# Supplementary material for: Polymyositis in Kooiker dogs is associated with a 39 kb deletion upstream of the canine IL21/IL2 locus
Source: PLoS Genet. 2025 Jan 2;21(1):e1011538. doi: 10.1371/journal.pgen.1011538 (PMC11731761; doi:10.1371/journal.pgen.1011538)
Supplement: S1 Table — (XLSX) [file pgen.1011538.s003.xlsx]

## Sheet: Genes
Supporting Table S1. Genes of which exon fragments were enriched for Next Generation Sequencing.
Gene stable ID	Gene name
ENSCAFG00000021554	U2
ENSCAFG00000003962	FAT4
ENSCAFG00000045652
ENSCAFG00000044012
ENSCAFG00000042415
ENSCAFG00000003966	ANKRD50
ENSCAFG00000048271
ENSCAFG00000046555
ENSCAFG00000003969
ENSCAFG00000029663
ENSCAFG00000043984
ENSCAFG00000045375
ENSCAFG00000042684
ENSCAFG00000003979	SPRY1
ENSCAFG00000049148
ENSCAFG00000003988	SPATA5
ENSCAFG00000003994	NUDT6
ENSCAFG00000003998	BBS12
ENSCAFG00000032088
ENSCAFG00000021039	U6
ENSCAFG00000004004	IL21
ENSCAFG00000004013	ADAD1
ENSCAFG00000004008	IL2
ENSCAFG00000004022	KIAA1109
ENSCAFG00000041478	U2
ENSCAFG00000048506
ENSCAFG00000004110	TRPC3
ENSCAFG00000004128	BBS7
ENSCAFG00000004133	CCNA2
ENSCAFG00000004139	EXOSC9
ENSCAFG00000047775
ENSCAFG00000042544
ENSCAFG00000004151	ANXA5
ENSCAFG00000044920
ENSCAFG00000004156	QRFPR
ENSCAFG00000034164
ENSCAFG00000004160	TNIP3
ENSCAFG00000026182	U6
ENSCAFG00000041280
ENSCAFG00000004165	NDNF
ENSCAFG00000004167
ENSCAFG00000004179	PRDM5
ENSCAFG00000027239	U6
ENSCAFG00000048915
ENSCAFG00000004189
ENSCAFG00000012482
ENSCAFG00000045840
ENSCAFG00000048018
ENSCAFG00000043533
ENSCAFG00000024065
ENSCAFG00000031037	U6
ENSCAFG00000004206	AMER3
ENSCAFG00000027456	U6
ENSCAFG00000037999
ENSCAFG00000004213	ARHGEF4
ENSCAFG00000004222	FAM168B
ENSCAFG00000047344
ENSCAFG00000004224	PLEKHB2
ENSCAFG00000042113
ENSCAFG00000046394
ENSCAFG00000044474
ENSCAFG00000004229
ENSCAFG00000035828
ENSCAFG00000036565
ENSCAFG00000042065
ENSCAFG00000028474	U6
ENSCAFG00000026337	U6
ENSCAFG00000044324
ENSCAFG00000004232	HS6ST1
ENSCAFG00000004253	UGGT1
ENSCAFG00000004290	SAP130
ENSCAFG00000021115	SNORA62
ENSCAFG00000004306	AMMECR1L
ENSCAFG00000004311	POLR2D
ENSCAFG00000004326	WDR33
ENSCAFG00000027119	U6
ENSCAFG00000004355	LIMS2
ENSCAFG00000004362	GPR17
ENSCAFG00000004404	MYO7B
ENSCAFG00000004475	IWS1
ENSCAFG00000004493	PROC
ENSCAFG00000004528	MAP3K2
ENSCAFG00000004497	ERCC3
ENSCAFG00000047380
ENSCAFG00000004606	BIN1
ENSCAFG00000049018
ENSCAFG00000039104
ENSCAFG00000045890
ENSCAFG00000047471
ENSCAFG00000039137
ENSCAFG00000041612
ENSCAFG00000004629
ENSCAFG00000030972	GYPC
ENSCAFG00000028785
ENSCAFG00000041846
ENSCAFG00000046883
ENSCAFG00000043110
ENSCAFG00000004632
