# Supplementary material for: Polymyositis in Kooiker dogs is associated with a 39 kb deletion upstream of the canine IL21/IL2 locus
Source: PLoS Genet. 2025 Jan 2;21(1):e1011538. doi: 10.1371/journal.pgen.1011538 (PMC11731761; doi:10.1371/journal.pgen.1011538)
Supplement: S2 Table — (XLSX) [file pgen.1011538.s004.xlsx]

## Sheet: Blad1
Supporting Table S2. Oligonucleotide sequences used in qPCR.
name	DNA sequence	product size	Tann
IL2 forward	ATGAGAACCCCCAACTCTCC	116 bp	61 oC
IL2 reverse	GCACTTCCTCCAGGTTTTTG
IL21 forward	AGAAGGTCCAACTAAAGGCA	127 bp	55 oC
IL21 reverse	CATGCTGGTCTGTGTTTCTG
HNRPH forward	CTCACTATGATCCACCACG
HNRPH reverse	TAGCCTCCATAACCTCCAC
RPS19 forward	CCTTCCTCAAAAAGTCTGGG
RPS19 reverse	GTTCTCATCGTAGGGAGCAAG
SDHA forward	GCCTTGGATCTCTTGATGGA
SDHA reverse	TTCTTGGCTCTTATGCGATG
