# Supplementary material for: Polymyositis in Kooiker dogs is associated with a 39 kb deletion upstream of the canine IL21/IL2 locus
Source: PLoS Genet. 2025 Jan 2;21(1):e1011538. doi: 10.1371/journal.pgen.1011538 (PMC11731761; doi:10.1371/journal.pgen.1011538)
Supplement: S3 Table — (XLSX) [file pgen.1011538.s005.xlsx]

## Sheet: Blad1
Supporting Table S3. Haplotypes of the CFA19 region of interest in PM cases and controls of the GWAS.a
genotype	cases	controls
1.2	0	4
1.3	1	2
1.4	0	2
2.2	0	40
2.3	7	30
2.4	0	16
3.3	19	5
3.4	1	5
4.4	0	2
fraction
1	0.02	0.04
2	0.12	0.61
3	0.84	0.22
4	0.02	0.13
