# Supplementary material for: Polymyositis in Kooiker dogs is associated with a 39 kb deletion upstream of the canine IL21/IL2 locus
Source: PLoS Genet. 2025 Jan 2;21(1):e1011538. doi: 10.1371/journal.pgen.1011538 (PMC11731761; doi:10.1371/journal.pgen.1011538)
Supplement: S4 Table — (XLSX) [file pgen.1011538.s006.xlsx]

## Sheet: Blad1
Supporting Table S4. Homozygosity mapping of the CFA19 region associated with PM in Kooiker dogs.
ID	SNP1	SNP2	Start pos.	End pos.	length kb	n SNPs	group
control 1	BICF2G63039260	BICF2G63041831	15534020	19219950	3685931	218 2	1
control 2	BICF2G63039260	BICF2G63041831	15534020	19219950	3685931	218 2	1
control 3	BICF2P36590	BICF2G63041405	11706676	18661192	6954517	332	1
control 4	BICF2P1396265	BICF2G63041840	7764529	19254070	11489542	554	1
control 5	BICF2P758127	BICF2G63041840	39114	19254070	19214957	822	1
control 6	BICF2P758127	BICF2G63041840	39114	19254070	19214957	822	1
control 7	BICF2P758127	BICF2G63041840	39114	19254070	19214957	822	1
control 8	BICF2P1396265	BICF2G63041840	7764529	19254070	11489542	554	1
control 9	BICF2P122808	BICF2G63041840	3741439	19254070	15512632	729	1
control 10	BICF2P758127	BICF2G63041840	39114	19254070	19214957	822	1
control 11	BICF2P1396265	BICF2G63041840	7764529	19254070	11489542	554	1
control 12	BICF2P758127	BICF2G63041840	39114	19254070	19214957	822	1
control 13	BICF2G63039260	BICF2G63041840	15534020	19254070	3720051	220 2	1
control 14	BICF2P1396265	BICF2G63041840	7764529	19254070	11489542	554	1
control 15	BICF2G63039260	BICF2G63042145	15534020	19697861	4163842	246 2	1
control 16	BICF2G63039260	BICF2G63042145	15534020	19697861	4163842	246 2	1
control 17	BICF2G63039260	BICF2P429863	15534020	49167341	33633322	1744	1
control 18	BICF2G63039260	BICF2G63042145	15534020	19697861	4163842	246 2	1
control 19	BICF2G63039260	BICF2G63042145	15534020	19697861	4163842	246 2	1
control 20	BICF2G63041146	BICF2G63050711	18508087	30339553	11831467	590	1
control 21	BICF2P1396265	BICF2P537433	7764529	28179234	20414706	990	1
control 22	BICF2P758127	BICF2G63050711	39114	30339553	30300.44	1369 2	1
control 23	BICF2G63040177	BICF2G63042145	16746200	19697861	2951662	167 2	1
control 24	BICF2G63037295	BICF2G63042145	11597593	19697861	8100269	404 2	1
control 25	BICF2P1050690	BICF2G63042145	6446583	19697861	13251279	637	1
control 26	BICF2G63039260	BICF2G63042145	15534020	19697861	4163842	246 2	1
control 27	TIGRP2P259472_RS8533166	BICF2G63041840	16624866	19254070	2629205	147 2	2
control 28	BICF2P1366672	BICF2G63043094	6178251	20731336	14553086	691	2
control 29	BICF2P1366672	BICF2S23529517	6178251	21056772	14878522	707	2
control 30	TIGRP2P259472_RS8533166	BICF2G63042145	16624866	19697861	3072996	173 2	2
control 31	BICF2P758127	BICF2G63042027	39114	19515741	19476628	835	2
case 1	BICF2P910806	BICF2G63042027	1819708	19515741	17696034	784	2
case 2	TIGRP2P259472_RS8533166	BICF2G63042027	16624866	19515741	2890876	160 2	2
case 3	TIGRP2P259472_RS8533166	BICF2G63042145	16624866	19697861	3072996	173 2	2
case 4	BICF2P758127	BICF2G63042145	39114	19697861	19658748	848	2
case 5	BICF2P758127	BICF2G63042145	39114	19697861	19658748	848	2
case 6	TIGRP2P259472_RS8533166	BICF2G63042027	16624866	19515741	2890876	160 2	2
case 7	BICF2P758127	BICF2G63042145	39114	19697861	19658748	848	2
case 8	TIGRP2P259472_RS8533166	BICF2G63042027	16624866	19515741	2890876	160 2	2
case 9	TIGRP2P259472_RS8533166	BICF2G63042145	16624866	19697861	3072996	173 2	2
case 10	BICF2S23144780	BICF2G63042145	16902478	19697861	2795384	156 2	2
case 11	BICF2P758127	BICF2G63042145	39114	19697861	19658748	848	2
case 12	BICF2P758127	BICF2G63042027	39114	19515741	19476628	835	2
case 13	TIGRP2P259472_RS8533166	BICF2G63042145	16624866	19697861	3072996	173 2	2
case 14	TIGRP2P259472_RS8533166	BICF2G63042027	16624866	19515741	2890876	160 2	2
case 15	TIGRP2P259472_RS8533166	BICF2G63042027	16624866	19515741	2890876	160 2	2
case 16	BICF2P758127	BICF2G63041654	39114	19003997	18964884	806	2
case 17	BICF2P758127	BICF2G63042145	39114	19697861	19658748	848	2
case 18	TIGRP2P259472_RS8533166	BICF2G63042027	16624866	19515741	2890876	160 2	2
case 19	BICF2P758127	BICF2G63042145	39114	19697861	19658748	848	2
case 20	TIGRP2P259472_RS8533166	BICF2G63042145	16624866	19697861	3072996	173 2	2
control 32	BICF2P758127	BICF2G63041840	39114	19254070	19214957	822	3
	Shared homozygously by 18 cases:		16624866	19515741
