# Supplementary material for: Polymyositis in Kooiker dogs is associated with a 39 kb deletion upstream of the canine IL21/IL2 locus
Source: PLoS Genet. 2025 Jan 2;21(1):e1011538. doi: 10.1371/journal.pgen.1011538 (PMC11731761; doi:10.1371/journal.pgen.1011538)
Supplement: S5 Table — (XLSX) [file pgen.1011538.s007.xlsx]

## Sheet: Blad2
Supporting Table S5. SnpEff output of next generation sequence data of the chromosome 19 region of interest from 8 cases and 4 controlsa.
#CHROM	POSa	Allele 0	Allele 1	INFOb	case 1c	case 2	case 3	case 4	case 5	case 6	case7	case 8	control 1	control 2	control 3	control 4	n casesd	n controlsd	f casese	f controlse
19	17730512	G	T	AC=16;AF=0.421;AN=38;BaseQRankSum=-9.000e-02;ClippingRankSum=1.12;DP=976;FS=5.170;InbreedingCoeff=0.6679;MLEAC=17;MLEAF=0.447;MQ=59.56;MQRankSum=0.683;QD=29.09;ReadPosRankSum=1.98;SOR=0.336;ANN=T|non_coding_exon_variant|MODIFIER|SNORD112|ENSCAFG00000028203|transcript|ENSCAFT00000042486|snoRNA|1/1|n.65C>A||||||;Cases=0,0,0;Controls=4,1,9;CC_TREND=5,223e-04;CC_GENO=1,503e-03;CC_ALL=3,200e-06;CC_DOM…	0/0	0/0	0/0	0/0	0/0	0/0	0/0	0/0	1/1	0/1	1/1	1/1	0	7	0	0.875
19	17932656	A	C	AC=19;AF=0.500;AN=38;BaseQRankSum=0.511;ClippingRankSum=1.15;DP=1343;FS=0.000;InbreedingCoeff=0.6842;MLEAC=19;MLEAF=0.500;MQ=60.00;MQRankSum=-4.120e-01;QD=34.24;ReadPosRankSum=-7.300e-01;SOR=0.757;ANN=C|synonymous_variant|LOW|SPATA5|ENSCAFG00000003988|transcript|ENSCAFT00000006393|protein_coding|15/16|c.2463T>G|p.Leu821Leu|2652/2871|2463/2682|821/893||;Cases=8,0,16;Controls=0,1,1;CC_TREND=5,223e-…	1/1	1/1	1/1	1/1	1/1	1/1	1/1	1/1	0/0	0/1	0/0	0/0	16	1	1	0.125
19	18178411	A	G	AC=18;AF=0.474;AN=38;BaseQRankSum=-2.480e-01;ClippingRankSum=0.517;DP=1586;FS=4.531;InbreedingCoeff=0.7887;MLEAC=18;MLEAF=0.474;MQ=60.00;MQRankSum=-2.480e-01;QD=34.24;ReadPosRankSum=-2.480e-01;SOR=0.597;ANN=G|synonymous_variant|LOW|SPATA5|ENSCAFG00000003988|transcript|ENSCAFT00000006393|protein_coding|6/16|c.1242T>C|p.Tyr414Tyr|1431/2871|1242/2682|414/893||;Cases=8,0,16;Controls=0,1,1;CC_TREND=5,…	1/1	1/1	1/1	1/1	1/1	1/1	1/1	1/1	0/0	0/1	0/0	0/0	16	1	1	0.125
19	18179804	C	T	AC=20;AF=0.526;AN=38;BaseQRankSum=-4.000e-01;ClippingRankSum=0.00;DP=1679;FS=2.820;InbreedingCoeff=0.7881;MLEAC=20;MLEAF=0.526;MQ=60.00;MQRankSum=0.247;QD=34.24;ReadPosRankSum=-5.500e-02;SOR=0.554;ANN=T|missense_variant|MODERATE|SPATA5|ENSCAFG00000003988|transcript|ENSCAFT00000006393|protein_coding|5/16|c.791G>A|p.Ser264Asn|980/2871|791/2682|264/893||;Cases=0,0,0;Controls=4,1,9;CC_TREND=5,223e-04…	0/0	0/0	0/0	0/0	0/0	0/0	0/0	0/0	1/1	0/1	1/1	1/1	0	7	0	0.875
19	18186417	G	A	AC=14;AF=0.368;AN=38;BaseQRankSum=-2.200e-02;ClippingRankSum=-2.370e-01;DP=1501;FS=3.044;InbreedingCoeff=0.3214;MLEAC=14;MLEAF=0.368;MQ=60.00;MQRankSum=0.763;QD=30.24;ReadPosRankSum=0.760;SOR=0.455;ANN=A|synonymous_variant|LOW|SPATA5|ENSCAFG00000003988|transcript|ENSCAFT00000006393|protein_coding|2/16|c.234C>T|p.Asn78Asn|423/2871|234/2682|78/893||,A|upstream_gene_variant|MODIFIER|ENSCAFG000000039…	0/0	0/0	0/0	0/0	0/0	0/0	0/0	0/0	1/1	0/1	1/1	1/1	0	7	0	0.875
19	18190958	C	T	AC=36;AF=0.947;AN=38;BaseQRankSum=1.64;ClippingRankSum=-8.130e-01;DP=1107;FS=7.422;InbreedingCoeff=-0.0615;MLEAC=36;MLEAF=0.947;MQ=60.00;MQRankSum=1.06;QD=34.24;ReadPosRankSum=1.64;SOR=0.123;ANN=T|5_prime_UTR_variant|MODIFIER|SPATA5|ENSCAFG00000003988|transcript|ENSCAFT00000006393|protein_coding|1/16|c.-50G>A|||||50|,T|upstream_gene_variant|MODIFIER|ENSCAFG00000003994|ENSCAFG00000003994|transcrip…	1/1	1/1	1/1	1/1	1/1	1/1	1/1	1/1	1/1	1/1	1/1	1/1	16	8	1	1
19	18191313	C	T	AC=19;AF=0.528;AN=36;BaseQRankSum=-6.900e-02;ClippingRankSum=-4.640e-01;DP=1157;FS=5.040;InbreedingCoeff=0.6656;MLEAC=19;MLEAF=0.528;MQ=60.00;MQRankSum=-4.210e-01;QD=34.24;ReadPosRankSum=0.436;SOR=0.299;ANN=T|5_prime_UTR_variant|MODIFIER|ENSCAFG00000003994|ENSCAFG00000003994|transcript|ENSCAFT00000006396|protein_coding|1/5|c.-206C>T|||||206|,T|upstream_gene_variant|MODIFIER|SPATA5|ENSCAFG00000003…	1/1	1/1	1/1	1/1	1/1	1/1	1/1	1/1	0/0	0/1	0/0	0/0	16	1	1	0.125
19	18222211	T	C	AC=36;AF=0.947;AN=38;BaseQRankSum=-1.732e+00;ClippingRankSum=-6.120e-01;DP=1653;FS=0.000;InbreedingCoeff=-0.0556;MLEAC=36;MLEAF=0.947;MQ=58.37;MQRankSum=0.063;QD=34.24;ReadPosRankSum=0.752;SOR=0.535;ANN=C|synonymous_variant|LOW|ENSCAFG00000003994|ENSCAFG00000003994|transcript|ENSCAFT00000006396|protein_coding|5/5|c.811T>C|p.Leu271Leu|1221/1361|811/951|271/316||,C|downstream_gene_variant|MODIFIER|…	1/1	1/1	1/1	1/1	1/1	1/1	1/1	1/1	1/1	1/1	1/1	1/1	16	8	1	1
19	18282375	T	G	AC=36;AF=1.00;AN=36;DP=558;FS=0.000;InbreedingCoeff=-0.0009;MLEAC=36;MLEAF=1.00;MQ=59.76;QD=34.24;SOR=3.747;ANN=G|missense_variant|MODERATE|FGF2|ENSCAFG00000003996|transcript|ENSCAFT00000006398|protein_coding|1/3|c.204A>C|p.Lys68Asn|204/561|204/561|68/186||WARNING_TRANSCRIPT_NO_START_CODON;Cases=8,0,16;Controls=5,0,10;CC_TREND=NaN;CC_GENO=NaN;CC_ALL=1,000e+00;CC_DOM=1,000e+00;CC_REC=1,000e+00	1/1	1/1	1/1	1/1	1/1	1/1	1/1	1/1	1/1	1/1	1/1	1/1	16	8	1	1
19	18361436	T	C	AC=11;AF=0.289;AN=38;BaseQRankSum=-1.079e+00;ClippingRankSum=-1.360e-01;DP=1639;FS=2.203;InbreedingCoeff=0.3603;MLEAC=11;MLEAF=0.289;MQ=60.00;MQRankSum=-1.093e+00;QD=30.83;ReadPosRankSum=0.335;SOR=0.933;ANN=C|missense_variant|MODERATE|BBS12|ENSCAFG00000003998|transcript|ENSCAFT00000006401|protein_coding|1/1|c.518A>G|p.His173Arg|518/2142|518/2142|173/713||;Cases=0,0,0;Controls=3,2,8;CC_TREND=7,829…	0/0	0/0	0/0	0/0	0/0	0/0	0/0	0/0	1/1	0/1	1/1	0/1	0	6	0	0.75
19	18371509	A	C	AC=24;AF=0.667;AN=36;BaseQRankSum=-6.000e-01;ClippingRankSum=-1.000e+00;DP=229;FS=18.437;InbreedingCoeff=0.3585;MLEAC=25;MLEAF=0.694;MQ=60.00;MQRankSum=-6.000e-01;QD=32.70;ReadPosRankSum=-5.360e-01;SOR=4.834;ANN=C|5_prime_UTR_variant|MODIFIER|ENSCAFG00000032088|ENSCAFG00000032088|transcript|ENSCAFT00000049725|protein_coding|1/5|c.-715A>C|||||715|;Cases=8,0,16;Controls=0,1,1;CC_TREND=5,223e-04;CC_…	1/1	1/1	1/1	1/1	1/1	1/1	1/1	1/1	0/0	0/1	0/0	0/0	16	1	1	0.125
19	18375935	G	A	AC=9;AF=0.225;AN=40;BaseQRankSum=1.43;ClippingRankSum=-4.230e-01;DP=1643;FS=0.000;InbreedingCoeff=0.5337;MLEAC=9;MLEAF=0.225;MQ=60.00;MQRankSum=-2.280e-01;QD=31.95;ReadPosRankSum=1.06;SOR=0.689;ANN=A|3_prime_UTR_variant|MODIFIER|ENSCAFG00000032088|ENSCAFG00000032088|transcript|ENSCAFT00000049725|protein_coding|5/5|c.*196G>A|||||196|;Cases=0,0,0;Controls=3,2,8;CC_TREND=4,733e-04;CC_GENO=9,119e-04;…	0/0	0/0	0/0	0/0	0/0	0/0	0/0	0/0	1/1	0/1	1/1	0/1	0	6	0	0.75
19	18377563	G	GA	AC=12;AF=0.316;AN=38;BaseQRankSum=-2.710e-01;ClippingRankSum=-4.720e-01;DP=1057;FS=1.515;InbreedingCoeff=-0.4864;MLEAC=10;MLEAF=0.263;MQ=60.00;MQRankSum=0.503;QD=2.54;ReadPosRankSum=-1.330e-01;SOR=0.863;ANN=GA|downstream_gene_variant|MODIFIER|ENSCAFG00000032088|ENSCAFG00000032088|transcript|ENSCAFT00000049725|protein_coding||c.*1243_*1243insA|||||342|,GA|intergenic_region|MODIFIER|ENSCAFG00000032…	0/1	0/0	0/1	0/1	0/1	0/1	0/0	0/1	0/0	0/0	0/0	0/0	6	0	0.375	0
19	18383785	C	T	AC=20;AF=0.667;AN=30;DP=63;FS=0.000;InbreedingCoeff=0.7574;MLEAC=22;MLEAF=0.733;MQ=60.00;QD=34.24;SOR=6.229;ANN=T|intergenic_region|MODIFIER|ENSCAFG00000032088-U6|ENSCAFG00000032088-ENSCAFG00000021039|intergenic_region|ENSCAFG00000032088-ENSCAFG00000021039|||n.17562309C>T||||||;Cases=7,0,14;Controls=0,0,0;CC_TREND=5,320e-04;CC_GENO=NaN;CC_ALL=5,099e-07;CC_DOM=1,263e-03;CC_REC=1,263e-03	1/1	1/1	1/1	./.	1/1	1/1	1/1	1/1	0/0	0/0	0/0	0/0	14	0	1	0
19	18388269	TA	T	AC=11,1;AF=0.306,0.028;AN=36;BaseQRankSum=0.00;ClippingRankSum=0.143;DP=320;FS=0.000;InbreedingCoeff=-0.4936;MLEAC=9,1;MLEAF=0.250,0.028;MQ=60.00;MQRankSum=-4.100e-02;QD=4.76;ReadPosRankSum=0.156;SOR=0.507;ANN=T|intergenic_region|MODIFIER|ENSCAFG00000032088-U6|ENSCAFG00000032088-ENSCAFG00000021039|intergenic_region|ENSCAFG00000032088-ENSCAFG00000021039|||n.17566794delA||||||,TAAA|intergenic_regio…	0/1	0/0	0/1	0/1	0/1	0/1	0/1	0/0	0/1	0/1	0/0	0/0	6	2	0.375	0.25
19	18391743	T	G	AC=38;AF=1.00;AN=38;BaseQRankSum=1.19;ClippingRankSum=0.481;DP=1965;FS=0.000;InbreedingCoeff=-0.0000;MLEAC=38;MLEAF=1.00;MQ=60.00;MQRankSum=-1.219e+00;QD=34.24;ReadPosRankSum=1.28;SOR=0.276;ANN=G|intergenic_region|MODIFIER|ENSCAFG00000032088-U6|ENSCAFG00000032088-ENSCAFG00000021039|intergenic_region|ENSCAFG00000032088-ENSCAFG00000021039|||n.17570267T>G||||||;Cases=8,0,16;Controls=5,0,10;CC_TREND=…	1/1	1/1	1/1	1/1	1/1	1/1	1/1	1/1	1/1	1/1	1/1	1/1	16	8	1	1
19	18395705	CTT	CT	AC=2,16,4;AF=0.053,0.421,0.105;AN=38;BaseQRankSum=-2.770e-01;ClippingRankSum=0.110;DP=1608;FS=4.196;InbreedingCoeff=-0.7254;MLEAC=2,16,3;MLEAF=0.053,0.421,0.079;MQ=60.11;MQRankSum=-7.800e-02;QD=7.62;ReadPosRankSum=-4.400e-02;SOR=0.445;ANN=C|intergenic_region|MODIFIER|ENSCAFG00000032088-U6|ENSCAFG00000032088-ENSCAFG00000021039|intergenic_region|ENSCAFG00000032088-ENSCAFG00000021039|||n.17574230_17…	0/1	0/1	0/1	0/1	0/1	0/1	0/1	0/1	0/1	0/1	0/1	0/1	8	4	0.5	0.5
19	18395706	T	*	AC=1,17;AF=0.026,0.447;AN=38;BaseQRankSum=1.16;ClippingRankSum=1.08;DP=1614;FS=4.136;InbreedingCoeff=-0.7198;MLEAC=1,17;MLEAF=0.026,0.447;MQ=60.00;MQRankSum=0.577;QD=9.45;ReadPosRankSum=0.361;SOR=0.463;ANN=C|intergenic_region|MODIFIER|ENSCAFG00000032088-U6|ENSCAFG00000032088-ENSCAFG00000021039|intergenic_region|ENSCAFG00000032088-ENSCAFG00000021039|||n.17574230T>C||||||;Cases=0,7,7;Controls=0,5,5…	0/1	0/1	0/1	0/1	0/1	0/0	0/1	0/1	0/1	0/1	0/1	0/1	7	4	0.438	0.5
19	18395709	T	*	AC=1,6;AF=0.026,0.158;AN=38;BaseQRankSum=-2.143e+00;ClippingRankSum=-1.032e+00;DP=1571;FS=2.609;InbreedingCoeff=0.1260;MLEAC=1,6;MLEAF=0.026,0.158;MQ=60.00;MQRankSum=0.397;QD=13.38;ReadPosRankSum=0.079;SOR=0.514;ANN=C|intergenic_region|MODIFIER|ENSCAFG00000032088-U6|ENSCAFG00000032088-ENSCAFG00000021039|intergenic_region|ENSCAFG00000032088-ENSCAFG00000021039|||n.17574233T>C||||||;Cases=0,2,2;Cont…	0/0	0/1	0/0	0/0	0/0	0/0	0/0	0/1	0/0	0/1	0/0	0/0	2	1	0.125	0.125
19	18396145	TAC	T	AC=15,1,1,3,1;AF=0.395,0.026,0.026,0.079,0.026;AN=38;BaseQRankSum=0.383;ClippingRankSum=0.101;DP=1084;FS=0.000;InbreedingCoeff=-0.7999;MLEAC=15,1,1,3,1;MLEAF=0.395,0.026,0.026,0.079,0.026;MQ=60.00;MQRankSum=-3.000e-01;QD=7.07;ReadPosRankSum=0.016;SOR=0.734;ANN=CAC|intergenic_region|MODIFIER|ENSCAFG00000032088-U6|ENSCAFG00000032088-ENSCAFG00000021039|intergenic_region|ENSCAFG00000032088-ENSCAFG000…	0/1	0/1	0/1	0/1	0/1	0/1	0/1	0/1	0/1	0/1	0/1	0/1	8	4	0.5	0.5
19	18398878	AT	A	AC=2,1;AF=0.050,0.025;AN=40;BaseQRankSum=-5.900e-02;ClippingRankSum=-7.740e-01;DP=1550;FS=2.225;InbreedingCoeff=-0.0438;MLEAC=2,1;MLEAF=0.050,0.025;MQ=60.00;MQRankSum=-1.390e-01;QD=5.19;ReadPosRankSum=0.139;SOR=0.918;ANN=A|intergenic_region|MODIFIER|ENSCAFG00000032088-U6|ENSCAFG00000032088-ENSCAFG00000021039|intergenic_region|ENSCAFG00000032088-ENSCAFG00000021039|||n.17577401delT||||||,ATT|interg…	0/0	0/0	0/0	0/0	0/0	0/0	0/0	0/0	0/1	0/0	0/0	0/0	0	1	0	0.125
19	18404932	CTTT	CTT	AC=1,11,4;AF=0.026,0.289,0.105;AN=38;BaseQRankSum=-5.440e-01;ClippingRankSum=-4.100e-02;DP=924;FS=0.000;InbreedingCoeff=-0.2939;MLEAC=1,11,4;MLEAF=0.026,0.289,0.105;MQ=60.00;MQRankSum=-1.000e-01;QD=9.19;ReadPosRankSum=-3.400e-01;SOR=0.662;ANN=C|upstream_gene_variant|MODIFIER|U6|ENSCAFG00000021039|transcript|ENSCAFT00000033146|snRNA||n.-1_-1delTTT|||||839|,CT|upstream_gene_variant|MODIFIER|U6|ENSC…	0/1	0/1	0/1	0/0	0/1	0/0	0/0	0/1	0/0	0/1	0/1	0/1	5	3	0.313	0.375
19	18404982	AAG	A	AC=5,1;AF=0.132,0.026;AN=38;BaseQRankSum=-4.360e-01;ClippingRankSum=0.562;DP=831;FS=1.938;InbreedingCoeff=-0.1630;MLEAC=4,1;MLEAF=0.105,0.026;MQ=59.94;MQRankSum=-4.220e-01;QD=3.07;ReadPosRankSum=-2.940e-01;SOR=0.980;ANN=A|upstream_gene_variant|MODIFIER|U6|ENSCAFG00000021039|transcript|ENSCAFT00000033146|snRNA||n.-1_-1delAG|||||789|,AAGAGAGAGAGAG|upstream_gene_variant|MODIFIER|U6|ENSCAFG0000002103…	0/0	0/1	0/0	0/0	0/0	0/0	0/0	0/0	0/0	0/0	0/1	0/0	1	1	0.063	0.125
19	18406388	A	T	AC=12;AF=1.00;AN=12;DP=22;FS=0.000;MLEAC=12;MLEAF=1.00;MQ=60.00;QD=34.24;SOR=5.421;ANN=T|downstream_gene_variant|MODIFIER|U6|ENSCAFG00000021039|transcript|ENSCAFT00000033146|snRNA||n.*108A>T|||||509|,T|intergenic_region|MODIFIER|U6-IL21|ENSCAFG00000021039-ENSCAFG00000004004|intergenic_region|ENSCAFG00000021039-ENSCAFG00000004004|||n.17584910A>T||||||;Cases=3,0,6;Controls=2,0,4;CC_TREND=NaN;CC_GEN…	./.	./.	./.	1/1	1/1	./.	1/1	./.	1/1	./.	1/1	./.	6	4	1	1
19	18407394	C	T	AC=19;AF=0.500;AN=38;BaseQRankSum=1.43;ClippingRankSum=0.550;DP=705;FS=0.000;InbreedingCoeff=0.6810;MLEAC=19;MLEAF=0.500;MQ=60.00;MQRankSum=-1.390e-01;QD=34.24;ReadPosRankSum=0.550;SOR=0.900;ANN=T|downstream_gene_variant|MODIFIER|U6|ENSCAFG00000021039|transcript|ENSCAFT00000033146|snRNA||n.*108C>T|||||1515|,T|intergenic_region|MODIFIER|U6-IL21|ENSCAFG00000021039-ENSCAFG00000004004|intergenic_regi…	1/1	1/1	1/1	1/1	1/1	1/1	1/1	1/1	0/0	0/1	0/0	0/1	16	2	1	0.25
19	18407810	C	G	AC=8;AF=0.364;AN=22;DP=30;FS=0.000;InbreedingCoeff=0.5619;MLEAC=8;MLEAF=0.364;MQ=60.00;QD=30.63;SOR=4.615;ANN=G|downstream_gene_variant|MODIFIER|U6|ENSCAFG00000021039|transcript|ENSCAFT00000033146|snRNA||n.*108C>G|||||1931|,G|intergenic_region|MODIFIER|U6-IL21|ENSCAFG00000021039-ENSCAFG00000004004|intergenic_region|ENSCAFG00000021039-ENSCAFG00000004004|||n.17586332C>G||||||;Cases=4,0,8;Controls=0…	1/1	1/1	./.	1/1	./.	./.	1/1	./.	0/0	0/0	./.	0/0	8	0	1	0
19	18410714	AT	ATT	AC=13,20,1;AF=0.342,0.526,0.026;AN=38;BaseQRankSum=0.355;ClippingRankSum=-3.360e-01;DP=938;FS=0.868;InbreedingCoeff=0.0094;MLEAC=11,18,1;MLEAF=0.289,0.474,0.026;MQ=60.00;MQRankSum=0.450;QD=19.95;ReadPosRankSum=0.107;SOR=0.893;ANN=A|downstream_gene_variant|MODIFIER|U6|ENSCAFG00000021039|transcript|ENSCAFT00000033146|snRNA||n.*108_*108delTTT|||||4836|,AT|downstream_gene_variant|MODIFIER|U6|ENSCAFG0…	0/1	1/1	0/1	0/1	0/1	0/1	0/1	0/1	0/1	1/1	0/1	0/1	9	5	0.563	0.625
19	18414074	GT	G,TT	AC=5,4;AF=0.132,0.105;AN=38;BaseQRankSum=0.612;ClippingRankSum=-5.800e-01;DP=1156;FS=3.323;InbreedingCoeff=0.5029;MLEAC=4,4;MLEAF=0.105,0.105;MQ=60.00;MQRankSum=0.173;QD=12.01;ReadPosRankSum=-1.421e+00;SOR=0.858;ANN=TT|intergenic_region|MODIFIER|U6-IL21|ENSCAFG00000021039-ENSCAFG00000004004|intergenic_region|ENSCAFG00000021039-ENSCAFG00000004004|||n.17592596G>T||||||,G|intergenic_region|MODIFIER|…	0/0	0/0	0/0	0/0	0/0	0/0	0/0	0/0	0/0	0/0	0/1	0/0	0	1	0	0.125
19	18416525	TAAA	T	AC=6;AF=0.300;AN=20;BaseQRankSum=-7.270e-01;ClippingRankSum=0.727;DP=321;FS=45.458;InbreedingCoeff=-0.5860;MLEAC=3;MLEAF=0.150;MQ=60.00;MQRankSum=-3.610e-01;QD=34.24;ReadPosRankSum=-7.270e-01;SOR=1.882;ANN=T|intergenic_region|MODIFIER|U6-IL21|ENSCAFG00000021039-ENSCAFG00000004004|intergenic_region|ENSCAFG00000021039-ENSCAFG00000004004|||n.17595048_17595050delAAA||||||;Cases=0,0,0;Controls=0,3,3;C…	./.	./.	./.	./.	./.	./.	./.	./.	0/1	0/0	0/1	0/0	0	2	0	0.25
19	18418492	TGG	TGGG	AC=5,5;AF=0.227,0.227;AN=22;BaseQRankSum=-6.300e-02;ClippingRankSum=-4.420e-01;DP=451;FS=56.772;InbreedingCoeff=0.9330;MLEAC=5,5;MLEAF=0.227,0.227;MQ=60.00;MQRankSum=-3.470e-01;QD=34.24;ReadPosRankSum=-1.023e+00;SOR=3.023;ANN=TGG|intergenic_region|MODIFIER|U6-IL21|ENSCAFG00000021039-ENSCAFG00000004004|intergenic_region|ENSCAFG00000021039-ENSCAFG00000004004|||n.17597014_17597015insGG||||||,TGGG|in…	./.	./.	./.	./.	./.	./.	./.	./.	0/1	0/1	0/1	0/1	0	4	0	0.5
19	18420658	T	G	AC=19;AF=0.864;AN=22;BaseQRankSum=-3.353e+00;ClippingRankSum=-2.490e-01;DP=846;FS=0.000;InbreedingCoeff=-0.1586;MLEAC=19;MLEAF=0.864;MQ=60.00;MQRankSum=1.06;QD=32.43;ReadPosRankSum=0.120;SOR=0.666;ANN=G|intergenic_region|MODIFIER|U6-IL21|ENSCAFG00000021039-ENSCAFG00000004004|intergenic_region|ENSCAFG00000021039-ENSCAFG00000004004|||n.17599177T>G||||||;Cases=0,0,0;Controls=5,0,10;CC_TREND=NaN;CC_G…	./.	./.	./.	./.	./.	./.	./.	./.	1/1	1/1	1/1	1/1	0	8	0	1
19	18421076	G	GA,GAA	AC=19,3;AF=0.792,0.125;AN=24;BaseQRankSum=0.110;ClippingRankSum=0.249;DP=773;FS=1.758;InbreedingCoeff=-0.0848;MLEAC=19,3;MLEAF=0.792,0.125;MQ=60.08;MQRankSum=-1.187e+00;QD=22.94;ReadPosRankSum=0.215;SOR=0.554;ANN=GA|intergenic_region|MODIFIER|U6-IL21|ENSCAFG00000021039-ENSCAFG00000004004|intergenic_region|ENSCAFG00000021039-ENSCAFG00000004004|||n.17599595_17599596insA||||||,GAA|intergenic_region|…	./.	./.	./.	./.	./.	./.	./.	./.	1/1	1/1	1/1	1/1	0	8	0	1
19	18421165	TAC	TACAC,T	AC=2,4;AF=0.083,0.167;AN=24;BaseQRankSum=0.526;ClippingRankSum=-3.570e-01;DP=582;FS=8.850;InbreedingCoeff=-0.3348;MLEAC=2,4;MLEAF=0.083,0.167;MQ=60.00;MQRankSum=-1.380e-01;QD=8.42;ReadPosRankSum=0.597;SOR=1.036;ANN=T|intergenic_region|MODIFIER|U6-IL21|ENSCAFG00000021039-ENSCAFG00000004004|intergenic_region|ENSCAFG00000021039-ENSCAFG00000004004|||n.17599684_17599685delAC||||||,TACAC|intergenic_reg…	./.	./.	./.	./.	./.	./.	./.	./.	0/0	0/2	0/0	0/2	0	0	0	0
19	18421207	TACACACACACACAC	TACACACACACACACAC	AC=5,1,11,1;AF=0.227,0.045,0.500,0.045;AN=22;BaseQRankSum=-1.010e-01;ClippingRankSum=-3.120e-01;DP=517;FS=19.883;InbreedingCoeff=-0.2219;MLEAC=5,1,11,1;MLEAF=0.227,0.045,0.500,0.045;MQ=60.00;MQRankSum=-6.050e-01;QD=26.58;ReadPosRankSum=-4.760e-01;SOR=0.195;ANN=T|intergenic_region|MODIFIER|U6-IL21|ENSCAFG00000021039-ENSCAFG00000004004|intergenic_region|ENSCAFG00000021039-ENSCAFG00000004004|||n.175…	./.	./.	./.	./.	./.	./.	./.	./.	0/1	1/1	1/1	1/1	0	7	0	0.875
19	18422694	GAGGAGAAA	G	AC=12;AF=0.500;AN=24;BaseQRankSum=0.377;ClippingRankSum=-6.600e-01;DP=928;FS=1.977;InbreedingCoeff=0.6107;MLEAC=13;MLEAF=0.542;MQ=60.23;MQRankSum=0.259;QD=34.24;ReadPosRankSum=1.95;SOR=0.340;ANN=G|intergenic_region|MODIFIER|U6-IL21|ENSCAFG00000021039-ENSCAFG00000004004|intergenic_region|ENSCAFG00000021039-ENSCAFG00000004004|||n.17601211_17601218delAGGAGAAA||||||;Cases=0,0,0;Controls=5,0,10;CC_TRE…	./.	./.	./.	./.	0/0	./.	./.	./.	1/1	1/1	1/1	1/1	0	8	0	1
19	18431742	T	G	AC=13;AF=0.591;AN=22;BaseQRankSum=0.720;ClippingRankSum=0.720;DP=816;FS=4.834;InbreedingCoeff=0.4359;MLEAC=13;MLEAF=0.591;MQ=60.00;MQRankSum=0.00;QD=34.24;ReadPosRankSum=1.47;SOR=0.480;ANN=G|intergenic_region|MODIFIER|U6-IL21|ENSCAFG00000021039-ENSCAFG00000004004|intergenic_region|ENSCAFG00000021039-ENSCAFG00000004004|||n.17610266T>G||||||;Cases=0,0,0;Controls=5,0,10;CC_TREND=NaN;CC_GENO=NaN;CC_A…	./.	./.	./.	./.	./.	./.	./.	./.	1/1	1/1	1/1	1/1	0	8	0	1
19	18432025	T	C	AC=12;AF=0.545;AN=22;BaseQRankSum=0.103;ClippingRankSum=0.296;DP=751;FS=4.949;InbreedingCoeff=0.6333;MLEAC=12;MLEAF=0.545;MQ=60.00;MQRankSum=-5.460e-01;QD=30.63;ReadPosRankSum=-2.960e-01;SOR=0.714;ANN=C|intergenic_region|MODIFIER|U6-IL21|ENSCAFG00000021039-ENSCAFG00000004004|intergenic_region|ENSCAFG00000021039-ENSCAFG00000004004|||n.17610549T>C||||||;Cases=0,0,0;Controls=5,0,10;CC_TREND=NaN;CC_G…	./.	./.	./.	./.	./.	./.	./.	./.	1/1	1/1	1/1	1/1	0	8	0	1
19	18434179	C	T	AC=12;AF=0.545;AN=22;BaseQRankSum=0.717;ClippingRankSum=-3.870e-01;DP=891;FS=0.000;InbreedingCoeff=0.6333;MLEAC=12;MLEAF=0.545;MQ=60.00;MQRankSum=0.143;QD=34.24;ReadPosRankSum=1.19;SOR=0.429;ANN=T|intergenic_region|MODIFIER|U6-IL21|ENSCAFG00000021039-ENSCAFG00000004004|intergenic_region|ENSCAFG00000021039-ENSCAFG00000004004|||n.17612703C>T||||||;Cases=0,0,0;Controls=5,0,10;CC_TREND=NaN;CC_GENO=Na…	./.	./.	./.	./.	./.	./.	./.	./.	1/1	1/1	1/1	1/1	0	8	0	1
19	18434361	C	CT	AC=15;AF=0.682;AN=22;BaseQRankSum=0.043;ClippingRankSum=-6.300e-02;DP=859;FS=2.643;InbreedingCoeff=-0.4621;MLEAC=15;MLEAF=0.682;MQ=60.00;MQRankSum=-1.510e-01;QD=15.21;ReadPosRankSum=0.086;SOR=0.720;ANN=CT|intergenic_region|MODIFIER|U6-IL21|ENSCAFG00000021039-ENSCAFG00000004004|intergenic_region|ENSCAFG00000021039-ENSCAFG00000004004|||n.17612885_17612886insT||||||;Cases=0,0,0;Controls=3,2,8;CC_TRE…	./.	./.	./.	./.	./.	./.	./.	./.	0/1	0/1	1/1	1/1	0	6	0	0.75
19	18437362	CTTTTTTTT	CTTTTTTT,C	AC=8,1;AF=0.364,0.045;AN=22;BaseQRankSum=-8.500e-02;ClippingRankSum=0.135;DP=493;FS=11.185;InbreedingCoeff=-0.6863;MLEAC=7,1;MLEAF=0.318,0.045;MQ=60.24;MQRankSum=0.244;QD=10.15;ReadPosRankSum=0.736;SOR=0.355;ANN=C|intergenic_region|MODIFIER|U6-IL21|ENSCAFG00000021039-ENSCAFG00000004004|intergenic_region|ENSCAFG00000021039-ENSCAFG00000004004|||n.17615887_17615894delTTTTTTTT||||||,CTTTTTTT|intergen…	./.	./.	./.	./.	./.	./.	./.	./.	0/1	0/1	0/1	0/1	0	4	0	0.5
19	18438978	TAAA	TAA,T	AC=8,3;AF=0.400,0.150;AN=20;BaseQRankSum=0.230;ClippingRankSum=-1.380e-01;DP=232;FS=13.813;InbreedingCoeff=-0.3266;MLEAC=7,1;MLEAF=0.350,0.050;MQ=60.00;MQRankSum=-3.650e-01;QD=14.87;ReadPosRankSum=0.241;SOR=0.192;ANN=T|intergenic_region|MODIFIER|U6-IL21|ENSCAFG00000021039-ENSCAFG00000004004|intergenic_region|ENSCAFG00000021039-ENSCAFG00000004004|||n.17617503_17617505delAAA||||||,TAA|intergenic_re…	./.	./.	./.	./.	./.	./.	./.	./.	0/1	0/1	0/1	0/1	0	4	0	0.5
19	18439195	TGAAA	TGAAAGAAAGAAA,T	AC=5,16,1;AF=0.227,0.727,0.045;AN=22;BaseQRankSum=1.37;ClippingRankSum=0.717;DP=389;FS=3.882;InbreedingCoeff=0.0198;MLEAC=4,16,1;MLEAF=0.182,0.727,0.045;MQ=59.44;MQRankSum=-1.010e-01;QD=34.24;ReadPosRankSum=1.67;SOR=2.572;ANN=T|intergenic_region|MODIFIER|U6-IL21|ENSCAFG00000021039-ENSCAFG00000004004|intergenic_region|ENSCAFG00000021039-ENSCAFG00000004004|||n.17617721_17617724delGAAA||||||,TGAAAGA…	./.	./.	./.	./.	./.	./.	./.	./.	1/1	1/1	1/1	1/1	0	8	0	1
19	18443297	T	A	AC=22;AF=1.00;AN=22;DP=777;FS=0.000;InbreedingCoeff=-0.0009;MLEAC=22;MLEAF=1.00;MQ=58.86;QD=34.24;SOR=0.973;ANN=A|intergenic_region|MODIFIER|U6-IL21|ENSCAFG00000021039-ENSCAFG00000004004|intergenic_region|ENSCAFG00000021039-ENSCAFG00000004004|||n.17621818T>A||||||;Cases=0,0,0;Controls=5,0,10;CC_TREND=NaN;CC_GENO=NaN;CC_ALL=1,000e+00;CC_DOM=1,000e+00;CC_REC=1,000e+00	./.	./.	./.	./.	./.	./.	./.	./.	1/1	1/1	1/1	1/1	0	8	0	1
19	18445456	C	T	AC=12;AF=0.545;AN=22;BaseQRankSum=0.736;ClippingRankSum=0.736;DP=779;FS=0.000;InbreedingCoeff=0.6338;MLEAC=12;MLEAF=0.545;MQ=55.85;MQRankSum=-7.360e-01;QD=34.24;ReadPosRankSum=0.00;SOR=1.031;ANN=T|intergenic_region|MODIFIER|U6-IL21|ENSCAFG00000021039-ENSCAFG00000004004|intergenic_region|ENSCAFG00000021039-ENSCAFG00000004004|||n.17623977C>T||||||;Cases=0,0,0;Controls=5,0,10;CC_TREND=NaN;CC_GENO=Na…	./.	./.	./.	./.	./.	./.	./.	./.	1/1	1/1	1/1	1/1	0	8	0	1
19	18445794	G	A	AC=20;AF=0.909;AN=22;BaseQRankSum=1.63;ClippingRankSum=0.461;DP=550;FS=0.993;InbreedingCoeff=-0.1041;MLEAC=20;MLEAF=0.909;MQ=60.00;MQRankSum=-1.134e+00;QD=30.63;ReadPosRankSum=1.43;SOR=1.029;ANN=A|intergenic_region|MODIFIER|U6-IL21|ENSCAFG00000021039-ENSCAFG00000004004|intergenic_region|ENSCAFG00000021039-ENSCAFG00000004004|||n.17624315G>A||||||;Cases=0,0,0;Controls=5,0,10;CC_TREND=NaN;CC_GENO=Na…	./.	./.	./.	./.	./.	./.	./.	./.	1/1	1/1	1/1	1/1	0	8	0	1
19	18446849	AGG	AG	AC=5,14;AF=0.227,0.636;AN=22;BaseQRankSum=0.412;ClippingRankSum=-7.320e-01;DP=440;FS=22.724;InbreedingCoeff=-0.0806;MLEAC=5,12;MLEAF=0.227,0.545;MQ=60.00;MQRankSum=0.742;QD=26.42;ReadPosRankSum=1.30;SOR=3.099;ANN=A|intergenic_region|MODIFIER|U6-IL21|ENSCAFG00000021039-ENSCAFG00000004004|intergenic_region|ENSCAFG00000021039-ENSCAFG00000004004|||n.17625371_17625372delGG||||||,AG|intergenic_region|M…	./.	./.	./.	./.	./.	./.	./.	./.	1/1	0/1	1/1	1/1	0	7	0	0.875
19	18448106	TA	T	AC=9;AF=0.375;AN=24;BaseQRankSum=0.470;ClippingRankSum=0.899;DP=711;FS=1.118;InbreedingCoeff=-0.7185;MLEAC=9;MLEAF=0.375;MQ=60.10;MQRankSum=-4.210e-01;QD=3.46;ReadPosRankSum=-4.000e-02;SOR=0.781;ANN=T|intergenic_region|MODIFIER|U6-IL21|ENSCAFG00000021039-ENSCAFG00000004004|intergenic_region|ENSCAFG00000021039-ENSCAFG00000004004|||n.17626629delA||||||;Cases=0,0,0;Controls=0,5,5;CC_TREND=1,431e-02;…	./.	./.	0/0	./.	./.	./.	./.	./.	0/1	0/1	0/1	0/1	0	4	0	0.5
19	18452272	GT	G,GTT	AC=4,3;AF=0.167,0.125;AN=24;BaseQRankSum=0.577;ClippingRankSum=0.245;DP=728;FS=2.077;InbreedingCoeff=-0.3938;MLEAC=4,3;MLEAF=0.167,0.125;MQ=60.00;MQRankSum=-6.760e-01;QD=2.52;ReadPosRankSum=0.322;SOR=0.500;ANN=G|intergenic_region|MODIFIER|U6-IL21|ENSCAFG00000021039-ENSCAFG00000004004|intergenic_region|ENSCAFG00000021039-ENSCAFG00000004004|||n.17630795delT||||||,GTT|intergenic_region|MODIFIER|U6-I…	./.	0/0	./.	./.	./.	./.	./.	./.	0/0	0/1	0/0	0/1	0	2	0	0.25
19	18453823	TTTCA	TTTCATTCA,T,TTTCATTCATTCA	AC=15,3,2;AF=0.395,0.079,0.053;AN=38;BaseQRankSum=0.418;ClippingRankSum=-2.280e-01;DP=1235;FS=2.489;InbreedingCoeff=-0.0964;MLEAC=15,3,2;MLEAF=0.395,0.079,0.053;MQ=59.64;MQRankSum=-1.710e-01;QD=34.31;ReadPosRankSum=-5.520e-01;SOR=0.944;ANN=T|intergenic_region|MODIFIER|U6-IL21|ENSCAFG00000021039-ENSCAFG00000004004|intergenic_region|ENSCAFG00000021039-ENSCAFG00000004004|||n.17632346_17632349delTTCA…	1/1	0/1	0/1	0/1	0/1	1/1	1/1	1/1	0/0	0/1	0/0	0/1	12	2	0.75	0.25
19	18464123	AAAAGAAAG	AAAAGAAAGAAAGAAAG	AC=20,9,1,1;AF=0.526,0.237,0.026,0.026;AN=38;BaseQRankSum=-4.670e-01;ClippingRankSum=-4.120e-01;DP=1634;FS=0.000;InbreedingCoeff=0.4704;MLEAC=19,9,1,1;MLEAF=0.500,0.237,0.026,0.026;MQ=60.71;MQRankSum=0.223;QD=34.24;ReadPosRankSum=-1.417e+00;SOR=0.572;ANN=A|intron_variant|MODIFIER|IL21|ENSCAFG00000004004|transcript|ENSCAFT00000006415|protein_coding|2/4|c.183+431_183+442delAAAGAAAGAAAG||||||,AAAAGA…	0/0	0/0	0/0	0/0	0/0	0/0	0/0	0/0	1/1	0/1	1/1	0/1	0	6	0	0.75
19	18470174	G	C	AC=30;AF=0.789;AN=38;BaseQRankSum=1.19;ClippingRankSum=0.156;DP=1323;FS=0.000;InbreedingCoeff=0.6813;MLEAC=30;MLEAF=0.789;MQ=60.00;MQRankSum=-1.073e+00;QD=34.24;ReadPosRankSum=0.779;SOR=0.615;ANN=C|intron_variant|MODIFIER|IL21|ENSCAFG00000004004|transcript|ENSCAFT00000006415|protein_coding|3/4|c.340-116G>C||||||;Cases=8,0,16;Controls=5,0,10;CC_TREND=NaN;CC_GENO=NaN;CC_ALL=1,000e+00;CC_DOM=1,000e+…	1/1	1/1	1/1	1/1	1/1	1/1	1/1	1/1	1/1	1/1	1/1	1/1	16	8	1	1
19	18474915	T	C	AC=35;AF=0.921;AN=38;BaseQRankSum=-2.091e+00;ClippingRankSum=0.255;DP=1937;FS=0.000;InbreedingCoeff=-0.0858;MLEAC=35;MLEAF=0.921;MQ=60.00;MQRankSum=0.255;QD=34.24;ReadPosRankSum=0.977;SOR=0.886;ANN=C|downstream_gene_variant|MODIFIER|IL21|ENSCAFG00000004004|transcript|ENSCAFT00000006415|protein_coding||c.*514T>C|||||2146|,C|intergenic_region|MODIFIER|IL21-IL2|ENSCAFG00000004004-ENSCAFG00000004008|…	1/1	1/1	1/1	1/1	1/1	1/1	1/1	1/1	1/1	1/1	1/1	1/1	16	8	1	1
19	18476548	T	TCA	AC=32;AF=0.941;AN=34;BaseQRankSum=0.358;ClippingRankSum=-1.231e+00;DP=113;FS=1.440;InbreedingCoeff=-0.0813;MLEAC=32;MLEAF=0.941;MQ=60.00;MQRankSum=0.358;QD=34.24;ReadPosRankSum=0.717;SOR=1.112;ANN=TCA|downstream_gene_variant|MODIFIER|IL21|ENSCAFG00000004004|transcript|ENSCAFT00000006415|protein_coding||c.*514_*514insCA|||||3780|,TCA|intergenic_region|MODIFIER|IL21-IL2|ENSCAFG00000004004-ENSCAFG00…	1/1	1/1	1/1	1/1	1/1	1/1	1/1	1/1	1/1	1/1	1/1	1/1	16	8	1	1
19	18476801	T	TTATATC,TTATATCTATATCTATATC,TTATATCTATATC	AC=21,1,2;AF=0.553,0.026,0.053;AN=38;BaseQRankSum=0.347;ClippingRankSum=0.236;DP=756;FS=10.899;InbreedingCoeff=0.2718;MLEAC=21,1,2;MLEAF=0.553,0.026,0.053;MQ=58.67;MQRankSum=-1.231e+00;QD=30.63;ReadPosRankSum=-6.640e-01;SOR=2.410;ANN=TTATATC|downstream_gene_variant|MODIFIER|IL21|ENSCAFG00000004004|transcript|ENSCAFT00000006415|protein_coding||c.*514_*514insTATATC|||||4031|,TTATATCTATATCTATATC|dow…	1/1	1/1	1/1	1/1	1/1	1/1	1/1	1/1	0/0	0/1	0/0	0/1	16	2	1	0.25
19	18478117	G	T	AC=38;AF=1.00;AN=38;BaseQRankSum=1.58;ClippingRankSum=0.577;DP=1613;FS=0.000;InbreedingCoeff=-0.0002;MLEAC=38;MLEAF=1.00;MQ=60.00;MQRankSum=1.44;QD=34.24;ReadPosRankSum=-6.960e-01;SOR=0.264;ANN=T|intergenic_region|MODIFIER|IL21-IL2|ENSCAFG00000004004-ENSCAFG00000004008|intergenic_region|ENSCAFG00000004004-ENSCAFG00000004008|||n.17656623G>T||||||;Cases=8,0,16;Controls=5,0,10;CC_TREND=NaN;CC_GENO=N…	1/1	1/1	1/1	1/1	1/1	1/1	1/1	1/1	1/1	1/1	1/1	1/1	16	8	1	1
19	18479269	CTT	C,CT,CTTT	AC=1,16,1;AF=0.026,0.421,0.026;AN=38;BaseQRankSum=0.316;ClippingRankSum=-2.250e-01;DP=1417;FS=4.078;InbreedingCoeff=-0.9214;MLEAC=1,16,1;MLEAF=0.026,0.421,0.026;MQ=60.00;MQRankSum=0.00;QD=5.28;ReadPosRankSum=-2.900e-02;SOR=0.958;ANN=C|intergenic_region|MODIFIER|IL21-IL2|ENSCAFG00000004004-ENSCAFG00000004008|intergenic_region|ENSCAFG00000004004-ENSCAFG00000004008|||n.17657776_17657777delTT||||||,C…	0/2	0/2	0/2	0/2	0/2	0/2	0/2	0/2	0/2	0/2	0/2	0/2	8	4	0.58	0.5
19	18479590	TA	T,TAA,TAAA	AC=7,4,5;AF=0.184,0.105,0.132;AN=38;BaseQRankSum=0.541;ClippingRankSum=-5.200e-01;DP=1147;FS=0.580;InbreedingCoeff=0.0992;MLEAC=7,4,4;MLEAF=0.184,0.105,0.105;MQ=60.00;MQRankSum=0.516;QD=5.39;ReadPosRankSum=0.106;SOR=0.776;ANN=T|intergenic_region|MODIFIER|IL21-IL2|ENSCAFG00000004004-ENSCAFG00000004008|intergenic_region|ENSCAFG00000004004-ENSCAFG00000004008|||n.17658097delA||||||,TAA|intergenic_reg…	0/0	0/1	0/0	0/1	0/1	0/0	0/1	0/1	0/1	0/0	0/1	0/0	5	2	0.3125	0.25
19	18482093	CT	C,CTT	AC=28,3;AF=0.737,0.079;AN=38;BaseQRankSum=0.638;ClippingRankSum=0.176;DP=882;FS=0.788;InbreedingCoeff=0.0051;MLEAC=29,3;MLEAF=0.763,0.079;MQ=60.25;MQRankSum=0.517;QD=22.71;ReadPosRankSum=0.188;SOR=0.586;ANN=C|intergenic_region|MODIFIER|IL21-IL2|ENSCAFG00000004004-ENSCAFG00000004008|intergenic_region|ENSCAFG00000004004-ENSCAFG00000004008|||n.17660600delT||||||,CTT|intergenic_region|MODIFIER|IL21-I…	1/1	1/1	1/1	1/1	1/1	1/1	1/1	1/1	1/1	1/1	1/1	1/1	16	8	1	1
19	18487555	ATT	ATTT	AC=4,14,14;AF=0.100,0.350,0.350;AN=40;BaseQRankSum=0.083;ClippingRankSum=-2.160e-01;DP=1586;FS=2.167;InbreedingCoeff=-0.0802;MLEAC=4,14,15;MLEAF=0.100,0.350,0.375;MQ=60.00;MQRankSum=-2.390e-01;QD=18.73;ReadPosRankSum=-4.160e-01;SOR=0.944;ANN=A|intergenic_region|MODIFIER|IL21-IL2|ENSCAFG00000004004-ENSCAFG00000004008|intergenic_region|ENSCAFG00000004004-ENSCAFG00000004008|||n.17666064delT||||||,AT…	0/1	0/1	0/1	0/1	0/1	0/1	0/1	0/1	0/1	0/1	0/1	0/1	8	4	0.5	0.5
19	18492114	CTG	C	AC=31;AF=0.861;AN=36;BaseQRankSum=0.127;ClippingRankSum=-4.190e-01;DP=813;FS=1.050;InbreedingCoeff=-0.1559;MLEAC=31;MLEAF=0.861;MQ=49.75;MQRankSum=-3.950e-01;QD=34.24;ReadPosRankSum=-5.040e-01;SOR=0.526;ANN=C|intergenic_region|MODIFIER|IL21-IL2|ENSCAFG00000004004-ENSCAFG00000004008|intergenic_region|ENSCAFG00000004004-ENSCAFG00000004008|||n.17670621_17670622delTG||||||;Cases=8,0,16;Controls=3,2,8…	1/1	1/1	1/1	1/1	1/1	1/1	1/1	1/1	1/1	0/1	1/1	1/1	16	7	1	0.875
19	18492149	A	T	AC=4;AF=0.200;AN=20;BaseQRankSum=1.65;ClippingRankSum=-1.575e+00;DP=1011;FS=1.002;InbreedingCoeff=0.0196;MLEAC=4;MLEAF=0.200;MQ=57.84;MQRankSum=-1.024e+00;QD=11.70;ReadPosRankSum=0.330;SOR=0.602;ANN=T|intergenic_region|MODIFIER|IL21-IL2|ENSCAFG00000004004-ENSCAFG00000004008|intergenic_region|ENSCAFG00000004004-ENSCAFG00000004008|||n.17670657A>T||||||;Cases=0,0,0;Controls=0,1,1;CC_TREND=NaN;CC_GEN…	./.	./.	./.	./.	./.	./.	./.	./.	0/0	0/0	0/0	0/1	0	1	0	0.125
19	18500037	T	TACAC	AC=4;AF=0.400;AN=10;DP=22;FS=0.000;MLEAC=5;MLEAF=0.500;MQ=60.00;QD=34.24;SOR=3.611;ANN=TACAC|intergenic_region|MODIFIER|IL21-IL2|ENSCAFG00000004004-ENSCAFG00000004008|intergenic_region|ENSCAFG00000004004-ENSCAFG00000004008|||n.17678545_17678546insACAC||||||;Cases=1,0,2;Controls=1,0,2;CC_TREND=2,482e-01;CC_GENO=NaN;CC_ALL=2,143e-01;CC_DOM=5,000e-01;CC_REC=5,000e-01	./.	./.	./.	0/0	./.	./.	1/1	0/0	1/1	./.	./.	./.	2	2	0.5	1
19	18501496	C	T	AC=19;AF=0.528;AN=36;BaseQRankSum=2.03;ClippingRankSum=-5.900e-02;DP=1577;FS=0.000;InbreedingCoeff=0.6656;MLEAC=19;MLEAF=0.528;MQ=60.00;MQRankSum=-8.100e-02;QD=34.24;ReadPosRankSum=1.59;SOR=0.751;ANN=T|intergenic_region|MODIFIER|IL21-IL2|ENSCAFG00000004004-ENSCAFG00000004008|intergenic_region|ENSCAFG00000004004-ENSCAFG00000004008|||n.17680000C>T||||||;Cases=8,0,16;Controls=0,2,2;CC_TREND=7,829e-0…	1/1	1/1	1/1	1/1	1/1	1/1	1/1	1/1	0/0	0/1	0/0	0/1	16	2	1	0.25
19	18502909	GT	G	AC=5;AF=0.125;AN=40;BaseQRankSum=-2.000e-01;ClippingRankSum=-7.730e-01;DP=1510;FS=0.719;InbreedingCoeff=-0.1689;MLEAC=4;MLEAF=0.100;MQ=60.00;MQRankSum=0.131;QD=2.26;ReadPosRankSum=0.235;SOR=0.775;ANN=G|intergenic_region|MODIFIER|IL21-IL2|ENSCAFG00000004004-ENSCAFG00000004008|intergenic_region|ENSCAFG00000004004-ENSCAFG00000004008|||n.17681414delT||||||;Cases=0,1,1;Controls=0,0,0;CC_TREND=4,392e-0…	0/0	0/0	0/0	0/0	0/0	0/0	0/1	0/0	0/0	0/0	0/0	0/0	1	0	0.0625	0
19	18502915	T	G	AC=15;AF=0.395;AN=38;BaseQRankSum=-1.471e+00;ClippingRankSum=0.072;DP=1588;FS=0.618;InbreedingCoeff=-0.6821;MLEAC=16;MLEAF=0.421;MQ=60.00;MQRankSum=0.065;QD=15.73;ReadPosRankSum=0.303;SOR=0.821;ANN=G|intergenic_region|MODIFIER|IL21-IL2|ENSCAFG00000004004-ENSCAFG00000004008|intergenic_region|ENSCAFG00000004004-ENSCAFG00000004008|||n.17681419T>G||||||;Cases=0,8,8;Controls=0,5,5;CC_TREND=NaN;CC_GENO…	0/1	0/1	0/1	0/1	0/1	0/1	0/1	0/1	0/1	0/1	0/1	0/1	8	4	0.5	0.5
19	18503974	A	G	AC=35;AF=0.921;AN=38;BaseQRankSum=0.496;ClippingRankSum=-1.700e-01;DP=1649;FS=1.257;InbreedingCoeff=-0.0731;MLEAC=36;MLEAF=0.947;MQ=60.00;MQRankSum=0.364;QD=34.24;ReadPosRankSum=0.574;SOR=0.542;ANN=G|intergenic_region|MODIFIER|IL21-IL2|ENSCAFG00000004004-ENSCAFG00000004008|intergenic_region|ENSCAFG00000004004-ENSCAFG00000004008|||n.17682478A>G||||||;Cases=8,0,16;Controls=5,0,10;CC_TREND=NaN;CC_GE…	1/1	1/1	1/1	1/1	1/1	1/1	1/1	1/1	1/1	1/1	1/1	1/1	16	8	1	1
19	18506898	GA	G,GAA	AC=15,4;AF=0.395,0.105;AN=38;BaseQRankSum=0.00;ClippingRankSum=-4.610e-01;DP=1334;FS=1.159;InbreedingCoeff=-0.9502;MLEAC=13,4;MLEAF=0.342,0.105;MQ=60.00;MQRankSum=0.631;QD=5.75;ReadPosRankSum=-1.700e-02;SOR=0.601;ANN=G|intergenic_region|MODIFIER|IL21-IL2|ENSCAFG00000004004-ENSCAFG00000004008|intergenic_region|ENSCAFG00000004004-ENSCAFG00000004008|||n.17685403delA||||||,GAA|intergenic_region|MODIF…	0/1	0/1	0/1	0/1	0/1	0/1	0/1	0/1	0/1	0/1	0/1	0/1	8	4	0.5	0.5
19	18509785	CT	C	AC=14;AF=0.368;AN=38;BaseQRankSum=0.403;ClippingRankSum=-3.060e-01;DP=1331;FS=0.582;InbreedingCoeff=-0.6093;MLEAC=14;MLEAF=0.368;MQ=60.00;MQRankSum=0.488;QD=2.05;ReadPosRankSum=-9.400e-02;SOR=0.739;ANN=C|intergenic_region|MODIFIER|IL21-IL2|ENSCAFG00000004004-ENSCAFG00000004008|intergenic_region|ENSCAFG00000004004-ENSCAFG00000004008|||n.17688290delT||||||;Cases=0,7,7;Controls=0,4,4;CC_TREND=7,154e…	0/0	0/1	0/1	0/1	0/1	0/1	0/1	0/1	0/1	0/1	0/0	0/1	7	3	0.4375	0.375
19	18517183	AT	A	AC=16;AF=0.400;AN=40;BaseQRankSum=0.443;ClippingRankSum=0.947;DP=1761;FS=1.209;InbreedingCoeff=-0.7088;MLEAC=15;MLEAF=0.375;MQ=60.00;MQRankSum=0.110;QD=2.86;ReadPosRankSum=0.170;SOR=0.573;ANN=A|intergenic_region|MODIFIER|IL21-IL2|ENSCAFG00000004004-ENSCAFG00000004008|intergenic_region|ENSCAFG00000004004-ENSCAFG00000004008|||n.17695688delT||||||;Cases=0,8,8;Controls=0,3,3;CC_TREND=2,405e-02;CC_GEN…	0/1	0/1	0/1	0/1	0/1	0/1	0/1	0/1	0/0	0/0	0/1	0/1	8	2	0.5	0.25
19	18519134	CA	C,CAA,CAAA	AC=11,5,2;AF=0.289,0.132,0.053;AN=38;BaseQRankSum=0.246;ClippingRankSum=0.046;DP=1667;FS=1.850;InbreedingCoeff=-0.4867;MLEAC=11,4,2;MLEAF=0.289,0.105,0.053;MQ=60.00;MQRankSum=0.296;QD=4.68;ReadPosRankSum=-1.680e-01;SOR=0.519;ANN=C|intergenic_region|MODIFIER|IL21-IL2|ENSCAFG00000004004-ENSCAFG00000004008|intergenic_region|ENSCAFG00000004004-ENSCAFG00000004008|||n.17697640delA||||||,CAA|intergenic_…	0/0	0/1	0/1	0/1	0/1	0/1	0/0	0/1	0/1	0/1	0/1	0/1	6	4	0.375	0.5
19	18519913	C	G	AC=36;AF=0.947;AN=38;BaseQRankSum=1.28;ClippingRankSum=0.997;DP=1976;FS=0.000;InbreedingCoeff=-0.0556;MLEAC=36;MLEAF=0.947;MQ=60.00;MQRankSum=-7.200e-02;QD=34.24;ReadPosRankSum=0.744;SOR=0.703;ANN=G|intergenic_region|MODIFIER|IL21-IL2|ENSCAFG00000004004-ENSCAFG00000004008|intergenic_region|ENSCAFG00000004004-ENSCAFG00000004008|||n.17698418C>G||||||;Cases=8,0,16;Controls=5,0,10;CC_TREND=NaN;CC_GEN…	1/1	1/1	1/1	1/1	1/1	1/1	1/1	1/1	1/1	1/1	1/1	1/1	16	8	1	1
19	18521184	GT	G	AC=18;AF=0.450;AN=40;BaseQRankSum=0.330;ClippingRankSum=-4.240e-01;DP=1211;FS=0.000;InbreedingCoeff=-0.8744;MLEAC=17;MLEAF=0.425;MQ=60.00;MQRankSum=0.109;QD=4.33;ReadPosRankSum=0.719;SOR=0.628;ANN=G|intergenic_region|MODIFIER|IL21-IL2|ENSCAFG00000004004-ENSCAFG00000004008|intergenic_region|ENSCAFG00000004004-ENSCAFG00000004008|||n.17699690delT||||||;Cases=0,8,8;Controls=0,5,5;CC_TREND=2,308e-01;C…	0/1	0/1	0/1	0/1	0/1	0/1	0/1	0/1	0/1	0/1	0/1	0/1	8	4	0.5	0.5
19	18521998	CA	C	AC=10;AF=0.294;AN=34;BaseQRankSum=0.727;ClippingRankSum=0.727;DP=113;FS=0.000;InbreedingCoeff=-0.2707;MLEAC=6;MLEAF=0.176;MQ=60.00;MQRankSum=0.358;QD=16.14;ReadPosRankSum=0.742;SOR=0.442;ANN=C|intergenic_region|MODIFIER|IL21-IL2|ENSCAFG00000004004-ENSCAFG00000004008|intergenic_region|ENSCAFG00000004004-ENSCAFG00000004008|||n.17700504delA||||||;Cases=0,3,3;Controls=0,4,4;CC_TREND=1,348e-01;CC_GENO…	0/1	0/0	0/0	0/1	0/0	0/0	0/1	0/0	0/1	0/1	0/0	0/1	3	3	0.1875	0.375
19	18522195	TA	T	AC=13;AF=0.361;AN=36;BaseQRankSum=-2.280e-01;ClippingRankSum=-3.020e-01;DP=762;FS=1.610;InbreedingCoeff=-0.5550;MLEAC=13;MLEAF=0.361;MQ=59.91;MQRankSum=-1.740e-01;QD=2.61;ReadPosRankSum=-4.850e-01;SOR=0.823;ANN=T|intergenic_region|MODIFIER|IL21-IL2|ENSCAFG00000004004-ENSCAFG00000004008|intergenic_region|ENSCAFG00000004004-ENSCAFG00000004008|||n.17700701delA||||||;Cases=0,4,4;Controls=0,4,4;CC_TRE…	0/0	0/1	0/0	0/1	0/1	0/1	0/0	0/0	0/1	0/1	0/1	0/0	4	3	0.25	0.375
19	18523215	AACAC	A,AAC,AACACAC,AACACACAC	AC=1,6,2,1;AF=0.026,0.158,0.053,0.026;AN=38;BaseQRankSum=0.781;ClippingRankSum=-3.090e-01;DP=1519;FS=0.000;InbreedingCoeff=-0.3042;MLEAC=1,6,2,1;MLEAF=0.026,0.158,0.053,0.026;MQ=60.00;MQRankSum=0.204;QD=6.43;ReadPosRankSum=-1.520e-01;SOR=0.674;ANN=A|intergenic_region|MODIFIER|IL21-IL2|ENSCAFG00000004004-ENSCAFG00000004008|intergenic_region|ENSCAFG00000004004-ENSCAFG00000004008|||n.17701721_177017…	0/0	0/2	0/0	0/0	0/2	0/0	0/2	0/0	0/2	0/0	0/2	0/2	3	3	0.188	0.375
19	18524095	C	A	AC=29;AF=0.763;AN=38;BaseQRankSum=1.70;ClippingRankSum=-6.820e-01;DP=2001;FS=0.000;InbreedingCoeff=0.7727;MLEAC=30;MLEAF=0.789;MQ=60.00;MQRankSum=-1.160e+00;QD=34.24;ReadPosRankSum=0.518;SOR=0.815;ANN=A|intergenic_region|MODIFIER|IL21-IL2|ENSCAFG00000004004-ENSCAFG00000004008|intergenic_region|ENSCAFG00000004004-ENSCAFG00000004008|||n.17702600C>A||||||;Cases=8,0,16;Controls=5,0,10;CC_TREND=NaN;CC…	1/1	1/1	1/1	1/1	1/1	1/1	1/1	1/1	1/1	1/1	1/1	1/1	16	8	1	1
19	18529792	AG	A	AC=32;AF=1.00;AN=32;DP=1398;FS=0.000;InbreedingCoeff=-0.0003;MLEAC=32;MLEAF=1.00;MQ=56.89;QD=30.63;SOR=0.717;ANN=A|intergenic_region|MODIFIER|IL21-IL2|ENSCAFG00000004004-ENSCAFG00000004008|intergenic_region|ENSCAFG00000004004-ENSCAFG00000004008|||n.17708299delG||||||;Cases=7,0,14;Controls=4,0,8;CC_TREND=NaN;CC_GENO=NaN;CC_ALL=1,000e+00;CC_DOM=1,000e+00;CC_REC=1,000e+00	1/1	1/1	./.	1/1	1/1	1/1	1/1	1/1	./.	1/1	1/1	1/1	14	6	1	1
19	18529796	TG	T	AC=32;AF=0.889;AN=36;DP=1390;FS=0.000;InbreedingCoeff=0.7747;MLEAC=34;MLEAF=0.944;MQ=56.39;QD=29.09;SOR=0.727;ANN=T|intergenic_region|MODIFIER|IL21-IL2|ENSCAFG00000004004-ENSCAFG00000004008|intergenic_region|ENSCAFG00000004004-ENSCAFG00000004008|||n.17708305delG||||||;Cases=7,0,14;Controls=4,0,8;CC_TREND=4,602e-01;CC_GENO=NaN;CC_ALL=4,348e-01;CC_DOM=6,667e-01;CC_REC=6,667e-01	1/1	1/1	0/0	1/1	1/1	1/1	1/1	1/1	./.	1/1	1/1	1/1	14	6	1	1
19	18529803	TG	T	AC=32;AF=1.00;AN=32;DP=1371;FS=0.000;InbreedingCoeff=-0.0006;MLEAC=32;MLEAF=1.00;MQ=56.03;QD=30.83;SOR=0.751;ANN=T|intergenic_region|MODIFIER|IL21-IL2|ENSCAFG00000004004-ENSCAFG00000004008|intergenic_region|ENSCAFG00000004004-ENSCAFG00000004008|||n.17708313delG||||||;Cases=7,0,14;Controls=4,0,8;CC_TREND=NaN;CC_GENO=NaN;CC_ALL=1,000e+00;CC_DOM=1,000e+00;CC_REC=1,000e+00	1/1	1/1	./.	1/1	1/1	1/1	1/1	1/1	./.	1/1	1/1	1/1	14	6	1	1
19	18529808	AG	A	AC=32;AF=1.00;AN=32;DP=1360;FS=0.000;InbreedingCoeff=-0.0006;MLEAC=32;MLEAF=1.00;MQ=55.81;QD=29.67;SOR=0.771;ANN=A|intergenic_region|MODIFIER|IL21-IL2|ENSCAFG00000004004-ENSCAFG00000004008|intergenic_region|ENSCAFG00000004004-ENSCAFG00000004008|||n.17708318delG||||||;Cases=7,0,14;Controls=4,0,8;CC_TREND=NaN;CC_GENO=NaN;CC_ALL=1,000e+00;CC_DOM=1,000e+00;CC_REC=1,000e+00	1/1	1/1	./.	1/1	1/1	1/1	1/1	1/1	./.	1/1	1/1	1/1	14	6	1	1
19	18529817	TG	T	AC=32;AF=1.00;AN=32;DP=1308;FS=0.000;InbreedingCoeff=-0.0007;MLEAC=32;MLEAF=1.00;MQ=55.69;QD=37.76;SOR=0.852;ANN=T|intergenic_region|MODIFIER|IL21-IL2|ENSCAFG00000004004-ENSCAFG00000004008|intergenic_region|ENSCAFG00000004004-ENSCAFG00000004008|||n.17708334delG||||||;Cases=7,0,14;Controls=4,0,8;CC_TREND=NaN;CC_GENO=NaN;CC_ALL=1,000e+00;CC_DOM=1,000e+00;CC_REC=1,000e+00	1/1	1/1	./.	1/1	1/1	1/1	1/1	1/1	./.	1/1	1/1	1/1	14	6	1	1
19	18529820	TG	T	AC=32;AF=1.00;AN=32;DP=1303;FS=0.000;InbreedingCoeff=-0.0007;MLEAC=32;MLEAF=1.00;MQ=55.69;QD=27.64;SOR=0.842;ANN=T|intergenic_region|MODIFIER|IL21-IL2|ENSCAFG00000004004-ENSCAFG00000004008|intergenic_region|ENSCAFG00000004004-ENSCAFG00000004008|||n.17708337delG||||||;Cases=7,0,14;Controls=4,0,8;CC_TREND=NaN;CC_GENO=NaN;CC_ALL=1,000e+00;CC_DOM=1,000e+00;CC_REC=1,000e+00	1/1	1/1	./.	1/1	1/1	1/1	1/1	1/1	./.	1/1	1/1	1/1	14	6	1	1
19	18529826	GGCCGAC	G	AC=32;AF=1.00;AN=32;BaseQRankSum=0.834;ClippingRankSum=1.43;DP=1286;FS=0.000;InbreedingCoeff=-0.0005;MLEAC=32;MLEAF=1.00;MQ=55.66;MQRankSum=0.449;QD=29.43;SOR=0.459;ANN=G|intergenic_region|MODIFIER|IL21-IL2|ENSCAFG00000004004-ENSCAFG00000004008|intergenic_region|ENSCAFG00000004004-ENSCAFG00000004008|||n.17708343_17708348delGCCGAC||||||;Cases=7,0,14;Controls=4,0,8;CC_TREND=NaN;CC_GENO=NaN;CC_ALL=1…	1/1	1/1	./.	1/1	1/1	1/1	1/1	1/1	./.	1/1	1/1	1/1	14	6	1	1
19	18529842	TC	T	AC=18;AF=1.00;AN=18;DP=1140;FS=0.000;MLEAC=18;MLEAF=1.00;MQ=60.00;QD=30.09;SOR=0.901;ANN=T|intergenic_region|MODIFIER|IL21-IL2|ENSCAFG00000004004-ENSCAFG00000004008|intergenic_region|ENSCAFG00000004004-ENSCAFG00000004008|||n.17708364delC||||||;Cases=4,0,8;Controls=3,0,6;CC_TREND=NaN;CC_GENO=NaN;CC_ALL=1,000e+00;CC_DOM=1,000e+00;CC_REC=1,000e+00	./.	1/1	./.	./.	1/1	1/1	./.	1/1	1/1	1/1	1/1	./.	8	6	1	1
19	18529855	TC	T	AC=18;AF=1.00;AN=18;DP=1142;FS=0.000;MLEAC=18;MLEAF=1.00;MQ=60.00;QD=29.00;SOR=0.909;ANN=T|intergenic_region|MODIFIER|IL21-IL2|ENSCAFG00000004004-ENSCAFG00000004008|intergenic_region|ENSCAFG00000004004-ENSCAFG00000004008|||n.17708378delC||||||;Cases=4,0,8;Controls=3,0,6;CC_TREND=NaN;CC_GENO=NaN;CC_ALL=1,000e+00;CC_DOM=1,000e+00;CC_REC=1,000e+00	./.	1/1	./.	./.	1/1	1/1	./.	1/1	1/1	1/1	1/1	./.	8	6	1	1
19	18529861	TC	T	AC=18;AF=0.474;AN=38;DP=1201;FS=0.000;InbreedingCoeff=0.9668;MLEAC=18;MLEAF=0.474;MQ=60.00;QD=30.19;SOR=0.955;ANN=T|intergenic_region|MODIFIER|IL21-IL2|ENSCAFG00000004004-ENSCAFG00000004008|intergenic_region|ENSCAFG00000004004-ENSCAFG00000004008|||n.17708386delC||||||;Cases=4,0,8;Controls=3,0,6;CC_TREND=7,249e-01;CC_GENO=NaN;CC_ALL=4,640e-01;CC_DOM=5,874e-01;CC_REC=5,874e-01	0/0	1/1	0/0	0/0	1/1	1/1	0/0	1/1	1/1	1/1	1/1	0/0	8	6	1	1
19	18529868	AG	A	AC=18;AF=1.00;AN=18;DP=1181;FS=0.000;MLEAC=18;MLEAF=1.00;MQ=60.00;QD=29.45;SOR=0.966;ANN=A|intergenic_region|MODIFIER|IL21-IL2|ENSCAFG00000004004-ENSCAFG00000004008|intergenic_region|ENSCAFG00000004004-ENSCAFG00000004008|||n.17708392delG||||||;Cases=4,0,8;Controls=3,0,6;CC_TREND=NaN;CC_GENO=NaN;CC_ALL=1,000e+00;CC_DOM=1,000e+00;CC_REC=1,000e+00	./.	1/1	./.	./.	1/1	1/1	./.	1/1	1/1	1/1	1/1	./.	8	6	1	1
19	18529872	AG	A	AC=18;AF=1.00;AN=18;DP=1181;FS=0.000;MLEAC=18;MLEAF=1.00;MQ=60.00;QD=34.04;SOR=0.937;ANN=A|intergenic_region|MODIFIER|IL21-IL2|ENSCAFG00000004004-ENSCAFG00000004008|intergenic_region|ENSCAFG00000004004-ENSCAFG00000004008|||n.17708396delG||||||;Cases=4,0,8;Controls=3,0,6;CC_TREND=NaN;CC_GENO=NaN;CC_ALL=1,000e+00;CC_DOM=1,000e+00;CC_REC=1,000e+00	./.	1/1	./.	./.	1/1	1/1	./.	1/1	1/1	1/1	1/1	./.	8	6	1	1
19	18532048	TTATATATATATATA	TTATATATATATATATA,T,TTATATATA	AC=12,4,1;AF=0.353,0.118,0.029;AN=34;BaseQRankSum=0.044;ClippingRankSum=-1.340e-01;DP=341;FS=2.491;InbreedingCoeff=-0.2409;MLEAC=10,3,1;MLEAF=0.294,0.088,0.029;MQ=60.00;MQRankSum=0.00;QD=19.63;ReadPosRankSum=0.00;SOR=0.981;ANN=T|intergenic_region|MODIFIER|IL21-IL2|ENSCAFG00000004004-ENSCAFG00000004008|intergenic_region|ENSCAFG00000004004-ENSCAFG00000004008|||n.17710582_17710595delTATATATATATATA||…	0/1	1/1	0/1	0/1	0/1	0/1	0/1	1/1	0/0	0/1	0/0	0/1	10	2	0.625	0.25
19	18532092	A	AT	AC=2;AF=0.053;AN=38;BaseQRankSum=0.437;ClippingRankSum=-1.201e+00;DP=376;FS=2.793;InbreedingCoeff=-0.0728;MLEAC=2;MLEAF=0.053;MQ=60.00;MQRankSum=0.817;QD=6.33;ReadPosRankSum=-5.730e-01;SOR=1.145;ANN=AT|intergenic_region|MODIFIER|IL21-IL2|ENSCAFG00000004004-ENSCAFG00000004008|intergenic_region|ENSCAFG00000004004-ENSCAFG00000004008|||n.17710623_17710624insT||||||;Cases=0,0,0;Controls=0,2,2;CC_TREND…	0/0	0/0	0/0	0/0	0/0	0/0	0/0	0/0	0/1	0/0	0/0	0/0	0	1	0	0.125
19	18532093	A	T	AC=6;AF=0.158;AN=38;BaseQRankSum=-5.730e-01;ClippingRankSum=0.742;DP=380;FS=0.785;InbreedingCoeff=0.0671;MLEAC=4;MLEAF=0.105;MQ=60.00;MQRankSum=0.099;QD=28.49;ReadPosRankSum=-6.910e-01;SOR=0.830;ANN=T|intergenic_region|MODIFIER|IL21-IL2|ENSCAFG00000004004-ENSCAFG00000004008|intergenic_region|ENSCAFG00000004004-ENSCAFG00000004008|||n.17710624A>T||||||;Cases=0,0,0;Controls=1,4,6;CC_TREND=9,054e-04;…	0/0	0/0	0/0	0/0	0/0	0/0	0/0	0/0	0/1	0/1	0/1	0/1	0	4	0	0.5
19	18532423	T	A	AC=36;AF=0.947;AN=38;BaseQRankSum=0.501;ClippingRankSum=-5.010e-01;DP=776;FS=0.000;InbreedingCoeff=-0.0557;MLEAC=36;MLEAF=0.947;MQ=60.00;MQRankSum=0.453;QD=34.24;ReadPosRankSum=-6.340e-01;SOR=0.582;ANN=A|intergenic_region|MODIFIER|IL21-IL2|ENSCAFG00000004004-ENSCAFG00000004008|intergenic_region|ENSCAFG00000004004-ENSCAFG00000004008|||n.17710954T>A||||||;Cases=8,0,16;Controls=5,0,10;CC_TREND=NaN;C…	1/1	1/1	1/1	1/1	1/1	1/1	1/1	1/1	1/1	1/1	1/1	1/1	16	8	1	1
19	18532450	TA	T	AC=8;AF=0.211;AN=38;BaseQRankSum=0.00;ClippingRankSum=0.240;DP=699;FS=0.000;InbreedingCoeff=-0.2931;MLEAC=7;MLEAF=0.184;MQ=60.00;MQRankSum=-2.980e-01;QD=8.76;ReadPosRankSum=0.439;SOR=0.277;ANN=T|intergenic_region|MODIFIER|IL21-IL2|ENSCAFG00000004004-ENSCAFG00000004008|intergenic_region|ENSCAFG00000004004-ENSCAFG00000004008|||n.17710982delA||||||;Cases=0,2,2;Controls=0,0,0;CC_TREND=2,242e-01;CC_GE…	0/0	0/1	0/0	0/0	0/0	0/0	0/0	0/1	0/0	0/0	0/0	0/0	2	0	0.125	0
19	18533663	GTT	GTTT,G	AC=9,1;AF=0.237,0.026;AN=38;BaseQRankSum=0.099;ClippingRankSum=-6.600e-02;DP=463;FS=1.683;InbreedingCoeff=-0.3730;MLEAC=8,1;MLEAF=0.211,0.026;MQ=60.00;MQRankSum=-4.430e-01;QD=3.29;ReadPosRankSum=-7.310e-01;SOR=0.966;ANN=G|intergenic_region|MODIFIER|IL21-IL2|ENSCAFG00000004004-ENSCAFG00000004008|intergenic_region|ENSCAFG00000004004-ENSCAFG00000004008|||n.17712199_17712200delTT||||||,GTTT|intergeni…	0/0	0/1	0/0	0/1	0/1	0/1	0/0	0/0	0/0	0/0	0/1	0/1	4	2	0.25	0.25
19	18535197	CT	C,CTT	AC=12,4;AF=0.300,0.100;AN=40;BaseQRankSum=0.00;ClippingRankSum=0.398;DP=1767;FS=1.132;InbreedingCoeff=-0.7029;MLEAC=13,4;MLEAF=0.325,0.100;MQ=60.00;MQRankSum=0.102;QD=3.53;ReadPosRankSum=-1.840e-01;SOR=0.619;ANN=C|intergenic_region|MODIFIER|IL21-IL2|ENSCAFG00000004004-ENSCAFG00000004008|intergenic_region|ENSCAFG00000004004-ENSCAFG00000004008|||n.17713733delT||||||,CTT|intergenic_region|MODIFIER|I…	0/0	0/1	0/1	0/1	0/1	0/1	0/1	0/1	0/1	0/1	0/1	0/0	7	3	0.438	0.375
19	18535867	GT	G	AC=18;AF=0.500;AN=36;BaseQRankSum=0.053;ClippingRankSum=0.262;DP=711;FS=3.222;InbreedingCoeff=-0.9822;MLEAC=15;MLEAF=0.417;MQ=60.00;MQRankSum=-1.360e-01;QD=4.42;ReadPosRankSum=0.553;SOR=0.513;ANN=G|intergenic_region|MODIFIER|IL21-IL2|ENSCAFG00000004004-ENSCAFG00000004008|intergenic_region|ENSCAFG00000004004-ENSCAFG00000004008|||n.17714403delT||||||;Cases=0,8,8;Controls=0,5,5;CC_TREND=NaN;CC_GENO=…	0/1	0/1	0/1	0/1	0/1	0/1	0/1	0/1	0/1	0/1	0/1	0/1	8	4	0.5	0.5
19	18535910	GAC	G,GACACAC,GACAC	AC=10,5,2;AF=0.278,0.139,0.056;AN=36;BaseQRankSum=-7.420e-01;ClippingRankSum=0.281;DP=506;FS=1.377;InbreedingCoeff=-0.2297;MLEAC=10,3,2;MLEAF=0.278,0.083,0.056;MQ=60.00;MQRankSum=0.124;QD=8.68;ReadPosRankSum=0.00;SOR=0.783;ANN=G|intergenic_region|MODIFIER|IL21-IL2|ENSCAFG00000004004-ENSCAFG00000004008|intergenic_region|ENSCAFG00000004004-ENSCAFG00000004008|||n.17714446_17714447delAC||||||,GACACAC…	0/1	0/0	0/1	0/1	0/1	0/0	0/1	0/1	0/1	0/1	0/1	0/1	6	4	0.375	0.5
19	18542023	TCA	T,TCACA	AC=3,1;AF=0.079,0.026;AN=38;BaseQRankSum=-1.000e-02;ClippingRankSum=-4.170e-01;DP=1289;FS=3.257;InbreedingCoeff=-0.0996;MLEAC=3,1;MLEAF=0.079,0.026;MQ=60.00;MQRankSum=-9.320e-01;QD=7.53;ReadPosRankSum=0.281;SOR=0.609;ANN=T|intergenic_region|MODIFIER|IL21-IL2|ENSCAFG00000004004-ENSCAFG00000004008|intergenic_region|ENSCAFG00000004004-ENSCAFG00000004008|||n.17720559_17720560delCA||||||,TCACA|interge…	0/0	0/0	0/0	0/1	0/0	0/0	0/0	0/1	0/0	0/0	0/0	0/0	2	0	0.125	0
19	18546639	T	TA,TAA	AC=3,4;AF=0.075,0.100;AN=40;BaseQRankSum=0.384;ClippingRankSum=-3.210e-01;DP=1488;FS=1.259;InbreedingCoeff=-0.2063;MLEAC=3,4;MLEAF=0.075,0.100;MQ=60.00;MQRankSum=0.097;QD=7.30;ReadPosRankSum=0.013;SOR=0.581;ANN=TA|intergenic_region|MODIFIER|IL21-IL2|ENSCAFG00000004004-ENSCAFG00000004008|intergenic_region|ENSCAFG00000004004-ENSCAFG00000004008|||n.17725174_17725175insA||||||,TAA|intergenic_region|M…	0/0	0/0	0/0	0/1	0/0	0/0	0/0	0/0	0/0	0/1	0/0	0/0	1	1	0.063	0.125
19	18549201	GAAA	GAA,G	AC=16,1;AF=0.421,0.026;AN=38;BaseQRankSum=0.914;ClippingRankSum=-1.840e-01;DP=1560;FS=0.000;InbreedingCoeff=-0.8023;MLEAC=16,1;MLEAF=0.421,0.026;MQ=60.10;MQRankSum=-1.530e-01;QD=5.34;ReadPosRankSum=-3.140e-01;SOR=0.709;ANN=G|intergenic_region|MODIFIER|IL21-IL2|ENSCAFG00000004004-ENSCAFG00000004008|intergenic_region|ENSCAFG00000004004-ENSCAFG00000004008|||n.17727737_17727739delAAA||||||,GAA|interg…	0/1	0/1	0/1	0/1	0/1	0/1	0/1	0/1	0/1	0/1	0/1	0/1	8	4	0.5	0.5
19	18553550	G	GA	AC=3;AF=0.079;AN=38;BaseQRankSum=-5.090e-01;ClippingRankSum=-4.240e-01;DP=447;FS=0.000;InbreedingCoeff=-0.1037;MLEAC=2;MLEAF=0.053;MQ=60.00;MQRankSum=-1.026e+00;QD=4.17;ReadPosRankSum=0.908;SOR=0.155;ANN=GA|intergenic_region|MODIFIER|IL21-IL2|ENSCAFG00000004004-ENSCAFG00000004008|intergenic_region|ENSCAFG00000004004-ENSCAFG00000004008|||n.17732085_17732086insA||||||;Cases=0,1,1;Controls=0,0,0;CC_…	0/0	0/0	0/0	0/0	0/1	0/0	0/0	0/0	0/0	0/0	0/0	0/0	1	0	0.063	0
19	18553597	T	C	AC=29;AF=0.763;AN=38;BaseQRankSum=0.736;ClippingRankSum=0.115;DP=637;FS=0.000;InbreedingCoeff=0.5637;MLEAC=29;MLEAF=0.763;MQ=60.00;MQRankSum=0.419;QD=34.24;ReadPosRankSum=1.27;SOR=6.002;ANN=C|intergenic_region|MODIFIER|IL21-IL2|ENSCAFG00000004004-ENSCAFG00000004008|intergenic_region|ENSCAFG00000004004-ENSCAFG00000004008|||n.17732132T>C||||||;Cases=8,0,16;Controls=5,0,10;CC_TREND=NaN;CC_GENO=NaN;C…	1/1	1/1	1/1	1/1	1/1	1/1	1/1	1/1	1/1	1/1	1/1	1/1	16	8	1	1
19	18554046	C	T	AC=19;AF=0.500;AN=38;BaseQRankSum=2.32;ClippingRankSum=-4.000e-02;DP=1393;FS=2.064;InbreedingCoeff=0.6313;MLEAC=20;MLEAF=0.526;MQ=60.00;MQRankSum=-8.820e-01;QD=30.63;ReadPosRankSum=0.607;SOR=0.650;ANN=T|intergenic_region|MODIFIER|IL21-IL2|ENSCAFG00000004004-ENSCAFG00000004008|intergenic_region|ENSCAFG00000004004-ENSCAFG00000004008|||n.17732581C>T||||||;Cases=8,0,16;Controls=0,2,2;CC_TREND=7,829e-…	1/1	1/1	1/1	1/1	1/1	1/1	1/1	1/1	0/0	0/1	0/0	0/1	16	2	1	0.25
19	18554315	TA	T	AC=17;AF=0.447;AN=38;BaseQRankSum=0.291;ClippingRankSum=-1.940e-01;DP=1298;FS=0.522;InbreedingCoeff=-0.8551;MLEAC=15;MLEAF=0.395;MQ=60.00;MQRankSum=-2.600e-02;QD=6.38;ReadPosRankSum=0.202;SOR=0.753;ANN=T|intergenic_region|MODIFIER|IL21-IL2|ENSCAFG00000004004-ENSCAFG00000004008|intergenic_region|ENSCAFG00000004004-ENSCAFG00000004008|||n.17732851delA||||||;Cases=0,8,8;Controls=0,5,5;CC_TREND=NaN;CC…	0/1	0/1	0/1	0/1	0/1	0/1	0/1	0/1	0/1	0/1	0/1	0/1	8	4	0.5	0.5
19	18559606	GA	G	AC=14;AF=0.368;AN=38;BaseQRankSum=-7.500e-02;ClippingRankSum=-3.310e-01;DP=797;FS=1.236;InbreedingCoeff=-0.1329;MLEAC=13;MLEAF=0.342;MQ=60.00;MQRankSum=-2.480e-01;QD=11.58;ReadPosRankSum=0.087;SOR=0.546;ANN=G|intergenic_region|MODIFIER|IL21-IL2|ENSCAFG00000004004-ENSCAFG00000004008|intergenic_region|ENSCAFG00000004004-ENSCAFG00000004008|||n.17738142delA||||||;Cases=0,1,1;Controls=2,3,7;CC_TREND=2…	0/0	0/0	0/0	0/1	0/0	0/0	0/0	0/0	1/1	0/1	1/1	0/1	1	6	0.0625	0.75
19	18562133	T	A	AC=29;AF=0.763;AN=38;BaseQRankSum=0.862;ClippingRankSum=-1.000e-01;DP=1594;FS=0.000;InbreedingCoeff=0.5632;MLEAC=29;MLEAF=0.763;MQ=60.00;MQRankSum=-5.170e-01;QD=34.24;ReadPosRankSum=-3.330e-01;SOR=0.775;ANN=A|intergenic_region|MODIFIER|IL21-IL2|ENSCAFG00000004004-ENSCAFG00000004008|intergenic_region|ENSCAFG00000004004-ENSCAFG00000004008|||n.17740667T>A||||||;Cases=8,0,16;Controls=5,0,10;CC_TREND=…	1/1	1/1	1/1	1/1	1/1	1/1	1/1	1/1	1/1	1/1	1/1	1/1	16	8	1	1
19	18563261	G	GT	AC=4;AF=0.105;AN=38;BaseQRankSum=0.256;ClippingRankSum=-1.560e-01;DP=1393;FS=0.693;InbreedingCoeff=-0.1460;MLEAC=3;MLEAF=0.079;MQ=60.00;MQRankSum=-1.800e-02;QD=4.47;ReadPosRankSum=-5.360e-01;SOR=0.859;ANN=GT|intergenic_region|MODIFIER|IL21-IL2|ENSCAFG00000004004-ENSCAFG00000004008|intergenic_region|ENSCAFG00000004004-ENSCAFG00000004008|||n.17741795_17741796insT||||||;Cases=0,1,1;Controls=0,1,1;CC…	0/0	0/1	0/0	0/0	0/0	0/0	0/0	0/0	0/0	0/1	0/0	0/0	1	1	0.0625	0.125
19	18566959	C	A	AC=38;AF=1.00;AN=38;DP=1548;FS=0.000;InbreedingCoeff=-0.0001;MLEAC=38;MLEAF=1.00;MQ=60.00;QD=34.24;SOR=0.975;ANN=A|intergenic_region|MODIFIER|IL21-IL2|ENSCAFG00000004004-ENSCAFG00000004008|intergenic_region|ENSCAFG00000004004-ENSCAFG00000004008|||n.17745491C>A||||||;Cases=8,0,16;Controls=5,0,10;CC_TREND=NaN;CC_GENO=NaN;CC_ALL=1,000e+00;CC_DOM=1,000e+00;CC_REC=1,000e+00	1/1	1/1	1/1	1/1	1/1	1/1	1/1	1/1	1/1	1/1	1/1	1/1	16	8	1	1
19	18566995	G	A	AC=38;AF=1.00;AN=38;DP=1471;FS=0.000;InbreedingCoeff=-0.0002;MLEAC=38;MLEAF=1.00;MQ=60.00;QD=30.63;SOR=1.304;ANN=A|intergenic_region|MODIFIER|IL21-IL2|ENSCAFG00000004004-ENSCAFG00000004008|intergenic_region|ENSCAFG00000004004-ENSCAFG00000004008|||n.17745527G>A||||||;Cases=8,0,16;Controls=5,0,10;CC_TREND=NaN;CC_GENO=NaN;CC_ALL=1,000e+00;CC_DOM=1,000e+00;CC_REC=1,000e+00	1/1	1/1	1/1	1/1	1/1	1/1	1/1	1/1	1/1	1/1	1/1	1/1	16	8	1	1
19	18566997	G	T	AC=38;AF=1.00;AN=38;DP=1450;FS=0.000;InbreedingCoeff=-0.0002;MLEAC=38;MLEAF=1.00;MQ=60.00;QD=29.09;SOR=1.325;ANN=T|intergenic_region|MODIFIER|IL21-IL2|ENSCAFG00000004004-ENSCAFG00000004008|intergenic_region|ENSCAFG00000004004-ENSCAFG00000004008|||n.17745529G>T||||||;Cases=8,0,16;Controls=5,0,10;CC_TREND=NaN;CC_GENO=NaN;CC_ALL=1,000e+00;CC_DOM=1,000e+00;CC_REC=1,000e+00	1/1	1/1	1/1	1/1	1/1	1/1	1/1	1/1	1/1	1/1	1/1	1/1	16	8	1	1
19	18567033	A	G	AC=38;AF=1.00;AN=38;BaseQRankSum=1.70;ClippingRankSum=-1.405e+00;DP=1374;FS=0.000;InbreedingCoeff=-0.0002;MLEAC=38;MLEAF=1.00;MQ=60.00;MQRankSum=-1.275e+00;QD=32.93;ReadPosRankSum=1.18;SOR=1.583;ANN=G|intergenic_region|MODIFIER|IL21-IL2|ENSCAFG00000004004-ENSCAFG00000004008|intergenic_region|ENSCAFG00000004004-ENSCAFG00000004008|||n.17745565A>G||||||;Cases=8,0,16;Controls=5,0,10;CC_TREND=NaN;CC_G…	1/1	1/1	1/1	1/1	1/1	1/1	1/1	1/1	1/1	1/1	1/1	1/1	16	8	1	1
19	18575941	T	A,*	AC=13,3;AF=0.382,0.088;AN=34;BaseQRankSum=-1.890e-01;ClippingRankSum=0.382;DP=229;FS=0.000;InbreedingCoeff=-0.0886;MLEAC=14,3;MLEAF=0.412,0.088;MQ=60.00;MQRankSum=-1.197e+00;QD=12.01;ReadPosRankSum=0.684;SOR=0.620;ANN=A|intron_variant|MODIFIER|IL2|ENSCAFG00000004008|transcript|ENSCAFT00000006417|protein_coding|3/3|c.357+734T>A||||||;Cases=4,3,11;Controls=0,2,2;CC_TREND=8,411e-03;CC_GENO=2,926e-02…	0/1	0/1	1/1	./.	1/1	0/1	1/1	1/1	0/0	0/1	0/0	0/1	11	2	0.786	0.25
19	18647938	T	C	AC=32;AF=0.889;AN=36;BaseQRankSum=1.73;ClippingRankSum=-2.510e-01;DP=1311;FS=3.604;InbreedingCoeff=-0.1250;MLEAC=32;MLEAF=0.889;MQ=60.00;MQRankSum=-9.100e-02;QD=34.24;ReadPosRankSum=1.13;SOR=1.185;ANN=C|5_prime_UTR_variant|MODIFIER|ADAD1|ENSCAFG00000004013|transcript|ENSCAFT00000044062|protein_coding|1/11|c.-620A>G|||||822|,C|upstream_gene_variant|MODIFIER|ADAD1|ENSCAFG00000004013|transcript|ENSC…	1/1	1/1	1/1	1/1	1/1	1/1	1/1	1/1	1/1	1/1	1/1	1/1	16	8	1	1
19	18663318	C	CA	AC=10;AF=0.263;AN=38;BaseQRankSum=0.261;ClippingRankSum=-6.840e-01;DP=1772;FS=0.569;InbreedingCoeff=0.2505;MLEAC=10;MLEAF=0.263;MQ=60.12;MQRankSum=8.000e-03;QD=19.95;ReadPosRankSum=-1.820e-01;SOR=0.783;ANN=CA|3_prime_UTR_variant|MODIFIER|KIAA1109|ENSCAFG00000004022|transcript|ENSCAFT00000036772|protein_coding|85/85|c.*70dupT|||||70|,CA|downstream_gene_variant|MODIFIER|KIAA1109|ENSCAFG00000004022|…	0/0	0/0	0/0	0/0	0/0	0/0	0/0	0/0	1/1	0/1	1/1	0/1	0	6	0	0.75
19	18685356	C	T	AC=19;AF=0.500;AN=38;BaseQRankSum=0.236;ClippingRankSum=0.666;DP=1676;FS=0.953;InbreedingCoeff=0.6313;MLEAC=20;MLEAF=0.526;MQ=60.00;MQRankSum=-1.250e-01;QD=34.24;ReadPosRankSum=1.18;SOR=0.625;ANN=T|synonymous_variant|LOW|KIAA1109|ENSCAFG00000004022|transcript|ENSCAFT00000006460|protein_coding|70/84|c.12252G>A|p.Leu4084Leu|12252/15015|12252/15015|4084/5004||WARNING_TRANSCRIPT_NO_STOP_CODON,T|synon…	1/1	1/1	1/1	1/1	1/1	1/1	1/1	1/1	0/0	0/1	0/0	0/1	16	2	1	0.25
19	18726357	G	A	AC=19;AF=0.500;AN=38;BaseQRankSum=1.55;ClippingRankSum=-4.110e-01;DP=1511;FS=2.046;InbreedingCoeff=0.6840;MLEAC=19;MLEAF=0.500;MQ=60.00;MQRankSum=-5.360e-01;QD=34.24;ReadPosRankSum=0.591;SOR=1.074;ANN=A|missense_variant|MODERATE|KIAA1109|ENSCAFG00000004022|transcript|ENSCAFT00000006460|protein_coding|51/84|c.9229C>T|p.Pro3077Ser|9229/15015|9229/15015|3077/5004||WARNING_TRANSCRIPT_NO_STOP_CODON,A|…	1/1	1/1	1/1	1/1	1/1	1/1	1/1	1/1	0/0	0/1	0/0	0/1	16	2	1	0.25
19	19033850	C	G	AC=4;AF=1.00;AN=4;DP=12;FS=0.000;MLEAC=4;MLEAF=1.00;MQ=60.00;QD=34.24;SOR=3.258;ANN=G|synonymous_variant|LOW|TRPC3|ENSCAFG00000004110|transcript|ENSCAFT00000050091|protein_coding|1/12|c.54C>G|p.Ala18Ala|202/4726|54/2778|18/925||;Cases=2,0,4;Controls=0,0,0;CC_TREND=NaN;CC_GENO=NaN;CC_ALL=1,000e+00;CC_DOM=1,000e+00;CC_REC=1,000e+00	./.	./.	1/1	./.	1/1	./.	./.	./.	./.	./.	./.	./.	4	0	1	0
19	19033852	CGGA	C	AC=2;AF=0.500;AN=4;DP=14;FS=0.000;MLEAC=3;MLEAF=0.750;MQ=60.00;QD=30.68;SOR=2.303;ANN=C|disruptive_inframe_deletion|MODERATE|TRPC3|ENSCAFG00000004110|transcript|ENSCAFT00000050091|protein_coding|1/12|c.84_86delGGA|p.Glu29del|232/4726|84/2778|28/925||INFO_REALIGN_3_PRIME;Cases=1,0,2;Controls=0,0,0;CC_TREND=NaN;CC_GENO=NaN;CC_ALL=1,000e+00;CC_DOM=1,000e+00;CC_REC=1,000e+00	./.	./.	./.	./.	1/1	./.	./.	0/0	./.	./.	./.	./.	2	0	0.5	0
19	19044531	G	T	AC=23;AF=0.605;AN=38;BaseQRankSum=-5.990e-01;ClippingRankSum=-5.260e-01;DP=1376;FS=1.535;InbreedingCoeff=0.2290;MLEAC=23;MLEAF=0.605;MQ=60.00;MQRankSum=-7.130e-01;QD=30.59;ReadPosRankSum=-3.200e-02;SOR=0.484;ANN=T|5_prime_UTR_variant|MODIFIER|TRPC3|ENSCAFG00000004110|transcript|ENSCAFT00000046975|protein_coding|1/12|c.-418G>T|||||418|,T|intron_variant|MODIFIER|TRPC3|ENSCAFG00000004110|transcript|…	1/1	1/1	1/1	1/1	1/1	1/1	1/1	1/1	0/0	0/1	0/0	0/1	16	2	1	0.25
19	19044580	T	G	AC=23;AF=0.605;AN=38;BaseQRankSum=-1.380e+00;ClippingRankSum=-2.350e-01;DP=1461;FS=1.450;InbreedingCoeff=0.2290;MLEAC=23;MLEAF=0.605;MQ=60.00;MQRankSum=-7.200e-01;QD=31.51;ReadPosRankSum=0.720;SOR=0.551;ANN=G|5_prime_UTR_variant|MODIFIER|TRPC3|ENSCAFG00000004110|transcript|ENSCAFT00000046975|protein_coding|1/12|c.-369T>G|||||369|,G|intron_variant|MODIFIER|TRPC3|ENSCAFG00000004110|transcript|ENSCA…	1/1	1/1	1/1	1/1	1/1	1/1	1/1	1/1	0/0	0/1	0/0	0/1	16	2	1	0.25
19	19044988	C	CAAGAAATATTCCAAAGGAAAAAAAAAAAAAAAAAAAAAAAAAAAAAAAAAAAA	AC=3;AF=0.079;AN=38;BaseQRankSum=0.118;ClippingRankSum=-1.650e-01;DP=871;FS=2.460;InbreedingCoeff=-0.2493;MLEAC=1;MLEAF=0.026;MQ=60.00;MQRankSum=-1.579e+00;QD=34.24;ReadPosRankSum=-3.559e+00;SOR=0.121;ANN=CAAGAAATATTCCAAAGGAAAAAAAAAAAAAAAAAAAAAAAAAAAAAAAAAAAA|frameshift_variant|HIGH|TRPC3|ENSCAFG00000004110|transcript|ENSCAFT00000046975|protein_coding|1/12|c.61_62insAAAAAAAAAAAAAAAAAAAAAAAAAAAAAA…	0/1	0/0	0/0	0/1	0/0	0/0	0/0	0/0	0/0	0/0	0/0	0/0	2	0	0.125	0
19	19045009	ATCTTC	A	AC=2;AF=0.053;AN=38;BaseQRankSum=-7.420e-01;ClippingRankSum=-7.420e-01;DP=750;FS=6.990;InbreedingCoeff=-0.0578;MLEAC=2;MLEAF=0.053;MQ=60.00;MQRankSum=0.742;QD=26.87;ReadPosRankSum=-7.420e-01;SOR=4.332;ANN=A|frameshift_variant|HIGH|TRPC3|ENSCAFG00000004110|transcript|ENSCAFT00000046975|protein_coding|1/12|c.62_66delTCTTC|p.Ile21fs|496/4880|62/2646|21/881||,A|intron_variant|MODIFIER|TRPC3|ENSCAFG00…	0/0	0/0	0/0	0/0	0/0	0/1	0/1	0/0	0/0	0/0	0/0	0/0	2	0	0.125	0
19	19045016	G	A	AC=2;AF=0.053;AN=38;BaseQRankSum=0.00;ClippingRankSum=0.00;DP=644;FS=5.441;InbreedingCoeff=-0.2491;MLEAC=4;MLEAF=0.105;MQ=60.00;MQRankSum=0.720;QD=29.49;SOR=3.442;ANN=A|missense_variant|MODERATE|TRPC3|ENSCAFG00000004110|transcript|ENSCAFT00000046975|protein_coding|1/12|c.68G>A|p.Arg23Lys|502/4880|68/2646|23/881||,A|intron_variant|MODIFIER|TRPC3|ENSCAFG00000004110|transcript|ENSCAFT00000050091|pro…	0/0	0/0	0/0	0/0	0/0	0/1	0/1	0/0	0/0	0/0	0/0	0/0	2	0	0.125	0
19	19098521	T	A	AC=15;AF=0.395;AN=38;BaseQRankSum=1.73;ClippingRankSum=-6.500e-02;DP=1989;FS=3.838;InbreedingCoeff=0.2290;MLEAC=15;MLEAF=0.395;MQ=60.00;MQRankSum=-1.029e+00;QD=27.78;ReadPosRankSum=0.267;SOR=0.463;ANN=A|splice_region_variant&intron_variant|LOW|TRPC3|ENSCAFG00000004110|transcript|ENSCAFT00000006597|protein_coding|13/13|c.2420-4T>A||||||WARNING_TRANSCRIPT_NO_START_CODON,A|3_prime_UTR_variant|MODIFI…	0/0	0/0	0/0	0/0	0/0	0/0	0/0	0/0	1/1	0/1	1/1	0/1	0	6	0	0.75
19	19099430	A	C	AC=14;AF=0.368;AN=38;BaseQRankSum=-8.720e-01;ClippingRankSum=-2.040e-01;DP=1841;FS=0.000;InbreedingCoeff=0.0952;MLEAC=14;MLEAF=0.368;MQ=60.00;MQRankSum=-1.570e-01;QD=26.71;ReadPosRankSum=-8.000e-03;SOR=0.659;ANN=C|3_prime_UTR_variant|MODIFIER|TRPC3|ENSCAFG00000004110|transcript|ENSCAFT00000050091|protein_coding|12/12|c.*1425A>C|||||1425|,C|3_prime_UTR_variant|MODIFIER|TRPC3|ENSCAFG00000004110|tra…	0/0	0/0	0/0	0/0	0/0	0/0	0/0	0/0	1/1	0/1	1/1	0/1	0	6	0	0.75
19	19120542	A	G	AC=23;AF=0.605;AN=38;BaseQRankSum=-6.450e-01;ClippingRankSum=0.194;DP=1182;FS=0.000;InbreedingCoeff=0.2290;MLEAC=23;MLEAF=0.605;MQ=60.00;MQRankSum=0.450;QD=32.04;ReadPosRankSum=0.613;SOR=0.721;ANN=G|missense_variant|MODERATE|BBS7|ENSCAFG00000004128|transcript|ENSCAFT00000006616|protein_coding|7/19|c.692A>G|p.Glu231Gly|860/2328|692/2148|231/715||;Cases=8,0,16;Controls=0,2,2;CC_TREND=7,829e-04;CC_G…	1/1	1/1	1/1	1/1	1/1	1/1	1/1	1/1	0/0	0/1	0/0	0/1	16	2	1	0.25
19	19147647	A	G	AC=23;AF=0.605;AN=38;BaseQRankSum=0.895;ClippingRankSum=0.731;DP=1708;FS=1.421;InbreedingCoeff=0.2290;MLEAC=23;MLEAF=0.605;MQ=60.00;MQRankSum=-1.040e-01;QD=31.31;ReadPosRankSum=0.771;SOR=0.899;ANN=G|synonymous_variant|LOW|CCNA2|ENSCAFG00000004133|transcript|ENSCAFT00000006621|protein_coding|3/8|c.501A>G|p.Glu167Glu|501/1299|501/1299|167/432||,G|downstream_gene_variant|MODIFIER|EXOSC9|ENSCAFG00000…	1/1	1/1	1/1	1/1	1/1	1/1	1/1	1/1	0/0	0/1	0/0	0/1	16	2	1	0.25
19	19149805	A	C	AC=23;AF=0.605;AN=38;BaseQRankSum=-1.905e+00;ClippingRankSum=0.026;DP=1743;FS=0.705;InbreedingCoeff=0.2290;MLEAC=23;MLEAF=0.605;MQ=60.00;MQRankSum=-3.140e-01;QD=32.92;ReadPosRankSum=0.363;SOR=0.579;ANN=C|3_prime_UTR_variant|MODIFIER|EXOSC9|ENSCAFG00000004139|transcript|ENSCAFT00000006635|protein_coding|12/12|c.*1293T>G|||||1293|,C|downstream_gene_variant|MODIFIER|EXOSC9|ENSCAFG00000004139|transcr…	1/1	1/1	1/1	1/1	1/1	1/1	1/1	1/1	0/0	0/1	0/0	0/1	16	2	1	0.25
19	19150238	G	T	AC=23;AF=0.605;AN=38;BaseQRankSum=0.104;ClippingRankSum=-1.890e-01;DP=2032;FS=0.000;InbreedingCoeff=0.2290;MLEAC=23;MLEAF=0.605;MQ=60.00;MQRankSum=-5.230e-01;QD=33.03;ReadPosRankSum=0.322;SOR=0.748;ANN=T|3_prime_UTR_variant|MODIFIER|EXOSC9|ENSCAFG00000004139|transcript|ENSCAFT00000006635|protein_coding|12/12|c.*860C>A|||||860|,T|downstream_gene_variant|MODIFIER|EXOSC9|ENSCAFG00000004139|transcrip…	1/1	1/1	1/1	1/1	1/1	1/1	1/1	1/1	0/0	0/1	0/0	0/1	16	2	1	0.25
19	19150834	A	G	AC=27;AF=0.711;AN=38;BaseQRankSum=-2.207e+00;ClippingRankSum=-7.730e-01;DP=2091;FS=0.819;InbreedingCoeff=0.3604;MLEAC=27;MLEAF=0.711;MQ=60.00;MQRankSum=-2.950e-01;QD=34.86;ReadPosRankSum=0.358;SOR=0.560;ANN=G|3_prime_UTR_variant|MODIFIER|EXOSC9|ENSCAFG00000004139|transcript|ENSCAFT00000006635|protein_coding|12/12|c.*264T>C|||||264|,G|downstream_gene_variant|MODIFIER|CCNA2|ENSCAFG00000004133|trans…	1/1	1/1	1/1	1/1	1/1	1/1	1/1	1/1	0/0	0/1	0/0	0/1	16	2	1	0.25
19	19163610	C	T	AC=23;AF=0.605;AN=38;BaseQRankSum=1.16;ClippingRankSum=0.804;DP=797;FS=4.691;InbreedingCoeff=0.1637;MLEAC=24;MLEAF=0.632;MQ=60.00;MQRankSum=0.793;QD=27.72;ReadPosRankSum=0.554;SOR=0.411;ANN=T|5_prime_UTR_variant|MODIFIER|EXOSC9|ENSCAFG00000004139|transcript|ENSCAFT00000006635|protein_coding|1/12|c.-171G>A|||||171|,T|upstream_gene_variant|MODIFIER|EXOSC9|ENSCAFG00000004139|transcript|ENSCAFT000000…	1/1	1/1	1/1	1/1	1/1	1/1	1/1	1/1	0/0	0/1	0/0	0/1	16	2	1	0.25
19	19247407	C	T	AC=13;AF=0.342;AN=38;BaseQRankSum=-8.570e-01;ClippingRankSum=-4.980e-01;DP=632;FS=9.967;InbreedingCoeff=0.1383;MLEAC=14;MLEAF=0.368;MQ=60.00;MQRankSum=-4.490e-01;QD=21.98;ReadPosRankSum=0.682;SOR=0.136;ANN=T|5_prime_UTR_variant|MODIFIER|ANXA5|ENSCAFG00000004151|transcript|ENSCAFT00000006664|protein_coding|1/13|c.-323C>T|||||452|;Cases=0,0,0;Controls=3,2,8;CC_TREND=7,829e-04;CC_GENO=1,503e-03;CC_A…	0/0	0/0	0/0	0/0	0/0	0/0	0/0	0/0	1/1	0/1	1/1	0/1	0	6	0	0.75
19	19247464	C	G	AC=36;AF=1.00;AN=36;DP=476;FS=0.000;InbreedingCoeff=-0.0058;MLEAC=36;MLEAF=1.00;MQ=60.00;QD=34.24;SOR=4.493;ANN=G|5_prime_UTR_variant|MODIFIER|ANXA5|ENSCAFG00000004151|transcript|ENSCAFT00000006664|protein_coding|1/13|c.-266C>G|||||395|;Cases=8,0,16;Controls=5,0,10;CC_TREND=NaN;CC_GENO=NaN;CC_ALL=1,000e+00;CC_DOM=1,000e+00;CC_REC=1,000e+00	1/1	1/1	1/1	1/1	1/1	1/1	1/1	1/1	1/1	1/1	1/1	1/1	16	8	1	1
19	19247476	G	C	AC=36;AF=1.00;AN=36;BaseQRankSum=1.40;ClippingRankSum=-8.030e-01;DP=448;FS=0.000;InbreedingCoeff=-0.0096;MLEAC=36;MLEAF=1.00;MQ=60.00;MQRankSum=-4.650e-01;QD=30.63;SOR=4.029;ANN=C|5_prime_UTR_variant|MODIFIER|ANXA5|ENSCAFG00000004151|transcript|ENSCAFT00000006664|protein_coding|1/13|c.-254G>C|||||383|;Cases=8,0,16;Controls=5,0,10;CC_TREND=NaN;CC_GENO=NaN;CC_ALL=1,000e+00;CC_DOM=1,000e+00;CC_REC=1…	1/1	1/1	1/1	1/1	1/1	1/1	1/1	1/1	1/1	1/1	1/1	1/1	16	8	1	1
19	19247568	C	CGGCG	AC=7;AF=0.206;AN=34;BaseQRankSum=-7.620e-01;ClippingRankSum=-7.200e-01;DP=281;FS=0.000;InbreedingCoeff=0.2854;MLEAC=5;MLEAF=0.147;MQ=60.00;MQRankSum=0.720;QD=9.09;ReadPosRankSum=-6.700e-02;SOR=0.723;ANN=CGGCG|5_prime_UTR_variant|MODIFIER|ANXA5|ENSCAFG00000004151|transcript|ENSCAFT00000006664|protein_coding|1/13|c.-152_-149dupGCGG|||||277|INFO_REALIGN_3_PRIME;Cases=0,0,0;Controls=2,2,6;CC_TREND=1,…	0/0	0/0	0/0	0/0	0/0	0/0	0/0	0/0	1/1	0/1	1/1	0/1	0	6	0	0.75
19	19247640	C	CCCCGG	AC=8;AF=0.222;AN=36;BaseQRankSum=1.32;ClippingRankSum=1.03;DP=371;FS=3.998;InbreedingCoeff=0.6089;MLEAC=8;MLEAF=0.222;MQ=60.00;MQRankSum=-3.420e-01;QD=33.83;ReadPosRankSum=1.42;SOR=2.584;ANN=CCCCGG|5_prime_UTR_variant|MODIFIER|ANXA5|ENSCAFG00000004151|transcript|ENSCAFT00000006664|protein_coding|1/13|c.-83_-79dupCCGGC|||||207|INFO_REALIGN_3_PRIME;Cases=0,0,0;Controls=3,2,8;CC_TREND=7,829e-04;CC_G…	0/0	0/0	0/0	0/0	0/0	0/0	0/0	0/0	1/1	0/1	1/1	0/1	0	6	0	0.75
19	19259845	T	A	AC=15;AF=0.395;AN=38;BaseQRankSum=1.68;ClippingRankSum=-5.360e-01;DP=910;FS=0.000;InbreedingCoeff=0.4244;MLEAC=15;MLEAF=0.395;MQ=60.00;MQRankSum=1.52;QD=28.64;ReadPosRankSum=0.412;SOR=0.652;ANN=A|synonymous_variant|LOW|ANXA5|ENSCAFG00000004151|transcript|ENSCAFT00000006664|protein_coding|3/13|c.72T>A|p.Leu24Leu|770/3392|72/966|24/321||;Cases=0,0,0;Controls=3,2,8;CC_TREND=7,829e-04;CC_GENO=1,503e-…	0/0	0/0	0/0	0/0	0/0	0/0	0/0	0/0	1/1	0/1	1/1	0/1	0	6	0	0.75
19	19278611	C	T	AC=29;AF=0.763;AN=38;BaseQRankSum=0.922;ClippingRankSum=-7.370e-01;DP=1779;FS=0.000;InbreedingCoeff=0.5618;MLEAC=29;MLEAF=0.763;MQ=60.00;MQRankSum=-2.090e-01;QD=34.24;ReadPosRankSum=0.393;SOR=0.692;ANN=T|3_prime_UTR_variant|MODIFIER|ANXA5|ENSCAFG00000004151|transcript|ENSCAFT00000006664|protein_coding|13/13|c.*1424C>T|||||1424|;Cases=8,0,16;Controls=0,2,2;CC_TREND=7,829e-04;CC_GENO=1,503e-03;CC_A…	1/1	1/1	1/1	1/1	1/1	1/1	1/1	1/1	0/0	0/1	0/0	0/1	16	2	1	0.25
19	19278735	A	AT	AC=29;AF=0.763;AN=38;BaseQRankSum=0.322;ClippingRankSum=-1.580e-01;DP=1356;FS=1.084;InbreedingCoeff=0.5632;MLEAC=29;MLEAF=0.763;MQ=60.00;MQRankSum=0.310;QD=25.38;ReadPosRankSum=-9.700e-02;SOR=0.929;ANN=AT|3_prime_UTR_variant|MODIFIER|ANXA5|ENSCAFG00000004151|transcript|ENSCAFT00000006664|protein_coding|13/13|c.*1557dupT|||||1558|INFO_REALIGN_3_PRIME;Cases=8,0,16;Controls=0,2,2;CC_TREND=7,829e-04;…	1/1	1/1	1/1	1/1	1/1	1/1	1/1	1/1	0/0	0/1	0/0	0/1	16	2	1	0.25
19	19798618	A	ATTTAT	AC=10;AF=0.263;AN=38;BaseQRankSum=0.398;ClippingRankSum=-9.670e-01;DP=1378;FS=5.051;InbreedingCoeff=0.6224;MLEAC=10;MLEAF=0.263;MQ=60.78;MQRankSum=0.736;QD=34.24;ReadPosRankSum=-8.530e-01;SOR=1.039;ANN=ATTTAT|3_prime_UTR_variant|MODIFIER|TNIP3|ENSCAFG00000004160|transcript|ENSCAFT00000006675|protein_coding|14/14|c.*2478_*2482dupTTTAT|||||2483|INFO_REALIGN_3_PRIME,ATTTAT|downstream_gene_variant|MO…	0/0	0/0	0/0	0/0	0/0	0/0	0/0	0/0	1/1	0/1	1/1	1/1	0	7	0	0.875
19	19800252	CCA	C	AC=12,3,1;AF=0.316,0.079,0.026;AN=38;BaseQRankSum=-5.830e-01;ClippingRankSum=-2.910e-01;DP=942;FS=1.232;InbreedingCoeff=-0.5328;MLEAC=10,3,1;MLEAF=0.263,0.079,0.026;MQ=60.00;MQRankSum=-2.430e-01;QD=5.63;ReadPosRankSum=0.708;SOR=0.846;ANN=C|3_prime_UTR_variant|MODIFIER|TNIP3|ENSCAFG00000004160|transcript|ENSCAFT00000006675|protein_coding|14/14|c.*4078_*4079delAC|||||4078|INFO_REALIGN_3_PRIME,CCACA…	0/1	0/1	0/1	0/1	0/1	0/0	0/1	0/1	0/1	0/0	0/1	0/1	7	3	0.438	0.375
19	19800254	A	*	AC=2,12;AF=0.053,0.316;AN=38;DP=944;FS=1.287;InbreedingCoeff=-0.5869;MLEAC=2,12;MLEAF=0.053,0.316;MQ=60.00;QD=3.02;SOR=0.834;ANN=C|3_prime_UTR_variant|MODIFIER|TNIP3|ENSCAFG00000004160|transcript|ENSCAFT00000006675|protein_coding|14/14|c.*4048A>C|||||4048|,C|upstream_gene_variant|MODIFIER|U6|ENSCAFG00000026182|transcript|ENSCAFT00000040465|snRNA||n.-1T>G|||||1425|;Cases=0,7,7;Controls=0,4,4;CC_TR…	0/1	0/1	0/1	0/1	0/1	0/0	0/1	0/1	0/1	0/0	0/1	0/1	7	3	0.438	0.375
19	19800503	CTT	CT	AC=14,5;AF=0.368,0.132;AN=38;BaseQRankSum=0.049;ClippingRankSum=0.00;DP=1175;FS=1.239;InbreedingCoeff=-0.3853;MLEAC=13,5;MLEAF=0.342,0.132;MQ=60.00;MQRankSum=-8.900e-02;QD=6.76;ReadPosRankSum=0.281;SOR=0.812;ANN=C|3_prime_UTR_variant|MODIFIER|TNIP3|ENSCAFG00000004160|transcript|ENSCAFT00000006675|protein_coding|14/14|c.*4307_*4308delTT|||||4307|INFO_REALIGN_3_PRIME,CT|3_prime_UTR_variant|MODIFIER…	0/1	0/1	0/0	0/1	0/1	0/1	0/1	0/1	0/1	0/1	0/0	0/1	7	3	0.4375	0.375
