# Supplementary material for: Polymyositis in Kooiker dogs is associated with a 39 kb deletion upstream of the canine IL21/IL2 locus
Source: PLoS Genet. 2025 Jan 2;21(1):e1011538. doi: 10.1371/journal.pgen.1011538 (PMC11731761; doi:10.1371/journal.pgen.1011538)
Supplement: S6 Table — (XLSX) [file pgen.1011538.s008.xlsx]

## Sheet: SNPdog10k
Supporting Table S6. Evaluation WGS data, limited to the CFA19 region critical for PM in Kooiker dogs.a
#CHROM	POS	REFb	ALTc	INFOd	dog1 -/-e	dog2 -/+e	dog3 -/+e	dog10k AFf	Remarksg
chr19	17443487	G	A	AC=3;AF=0.432927;AN=6;ANN=A|intergenic_region|MODIFIER|LOC119864380-LOC102153884|LOC119864380-LOC102153884|intergenic_region|LOC119864380-LOC102153884|||n.17443487G>A||||||;BaseQRankSum=0;DP=3033;ExcessHet=0.0186;FS=1.207;InbreedingCoeff=0.276;MLEAC=78;MLEAF=0.433;MQ=60;MQRankSum=0;POSITIVE_TRAIN_SITE;QD=21.84;ReadPosRankSum=-0.149;SOR=0.817;VQSLOD=24.64;culprit=MQ	1/1	0/1	0/0	0.36361
chr19	17443582	A	G	AC=6;AF=0.768293;AN=6;ANN=G|intergenic_region|MODIFIER|LOC119864380-LOC102153884|LOC119864380-LOC102153884|intergenic_region|LOC119864380-LOC102153884|||n.17443582A>G||||||;BaseQRankSum=0;DP=3134;ExcessHet=0.0001;FS=0;InbreedingCoeff=0.4631;MLEAC=139;MLEAF=0.772;MQ=60;MQRankSum=0;QD=30.22;ReadPosRankSum=0.416;SOR=0.698;VQSLOD=23.05;culprit=MQ	1/1	1/1	1/1	0.83895
chr19	17443607	A	G	AC=6;AF=0.768293;AN=6;ANN=G|intergenic_region|MODIFIER|LOC119864380-LOC102153884|LOC119864380-LOC102153884|intergenic_region|LOC119864380-LOC102153884|||n.17443607A>G||||||;BaseQRankSum=0;DP=3179;ExcessHet=0.0001;FS=1.93;InbreedingCoeff=0.4631;MLEAC=139;MLEAF=0.772;MQ=60;MQRankSum=0;QD=30.21;ReadPosRankSum=0.376;SOR=0.657;VQSLOD=22.91;culprit=MQ	1/1	1/1	1/1	0.84122
chr19	17443663	A	C	AC=3;AF=0.189024;AN=6;ANN=C|intergenic_region|MODIFIER|LOC119864380-LOC102153884|LOC119864380-LOC102153884|intergenic_region|LOC119864380-LOC102153884|||n.17443663A>C||||||;BaseQRankSum=-1.09;DP=2968;ExcessHet=0;FS=0;InbreedingCoeff=0.5713;MLEAC=31;MLEAF=0.172;MQ=60;MQRankSum=0;QD=23.54;ReadPosRankSum=-0.029;SOR=0.702;VQSLOD=23.32;culprit=MQ	1/1	0/1	0/0	0.14117, 0.00025
chr19	17443864	TAAAA	T,TAAA,TA	AC=3,0,3;AF=0.396341,0.097561,0.304878;AN=6;ANN=T|intergenic_region|MODIFIER|LOC119864380-LOC102153884|LOC119864380-LOC102153884|intergenic_region|LOC119864380-LOC102153884|||n.17443865_17443868delAAAA||||||,TA|intergenic_region|MODIFIER|LOC119864380-LOC102153884|LOC119864380-LOC102153884|intergenic_region|LOC119864380-LOC102153884|||n.17443866_17443868delAAA||||||,TAAA|intergenic_region|MODIFIER…	1/1	1/3	3/3	0.41067, 0.32788, 0.02491, 0.09411, 0.00201, 0.00126
chr19	17444156	G	A	AC=3;AF=0.256098;AN=6;ANN=A|intergenic_region|MODIFIER|LOC119864380-LOC102153884|LOC119864380-LOC102153884|intergenic_region|LOC119864380-LOC102153884|||n.17444156G>A||||||;BaseQRankSum=0;DP=3332;ExcessHet=0.0079;FS=2.645;InbreedingCoeff=0.3181;MLEAC=48;MLEAF=0.267;MQ=60;MQRankSum=0;QD=21;ReadPosRankSum=0.049;SOR=0.798;VQSLOD=22.81;culprit=MQ	0/0	0/1	1/1	0.32511
chr19	17444822	A	T	AC=6;AF=0.768293;AN=6;ANN=T|intergenic_region|MODIFIER|LOC119864380-LOC102153884|LOC119864380-LOC102153884|intergenic_region|LOC119864380-LOC102153884|||n.17444822A>T||||||;BaseQRankSum=0;DP=3376;ExcessHet=0.0002;FS=0;InbreedingCoeff=0.437;MLEAC=135;MLEAF=0.75;MQ=60;MQRankSum=0;QD=29.31;ReadPosRankSum=0.435;SOR=0.682;VQSLOD=23.5;culprit=MQ	1/1	1/1	1/1	0.81832
chr19	17445302	T	C	AC=6;AF=0.768293;AN=6;ANN=C|intergenic_region|MODIFIER|LOC119864380-LOC102153884|LOC119864380-LOC102153884|intergenic_region|LOC119864380-LOC102153884|||n.17445302T>C||||||;BaseQRankSum=0;DP=3504;ExcessHet=0.0001;FS=0.884;InbreedingCoeff=0.4631;MLEAC=139;MLEAF=0.772;MQ=60;MQRankSum=0;QD=30.16;ReadPosRankSum=-0.199;SOR=0.842;VQSLOD=22.52;culprit=MQ	1/1	1/1	1/1	0.84625
chr19	17445400	T	TCTGCCTCCTTTGTTTC	AC=6;AF=0.768293;AN=6;ANN=TCTGCCTCCTTTGTTTC|intergenic_region|MODIFIER|LOC119864380-LOC102153884|LOC119864380-LOC102153884|intergenic_region|LOC119864380-LOC102153884|||n.17445400_17445401insCTGCCTCCTTTGTTTC||||||;BaseQRankSum=0;DP=3652;ExcessHet=0.0002;FS=0.923;InbreedingCoeff=0.437;MLEAC=135;MLEAF=0.75;MQ=60;MQRankSum=0;QD=32.06;ReadPosRankSum=-0.444;SOR=0.626	1/1	1/1	1/1	0.81303
chr19	17445794	T	C	AC=3;AF=0.189024;AN=6;ANN=C|intergenic_region|MODIFIER|LOC119864380-LOC102153884|LOC119864380-LOC102153884|intergenic_region|LOC119864380-LOC102153884|||n.17445794T>C||||||;BaseQRankSum=0.744;DP=2799;ExcessHet=0;FS=2.948;InbreedingCoeff=0.5712;MLEAC=31;MLEAF=0.172;MQ=60;MQRankSum=0;QD=23.79;ReadPosRankSum=-0.341;SOR=0.496;VQSLOD=21.48;culprit=MQ	1/1	0/1	0/0	0.13764
chr19	17445876	C	T	AC=3;AF=0.304878;AN=6;ANN=T|intergenic_region|MODIFIER|LOC119864380-LOC102153884|LOC119864380-LOC102153884|intergenic_region|LOC119864380-LOC102153884|||n.17445876C>T||||||;BaseQRankSum=0;DP=3071;ExcessHet=0.0809;FS=5.519;InbreedingCoeff=0.2223;MLEAC=56;MLEAF=0.311;MQ=59.92;MQRankSum=0;QD=21.05;ReadPosRankSum=0.263;SOR=1.107;VQSLOD=8.19;culprit=MQRankSum	0/0	0/1	1/1	0.41017
chr19	17446599	A	AAT	AC=3;AF=0.371951;AN=6;ANN=AAT|intergenic_region|MODIFIER|LOC119864380-LOC102153884|LOC119864380-LOC102153884|intergenic_region|LOC119864380-LOC102153884|||n.17446599_17446600insAT||||||;BaseQRankSum=0;DP=3348;ExcessHet=0.5622;FS=0;InbreedingCoeff=0.1203;MLEAC=67;MLEAF=0.372;MQ=60;MQRankSum=0;QD=27.55;ReadPosRankSum=0.269;SOR=0.748	0/0	0/1	1/1	0.5073
chr19	17446640	T	TA	AC=3;AF=0.548781;AN=6;ANN=TA|intergenic_region|MODIFIER|LOC119864380-LOC102153884|LOC119864380-LOC102153884|intergenic_region|LOC119864380-LOC102153884|||n.17446640_17446641insA||||||;BaseQRankSum=0;DP=3435;ExcessHet=0.0025;FS=0;InbreedingCoeff=0.3418;MLEAC=103;MLEAF=0.572;MQ=60;MQRankSum=0;QD=22.45;ReadPosRankSum=0.102;SOR=0.668	0/0	0/1	1/1	0.62783, 0.00377
chr19	17446880	TTAA	T	AC=3;AF=0.335366;AN=6;ANN=T|intergenic_region|MODIFIER|LOC119864380-LOC102153884|LOC119864380-LOC102153884|intergenic_region|LOC119864380-LOC102153884|||n.17446881_17446883delTAA||||||;BaseQRankSum=0;DP=3100;ExcessHet=0.1868;FS=1.873;InbreedingCoeff=0.1817;MLEAC=61;MLEAF=0.339;MQ=60;MQRankSum=0;QD=27.89;ReadPosRankSum=-0.264;SOR=0.856	0/0	0/1	1/1	0.44087
chr19	17447085	TAAA	TA,TAA,TAAAA,T	AC=0,3,0,0;AF=0.00609756,0.286585,0.0365854,0.0426829;AN=6;ANN=T|intergenic_region|MODIFIER|LOC119864380-LOC102153884|LOC119864380-LOC102153884|intergenic_region|LOC119864380-LOC102153884|||n.17447086_17447088delAAA||||||,TA|intergenic_region|MODIFIER|LOC119864380-LOC102153884|LOC119864380-LOC102153884|intergenic_region|LOC119864380-LOC102153884|||n.17447087_17447088delAA||||||,TAA|intergenic_reg…	2/2	0/2	0/0	0.03397, 0.20282, 0.00705, 0.04655, 0.03473, 0.00705
chr19	17447100	A	AAC	AC=3;AF=0.335366;AN=6;ANN=AAC|intergenic_region|MODIFIER|LOC119864380-LOC102153884|LOC119864380-LOC102153884|intergenic_region|LOC119864380-LOC102153884|||n.17447100_17447101insAC||||||;BaseQRankSum=0.121;DP=2785;ExcessHet=0.1287;FS=3.376;InbreedingCoeff=0.1979;MLEAC=58;MLEAF=0.322;MQ=59.98;MQRankSum=0;QD=24.83;ReadPosRankSum=0.198;SOR=0.745	0/0	0/1	1/1	0.34373, 0.03926, 0.04328, 0.00528, 0.00201
chr19	17448329	G	T	AC=6;AF=0.768293;AN=6;ANN=T|intergenic_region|MODIFIER|LOC119864380-LOC102153884|LOC119864380-LOC102153884|intergenic_region|LOC119864380-LOC102153884|||n.17448329G>T||||||;BaseQRankSum=0.919;DP=3162;ExcessHet=0.0001;FS=0;InbreedingCoeff=0.4631;MLEAC=139;MLEAF=0.772;MQ=60;MQRankSum=0;QD=30.69;ReadPosRankSum=0.508;SOR=0.598;VQSLOD=22.98;culprit=MQ	1/1	1/1	1/1	0.84474
chr19	17448609	AAT	A	AC=6;AF=0.756098;AN=6;ANN=A|intergenic_region|MODIFIER|LOC119864380-LOC102153884|LOC119864380-LOC102153884|intergenic_region|LOC119864380-LOC102153884|||n.17448610_17448611delAT||||||;BaseQRankSum=0;DP=3083;ExcessHet=0;FS=0;InbreedingCoeff=0.477;MLEAC=137;MLEAF=0.761;MQ=59.95;MQRankSum=0;QD=32.93;ReadPosRankSum=-0.131;SOR=0.631	1/1	1/1	1/1	0.79039, 0.00956, 0.00176, 0.0005
chr19	17448990	C	G	AC=3;AF=0.439024;AN=6;ANN=G|downstream_gene_variant|MODIFIER|LOC102153884|LOC102153884|transcript|XR_005373765.1|pseudogene||n.*4796G>C|||||4796|,G|intergenic_region|MODIFIER|LOC119864380-LOC102153884|LOC119864380-LOC102153884|intergenic_region|LOC119864380-LOC102153884|||n.17448990C>G||||||;BaseQRankSum=0;DP=3254;ExcessHet=0.1665;FS=1.185;InbreedingCoeff=0.1855;MLEAC=78;MLEAF=0.433;MQ=60;MQRankS…	0/0	0/1	1/1	0.49195
chr19	17449608	GTCTC	GTC,G,GTCTCTC	AC=0,0,3;AF=0.0182927,0.0670732,0.280488;AN=6;ANN=G|downstream_gene_variant|MODIFIER|LOC102153884|LOC102153884|transcript|XR_005373765.1|pseudogene||n.*4174_*4177delGAGA|||||4177|,GTC|downstream_gene_variant|MODIFIER|LOC102153884|LOC102153884|transcript|XR_005373765.1|pseudogene||n.*4174_*4175delGA|||||4175|,GTCTCTC|downstream_gene_variant|MODIFIER|LOC102153884|LOC102153884|transcript|XR_00537376…	0/0	0/3	3/3	0.32637, 0.02063, 0.07927, 0.00403, 0.00025
chr19	17449646	A	T	AC=3;AF=0.268293;AN=6;ANN=T|downstream_gene_variant|MODIFIER|LOC102153884|LOC102153884|transcript|XR_005373765.1|pseudogene||n.*4140T>A|||||4140|,T|intergenic_region|MODIFIER|LOC119864380-LOC102153884|LOC119864380-LOC102153884|intergenic_region|LOC119864380-LOC102153884|||n.17449646A>T||||||;BaseQRankSum=0;DP=3075;ExcessHet=0.0214;FS=30.247;InbreedingCoeff=0.28;MLEAC=50;MLEAF=0.278;MQ=59.11;MQRan…	0/0	0|1	1/1	0.36085
chr19	17449670	AAGCCTTAAAGTAACAGATGGTGGGAGTTAGAAGATAGTTCAAATGGTGTTTTATTTAATGCATCAGAAAACAGGGATTGTT	A	AC=3;AF=0.268293;AN=6;ANN=A|downstream_gene_variant|MODIFIER|LOC102153884|LOC102153884|transcript|XR_005373765.1|pseudogene||n.*4035_*4115delAACAATCCCTGTTTTCTGATGCATTAAATAAAACACCATTTGAACTATCTTCTAACTCCCACCATCTGTTACTTTAAGGCT|||||4115|,A|intergenic_region|MODIFIER|LOC119864380-LOC102153884|LOC119864380-LOC102153884|intergenic_region|LOC119864380-LOC102153884|||n.17449671_17449751delAGCCTTAAAGTAACAGA…	0/0	0|1	1/1	0.35783
chr19	17449897	A	G	AC=3;AF=0.268293;AN=6;ANN=G|downstream_gene_variant|MODIFIER|LOC102153884|LOC102153884|transcript|XR_005373765.1|pseudogene||n.*3889T>C|||||3889|,G|intergenic_region|MODIFIER|LOC119864380-LOC102153884|LOC119864380-LOC102153884|intergenic_region|LOC119864380-LOC102153884|||n.17449897A>G||||||;BaseQRankSum=0;DP=3108;ExcessHet=0.0214;FS=0.554;InbreedingCoeff=0.28;MLEAC=50;MLEAF=0.278;MQ=60;MQRankSum…	0/0	0/1	1/1	0.36537
chr19	17450761	T	C	AC=3;AF=0.335366;AN=6;ANN=C|downstream_gene_variant|MODIFIER|LOC102153884|LOC102153884|transcript|XR_005373765.1|pseudogene||n.*3025A>G|||||3025|,C|intergenic_region|MODIFIER|LOC119864380-LOC102153884|LOC119864380-LOC102153884|intergenic_region|LOC119864380-LOC102153884|||n.17450761T>C||||||;BaseQRankSum=0;DP=3139;ExcessHet=0.1868;FS=0.559;InbreedingCoeff=0.1817;MLEAC=61;MLEAF=0.339;MQ=60;MQRankS…	0/0	0/1	1/1	0.46074
chr19	17450830	A	T	AC=3;AF=0.335366;AN=6;ANN=T|downstream_gene_variant|MODIFIER|LOC102153884|LOC102153884|transcript|XR_005373765.1|pseudogene||n.*2956T>A|||||2956|,T|intergenic_region|MODIFIER|LOC119864380-LOC102153884|LOC119864380-LOC102153884|intergenic_region|LOC119864380-LOC102153884|||n.17450830A>T||||||;BaseQRankSum=0;DP=3146;ExcessHet=0.1868;FS=0.561;InbreedingCoeff=0.1817;MLEAC=61;MLEAF=0.339;MQ=60;MQRankS…	0/0	0/1	1/1	0.46049
chr19	17451012	T	C	AC=3;AF=0.268293;AN=6;ANN=C|downstream_gene_variant|MODIFIER|LOC102153884|LOC102153884|transcript|XR_005373765.1|pseudogene||n.*2774A>G|||||2774|,C|intergenic_region|MODIFIER|LOC119864380-LOC102153884|LOC119864380-LOC102153884|intergenic_region|LOC119864380-LOC102153884|||n.17451012T>C||||||;BaseQRankSum=-0.116;DP=3269;ExcessHet=0.0214;FS=0;InbreedingCoeff=0.28;MLEAC=50;MLEAF=0.278;MQ=60;MQRankSu…	0/0	0/1	1/1	0.3611
chr19	17451066	C	T	AC=3;AF=0.329268;AN=6;ANN=T|downstream_gene_variant|MODIFIER|LOC102153884|LOC102153884|transcript|XR_005373765.1|pseudogene||n.*2720G>A|||||2720|,T|intergenic_region|MODIFIER|LOC119864380-LOC102153884|LOC119864380-LOC102153884|intergenic_region|LOC119864380-LOC102153884|||n.17451066C>T||||||;BaseQRankSum=0.757;DP=3151;ExcessHet=0.1868;FS=0;InbreedingCoeff=0.1817;MLEAC=61;MLEAF=0.339;MQ=59.99;MQRa…	1/1	0/1	0/0	0.34625
chr19	17451283	T	C	AC=3;AF=0.219512;AN=6;ANN=C|downstream_gene_variant|MODIFIER|LOC102153884|LOC102153884|transcript|XR_005373765.1|pseudogene||n.*2503A>G|||||2503|,C|intergenic_region|MODIFIER|LOC119864380-LOC102153884|LOC119864380-LOC102153884|intergenic_region|LOC119864380-LOC102153884|||n.17451283T>C||||||;BaseQRankSum=0;DP=3084;ExcessHet=0.0003;FS=0;InbreedingCoeff=0.4444;MLEAC=36;MLEAF=0.2;MQ=60;MQRankSum=0;Q…	1/1	0/1	0/0	0.20659
chr19	17451712	A	AACACAG	AC=6;AF=0.701219;AN=6;ANN=AACACAG|downstream_gene_variant|MODIFIER|LOC102153884|LOC102153884|transcript|XR_005373765.1|pseudogene||n.*2073_*2074insCTGTGT|||||2073|,AACACAG|intergenic_region|MODIFIER|LOC119864380-LOC102153884|LOC119864380-LOC102153884|intergenic_region|LOC119864380-LOC102153884|||n.17451712_17451713insACACAG||||||;BaseQRankSum=0;DP=3433;ExcessHet=0;FS=0;InbreedingCoeff=0.5096;MLEA…	1/1	1/1	1/1	0.73075, 0.00201, 0.00327
chr19	17451954	G	A	AC=3;AF=0.408537;AN=6;ANN=A|downstream_gene_variant|MODIFIER|LOC102153884|LOC102153884|transcript|XR_005373765.1|pseudogene||n.*1832C>T|||||1832|,A|intergenic_region|MODIFIER|LOC119864380-LOC102153884|LOC119864380-LOC102153884|intergenic_region|LOC119864380-LOC102153884|||n.17451954G>A||||||;BaseQRankSum=-0.051;DP=3070;ExcessHet=0.4927;FS=4.366;InbreedingCoeff=0.128;MLEAC=74;MLEAF=0.411;MQ=60;MQR…	1/1	0/1	0/0	0.41646
chr19	17451999	G	GA	AC=6;AF=0.847561;AN=6;ANN=GA|downstream_gene_variant|MODIFIER|LOC102153884|LOC102153884|transcript|XR_005373765.1|pseudogene||n.*1786_*1787insT|||||1786|,GA|intergenic_region|MODIFIER|LOC119864380-LOC102153884|LOC119864380-LOC102153884|intergenic_region|LOC119864380-LOC102153884|||n.17451999_17452000insA||||||;BaseQRankSum=0.387;DP=3239;ExcessHet=0.0016;FS=0;InbreedingCoeff=0.4077;MLEAC=152;MLEAF…	1/1	1/1	1/1	0.91621
chr19	17452109	G	A	AC=3;AF=0.47561;AN=6;ANN=A|downstream_gene_variant|MODIFIER|LOC102153884|LOC102153884|transcript|XR_005373765.1|pseudogene||n.*1677C>T|||||1677|,A|intergenic_region|MODIFIER|LOC119864380-LOC102153884|LOC119864380-LOC102153884|intergenic_region|LOC119864380-LOC102153884|||n.17452109G>A||||||;BaseQRankSum=-0.371;DP=3069;ExcessHet=0.0252;FS=0;InbreedingCoeff=0.2643;MLEAC=85;MLEAF=0.472;MQ=60;MQRankS…	1/1	0/1	0/0	0.49748
chr19	17452311	A	G	AC=3;AF=0.47561;AN=6;ANN=G|downstream_gene_variant|MODIFIER|LOC102153884|LOC102153884|transcript|XR_005373765.1|pseudogene||n.*1475T>C|||||1475|,G|intergenic_region|MODIFIER|LOC119864380-LOC102153884|LOC119864380-LOC102153884|intergenic_region|LOC119864380-LOC102153884|||n.17452311A>G||||||;BaseQRankSum=-0.211;DP=3187;ExcessHet=0.0883;FS=0;InbreedingCoeff=0.2143;MLEAC=81;MLEAF=0.45;MQ=60;MQRankSu…	1/1	0/1	0/0	0.46628
chr19	17452832	G	A	AC=3;AF=0.579268;AN=6;ANN=A|downstream_gene_variant|MODIFIER|LOC102153884|LOC102153884|transcript|XR_005373765.1|pseudogene||n.*954C>T|||||954|,A|intergenic_region|MODIFIER|LOC119864380-LOC102153884|LOC119864380-LOC102153884|intergenic_region|LOC119864380-LOC102153884|||n.17452832G>A||||||;BaseQRankSum=0;DP=3228;ExcessHet=0.0048;FS=1.296;InbreedingCoeff=0.3213;MLEAC=102;MLEAF=0.567;MQ=60;MQRankSu…	1/1	0/1	0/0	0.54806
chr19	17452850	T	A	AC=3;AF=0.268293;AN=6;ANN=A|downstream_gene_variant|MODIFIER|LOC102153884|LOC102153884|transcript|XR_005373765.1|pseudogene||n.*936A>T|||||936|,A|intergenic_region|MODIFIER|LOC119864380-LOC102153884|LOC119864380-LOC102153884|intergenic_region|LOC119864380-LOC102153884|||n.17452850T>A||||||;BaseQRankSum=0;DP=3174;ExcessHet=0.0214;FS=0.549;InbreedingCoeff=0.28;MLEAC=50;MLEAF=0.278;MQ=60;MQRankSum=0…	0/0	0/1	1/1	0.36839
chr19	17453751	A	T	AC=3;AF=0.359756;AN=6;ANN=T|downstream_gene_variant|MODIFIER|LOC102153884|LOC102153884|transcript|XR_005373765.1|pseudogene||n.*35T>A|||||35|,T|intergenic_region|MODIFIER|LOC119864380-LOC102153884|LOC119864380-LOC102153884|intergenic_region|LOC119864380-LOC102153884|||n.17453751A>T||||||;BaseQRankSum=0;DP=3239;ExcessHet=0.0056;FS=0.596;InbreedingCoeff=0.3184;MLEAC=69;MLEAF=0.383;MQ=60;MQRankSum=0…	0/0	0/1	1/1	0.44917
chr19	17454199	T	A	AC=6;AF=0.847561;AN=6;ANN=A|intron_variant|MODIFIER|LOC102153884|LOC102153884|transcript|XR_005373765.1|pseudogene|3/3|n.299-284A>T||||||;BaseQRankSum=0;DP=3332;ExcessHet=0.0019;FS=0;InbreedingCoeff=0.3919;MLEAC=148;MLEAF=0.822;MQ=60;MQRankSum=0;QD=31.01;ReadPosRankSum=-0.5;SOR=0.694;VQSLOD=23.16;culprit=MQ	1/1	1/1	1/1	0.88198
chr19	17454273	A	G	AC=3;AF=0.256098;AN=6;ANN=G|intron_variant|MODIFIER|LOC102153884|LOC102153884|transcript|XR_005373765.1|pseudogene|3/3|n.299-358T>C||||||;BaseQRankSum=0;DP=3041;ExcessHet=0.025;FS=0.559;InbreedingCoeff=0.278;MLEAC=44;MLEAF=0.244;MQ=60;MQRankSum=0;POSITIVE_TRAIN_SITE;QD=24.75;ReadPosRankSum=0.311;SOR=0.684;VQSLOD=24.85;culprit=MQ	0/0	0|1	1|1	0.35153
chr19	17454275	G	A	AC=3;AF=0.152439;AN=6;ANN=A|intron_variant|MODIFIER|LOC102153884|LOC102153884|transcript|XR_005373765.1|pseudogene|3/3|n.299-360C>T||||||;BaseQRankSum=0.041;DP=3017;ExcessHet=0.0264;FS=4.222;InbreedingCoeff=0.3032;MLEAC=25;MLEAF=0.139;MQ=60;MQRankSum=0;QD=24.04;ReadPosRankSum=-0.062;SOR=0.637;VQSLOD=22.35;culprit=MQ	0/0	0|1	1|1	0.11751
chr19	17454476	T	TGCAAA	AC=3;AF=0.359756;AN=6;ANN=TGCAAA|intron_variant|MODIFIER|LOC102153884|LOC102153884|transcript|XR_005373765.1|pseudogene|3/3|n.298+356_298+357insTTTGC||||||;BaseQRankSum=0;DP=3364;ExcessHet=0.0043;FS=0.574;InbreedingCoeff=0.308;MLEAC=62;MLEAF=0.344;MQ=60;MQRankSum=0;QD=26.46;ReadPosRankSum=0.166;SOR=0.63	0/0	0/1	1|1	0.4147
chr19	17454481	A	AGTAAT,T	AC=3,3;AF=0.487805,0.359756;AN=6;ANN=T|intron_variant|MODIFIER|LOC102153884|LOC102153884|transcript|XR_005373765.1|pseudogene|3/3|n.298+352T>A||||||,AGTAAT|intron_variant|MODIFIER|LOC102153884|LOC102153884|transcript|XR_005373765.1|pseudogene|3/3|n.298+351_298+352insATTAC||||||;BaseQRankSum=0;DP=3406;ExcessHet=0.0019;FS=0;InbreedingCoeff=0.3919;MLEAC=87,61;MLEAF=0.483,0.339;MQ=60;MQRankSum=0;QD=2…	1/1	1/2	2|2	0.4147, 0.46603
chr19	17454695	TGAGAGA	TGA,TGAGA,T	AC=0,1,3;AF=0.0243902,0.213415,0.158537;AN=6;ANN=T|intron_variant|MODIFIER|LOC102153884|LOC102153884|transcript|XR_005373765.1|pseudogene|3/3|n.298+132_298+137delTCTCTC||||||,TGA|intron_variant|MODIFIER|LOC102153884|LOC102153884|transcript|XR_005373765.1|pseudogene|3/3|n.298+132_298+135delTCTC||||||,TGAGA|intron_variant|MODIFIER|LOC102153884|LOC102153884|transcript|XR_005373765.1|pseudogene|3/3|n…	0/2	0/3	3|3	0.15224, 0.12003, 0.03322, 0.00277, 0.00201, 0.00151
chr19	17454697	A	T,*	AC=2,4;AF=0.47561,0.378049;AN=6;ANN=T|intron_variant|MODIFIER|LOC102153884|LOC102153884|transcript|XR_005373765.1|pseudogene|3/3|n.298+136T>A||||||;BaseQRankSum=0;DP=3282;ExcessHet=0.2847;FS=0;InbreedingCoeff=0.1749;MLEAC=87,67;MLEAF=0.483,0.372;MQ=59.86;MQRankSum=0;QD=16.34;ReadPosRankSum=0.116;SOR=0.666;VQSLOD=6.32;culprit=MQRankSum	1/2	1|2	2|2	0.29668, 0.59487
chr19	17454699	A	*,T	AC=2,1;AF=0.121795,0.173077;AN=4;ANN=T|intron_variant|MODIFIER|LOC102153884|LOC102153884|transcript|XR_005373765.1|pseudogene|3/3|n.298+134T>A||||||;BaseQRankSum=0.343;DP=3237;ExcessHet=0.0163;FS=1.75;InbreedingCoeff=0.2446;MLEAC=23,29;MLEAF=0.135,0.171;MQ=59.88;MQRankSum=0;QD=7.54;ReadPosRankSum=0;SOR=0.608;VQSLOD=5.42;culprit=MQRankSum	0/2	./.	1|1	0.09185, 0.1082
chr19	17454701	A	T,*	AC=0,2;AF=0.02,0.0666667;AN=4;ANN=T|intron_variant|MODIFIER|LOC102153884|LOC102153884|transcript|XR_005373765.1|pseudogene|3/3|n.298+132T>A||||||;BaseQRankSum=0;DP=3141;ExcessHet=0.0004;FS=1.768;InbreedingCoeff=0.4195;MLEAC=7,12;MLEAF=0.042,0.072;MQ=59.78;MQRankSum=0;QD=3.93;ReadPosRankSum=0.404;SOR=0.547;VQSLOD=4.64;culprit=MQ	0/0	./.	2|2	0.06366, 0.03322
chr19	17454703	A	T	AC=3;AF=0.158537;AN=6;ANN=T|intron_variant|MODIFIER|LOC102153884|LOC102153884|transcript|XR_005373765.1|pseudogene|3/3|n.298+130T>A||||||;BaseQRankSum=0;DP=3139;ExcessHet=0.0403;FS=0.542;InbreedingCoeff=0.2807;MLEAC=26;MLEAF=0.144;MQ=59.82;MQRankSum=0;QD=24.43;ReadPosRankSum=0.188;SOR=0.636;VQSLOD=6.29;culprit=MQ	0/0	0|1	1|1	0.15375, 0.00252
chr19	17455163	AG	A	AC=3;AF=0.378049;AN=6;ANN=A|intron_variant|MODIFIER|LOC102153884|LOC102153884|transcript|XR_005373765.1|pseudogene|2/3|n.158-191delC||||||;BaseQRankSum=0;DP=3106;ExcessHet=0.0221;FS=0;InbreedingCoeff=0.2726;MLEAC=64;MLEAF=0.356;MQ=60;MQRankSum=0;QD=23.6;ReadPosRankSum=0.109;SOR=0.662	0/0	0/1	1/1	0.42854
chr19	17455275	G	T	AC=6;AF=0.847561;AN=6;ANN=T|intron_variant|MODIFIER|LOC102153884|LOC102153884|transcript|XR_005373765.1|pseudogene|2/3|n.158-302C>A||||||;BaseQRankSum=0;DP=3229;ExcessHet=0.0016;FS=0;InbreedingCoeff=0.4078;MLEAC=152;MLEAF=0.844;MQ=60;MQRankSum=0;QD=31.2;ReadPosRankSum=-0.249;SOR=0.686;VQSLOD=23.26;culprit=MQ	1/1	1/1	1/1	0.92325
chr19	17455434	T	C	AC=6;AF=0.847561;AN=6;ANN=C|intron_variant|MODIFIER|LOC102153884|LOC102153884|transcript|XR_005373765.1|pseudogene|2/3|n.157+379A>G||||||;BaseQRankSum=0;DP=3014;ExcessHet=0.0016;FS=2.192;InbreedingCoeff=0.4079;MLEAC=152;MLEAF=0.844;MQ=60;MQRankSum=0;QD=31.18;ReadPosRankSum=0.248;SOR=0.46;VQSLOD=21.72;culprit=MQ	1/1	1/1	1/1	0.88903
chr19	17455570	CAAAT	CTCATAAATAAATAAAT,CTCATAAATAAATAAATAAATAAAT,CTCATAAATAAAT,CTCATAAATAAATAAATAAAT,C,CTCATAAAT	AC=1,0,0,5,0,0;AF=0.390244,0.0487805,0.054878,0.292683,0.0609756,0.0609756;AN=6;ANN=CTCATAAAT|intron_variant|MODIFIER|LOC102153884|LOC102153884|transcript|XR_005373765.1|pseudogene|2/3|n.157+242_157+243insATGA||||||,CTCATAAATAAAT|intron_variant|MODIFIER|LOC102153884|LOC102153884|transcript|XR_005373765.1|pseudogene|2/3|n.157+242_157+243insATTTATGA||||||,CTCATAAATAAATAAAT|intron_variant|MODIFIER|L…	1/4	4/4	4/4	0.15098, 0.34877, 0.20634, 0.05611, 0.0853, 0.03196
chr19	17455750	TCA	T,ACA	AC=0,5;AF=0.0243902,0.804878;AN=6;ANN=ACA|intron_variant|MODIFIER|LOC102153884|LOC102153884|transcript|XR_005373765.1|pseudogene|2/3|n.157+63A>T||||||,T|intron_variant|MODIFIER|LOC102153884|LOC102153884|transcript|XR_005373765.1|pseudogene|2/3|n.157+61_157+62delTG||||||;BaseQRankSum=0;DP=3213;ExcessHet=0.0086;FS=0.879;InbreedingCoeff=0.3443;MLEAC=3,145;MLEAF=0.017,0.806;MQ=60;MQRankSum=0;QD=32.96…	2/2	2/2	0/2	0.09235, 0.74233, 0.00075, 0.01761, 0.00277
chr19	17455752	A	*,T,ACACT	AC=0,5,0;AF=0.0243902,0.743902,0;AN=6;ANN=T|intron_variant|MODIFIER|LOC102153884|LOC102153884|transcript|XR_005373765.1|pseudogene|2/3|n.157+61T>A||||||,ACACT|intron_variant|MODIFIER|LOC102153884|LOC102153884|transcript|XR_005373765.1|pseudogene|2/3|n.157+60_157+61insAGTG||||||;BaseQRankSum=-0.162;DP=3155;ExcessHet=0.3798;FS=0.842;InbreedingCoeff=0.1786;MLEAC=4,133,4;MLEAF=0.022,0.739,0.022;MQ=60…	2/2	2/2	0|2	0.0916, 0.71691, 0.0156, 0.0078
chr19	17455896	G	A	AC=6;AF=0.847561;AN=6;ANN=A|splice_region_variant&intron_variant|LOW|LOC102153884|LOC102153884|transcript|XR_005373765.1|pseudogene|1/3|n.81-7C>T||||||;BaseQRankSum=1;DP=3088;ExcessHet=0.0016;FS=0;InbreedingCoeff=0.4079;MLEAC=152;MLEAF=0.844;MQ=60;MQRankSum=0;QD=31.51;ReadPosRankSum=0.079;SOR=0.597;VQSLOD=22.92;culprit=MQ	1/1	1/1	1|1	0.89004
chr19	17456096	A	G	AC=6;AF=0.847561;AN=6;ANN=G|intron_variant|MODIFIER|LOC102153884|LOC102153884|transcript|XR_005373765.1|pseudogene|1/3|n.81-207T>C||||||;BaseQRankSum=0;DP=3137;ExcessHet=0.0016;FS=0;InbreedingCoeff=0.4077;MLEAC=152;MLEAF=0.844;MQ=60;MQRankSum=0;QD=31.23;ReadPosRankSum=0.37;SOR=0.669;VQSLOD=23.02;culprit=MQ	1/1	1/1	1/1	0.88928
chr19	17456184	T	C	AC=6;AF=0.847561;AN=6;ANN=C|intron_variant|MODIFIER|LOC102153884|LOC102153884|transcript|XR_005373765.1|pseudogene|1/3|n.81-295A>G||||||;BaseQRankSum=0;DP=3263;ExcessHet=0.0016;FS=0;InbreedingCoeff=0.4077;MLEAC=152;MLEAF=0.844;MQ=60;MQRankSum=0;QD=31.08;ReadPosRankSum=-0.136;SOR=0.647;VQSLOD=23.53;culprit=MQ	1/1	1/1	1/1	0.89129
chr19	17456310	T	TC,TCC	AC=6,0;AF=0.780488,0.0670732;AN=6;ANN=TC|intron_variant|MODIFIER|LOC102153884|LOC102153884|transcript|XR_005373765.1|pseudogene|1/3|n.81-422_81-421insG||||||,TCC|intron_variant|MODIFIER|LOC102153884|LOC102153884|transcript|XR_005373765.1|pseudogene|1/3|n.81-422_81-421insGG||||||;BaseQRankSum=0;DP=3103;ExcessHet=0.0016;FS=0;InbreedingCoeff=0.4079;MLEAC=141,11;MLEAF=0.783,0.061;MQ=59.97;MQRankSum=0…	1/1	1/1	1/1	0.80045, 0.08203
chr19	17456369	A	AAGAGAGAGAG,AAGAGAGAGAGAG,AAGAG,AAGAGAG,AAGAGAGAG,AAG	AC=1,2,3,0,0,0;AF=0.0487805,0.164634,0.213415,0.0853659,0.164634,0.128049;AN=6;ANN=AAG|intron_variant|MODIFIER|LOC102153884|LOC102153884|transcript|XR_005373765.1|pseudogene|1/3|n.81-481_81-480insCT||||||,AAGAG|intron_variant|MODIFIER|LOC102153884|LOC102153884|transcript|XR_005373765.1|pseudogene|1/3|n.81-481_81-480insCTCT||||||,AAGAGAG|intron_variant|MODIFIER|LOC102153884|LOC102153884|transcript…	1/2	2/3	3/3	0.29592, 0.02693, 0.1696, 0.17111, 0.09612, 0.09436
chr19	17456818	GA	G	AC=6;AF=0.847561;AN=6;ANN=G|intron_variant|MODIFIER|LOC102153884|LOC102153884|transcript|XR_005373765.1|pseudogene|1/3|n.81-930delT||||||;BaseQRankSum=1.11;DP=3242;ExcessHet=0.0019;FS=0.971;InbreedingCoeff=0.3915;MLEAC=148;MLEAF=0.822;MQ=60;MQRankSum=0;QD=29.08;ReadPosRankSum=-0.298;SOR=0.572	1/1	1/1	1/1	0.90513
chr19	17456881	A	G	AC=6;AF=0.847561;AN=6;ANN=G|intron_variant|MODIFIER|LOC102153884|LOC102153884|transcript|XR_005373765.1|pseudogene|1/3|n.81-992T>C||||||;BaseQRankSum=0;DP=3206;ExcessHet=0.0016;FS=0;InbreedingCoeff=0.4075;MLEAC=152;MLEAF=0.844;MQ=60;MQRankSum=0;POSITIVE_TRAIN_SITE;QD=32;ReadPosRankSum=0.421;SOR=0.62;VQSLOD=24.49;culprit=MQ	1/1	1/1	1/1	0.89079
chr19	17456927	A	G	AC=6;AF=0.847561;AN=6;ANN=G|intron_variant|MODIFIER|LOC102153884|LOC102153884|transcript|XR_005373765.1|pseudogene|1/3|n.81-1038T>C||||||;BaseQRankSum=0;DP=3252;ExcessHet=0.0016;FS=0;InbreedingCoeff=0.4078;MLEAC=152;MLEAF=0.844;MQ=60;MQRankSum=0;QD=30.93;ReadPosRankSum=0.639;SOR=0.672;VQSLOD=22.96;culprit=MQ	1/1	1/1	1/1	0.89054
chr19	17459263	CAAA	CA,CAA,C,CAAAA	AC=2,1,1,0;AF=0.298781,0.0792683,0.243902,0.0243902;AN=6;ANN=C|intron_variant|MODIFIER|LOC102153884|LOC102153884|transcript|XR_005373765.1|pseudogene|1/3|n.80+2288_80+2290delTTT||||||,CA|intron_variant|MODIFIER|LOC102153884|LOC102153884|transcript|XR_005373765.1|pseudogene|1/3|n.80+2288_80+2289delTT||||||,CAA|intron_variant|MODIFIER|LOC102153884|LOC102153884|transcript|XR_005373765.1|pseudogene|1…	0/2	0/1	1/3	0.36764, 0.06995, 0.21766, 0.01686, 0.0234, 0.00528
chr19	17459728	CAAA	CAAAA,CAA,C,CA	AC=3,2,0,0;AF=0.182927,0.384146,0.0365854,0.164634;AN=6;ANN=C|intron_variant|MODIFIER|LOC102153884|LOC102153884|transcript|XR_005373765.1|pseudogene|1/3|n.80+1823_80+1825delTTT||||||,CA|intron_variant|MODIFIER|LOC102153884|LOC102153884|transcript|XR_005373765.1|pseudogene|1/3|n.80+1823_80+1824delTT||||||,CAA|intron_variant|MODIFIER|LOC102153884|LOC102153884|transcript|XR_005373765.1|pseudogene|1/…	1/1	1/2	0/2	0.1228, 0.41822, 0.15526, 0.01409, 0.00403, 0.01535
chr19	17460294	G	GCA	AC=6;AF=0.847561;AN=6;ANN=GCA|intron_variant|MODIFIER|LOC102153884|LOC102153884|transcript|XR_005373765.1|pseudogene|1/3|n.80+1259_80+1260insTG||||||;BaseQRankSum=0;DP=3348;ExcessHet=0.0019;FS=0;InbreedingCoeff=0.3919;MLEAC=148;MLEAF=0.822;MQ=60;MQRankSum=0;QD=29.23;ReadPosRankSum=0.142;SOR=0.679	1/1	1/1	1/1	0.92677
chr19	17460364	T	C	AC=6;AF=0.847561;AN=6;ANN=C|intron_variant|MODIFIER|LOC102153884|LOC102153884|transcript|XR_005373765.1|pseudogene|1/3|n.80+1190A>G||||||;BaseQRankSum=-0.049;DP=3344;ExcessHet=0.0019;FS=0;InbreedingCoeff=0.3919;MLEAC=148;MLEAF=0.822;MQ=60;MQRankSum=0;QD=30.67;ReadPosRankSum=0.399;SOR=0.61;VQSLOD=23.46;culprit=MQ	1/1	1/1	1/1	0.89129
chr19	17460860	T	G	AC=3;AF=0.292683;AN=6;ANN=G|intron_variant|MODIFIER|LOC102153884|LOC102153884|transcript|XR_005373765.1|pseudogene|1/3|n.80+694A>C||||||;BaseQRankSum=0.39;DP=3108;ExcessHet=0;FS=0.572;InbreedingCoeff=0.4886;MLEAC=48;MLEAF=0.267;MQ=60;MQRankSum=0;QD=22.1;ReadPosRankSum=0.147;SOR=0.621;VQSLOD=23.78;culprit=MQ	1/1	0/1	0/0	0.28787
chr19	17461458	T	C	AC=6;AF=0.847561;AN=6;ANN=C|intron_variant|MODIFIER|LOC102153884|LOC102153884|transcript|XR_005373765.1|pseudogene|1/3|n.80+96A>G||||||;BaseQRankSum=-1.016;DP=3337;ExcessHet=0.0002;FS=1.11;InbreedingCoeff=0.489;MLEAC=155;MLEAF=0.861;MQ=60;MQRankSum=0;POSITIVE_TRAIN_SITE;QD=31.62;ReadPosRankSum=-0.72;SOR=0.566;VQSLOD=23.78;culprit=MQ	1/1	1/1	1/1	0.92451
chr19	17462327	G	A	AC=6;AF=0.847561;AN=6;ANN=A|upstream_gene_variant|MODIFIER|LOC102153884|LOC102153884|transcript|XR_005373765.1|pseudogene||n.-694C>T|||||694|,A|intergenic_region|MODIFIER|LOC102153884-LOC119864381|LOC102153884-LOC119864381|intergenic_region|LOC102153884-LOC119864381|||n.17462327G>A||||||;BaseQRankSum=0;DP=3224;ExcessHet=0.0019;FS=1.01;InbreedingCoeff=0.3906;MLEAC=148;MLEAF=0.822;MQ=60;MQRankSum=0…	1/1	1/1	1/1	0.92954
chr19	17462421	C	G	AC=3;AF=0.634146;AN=6;ANN=G|upstream_gene_variant|MODIFIER|LOC102153884|LOC102153884|transcript|XR_005373765.1|pseudogene||n.-788G>C|||||788|,G|intergenic_region|MODIFIER|LOC102153884-LOC119864381|LOC102153884-LOC119864381|intergenic_region|LOC102153884-LOC119864381|||n.17462421C>G||||||;BaseQRankSum=0.058;DP=3313;ExcessHet=0.0002;FS=1.471;InbreedingCoeff=0.4125;MLEAC=111;MLEAF=0.617;MQ=60;MQRank…	1/1	0/1	0/0	0.63161
chr19	17462517	C	T	AC=3;AF=0.634146;AN=6;ANN=T|upstream_gene_variant|MODIFIER|LOC102153884|LOC102153884|transcript|XR_005373765.1|pseudogene||n.-884G>A|||||884|,T|intergenic_region|MODIFIER|LOC102153884-LOC119864381|LOC102153884-LOC119864381|intergenic_region|LOC102153884-LOC119864381|||n.17462517C>T||||||;BaseQRankSum=0;DP=3146;ExcessHet=0.0002;FS=0;InbreedingCoeff=0.4123;MLEAC=111;MLEAF=0.617;MQ=59.93;MQRankSum=0…	1/1	0/1	0/0	0.64746
chr19	17462557	CTTTT	C,CT,CTT,CTTT	AC=0,6,0,0;AF=0.146341,0.628049,0.0670732,0.0853659;AN=6;ANN=C|upstream_gene_variant|MODIFIER|LOC102153884|LOC102153884|transcript|XR_005373765.1|pseudogene||n.-928_-925delAAAA|||||925|,CT|upstream_gene_variant|MODIFIER|LOC102153884|LOC102153884|transcript|XR_005373765.1|pseudogene||n.-928_-926delAAA|||||926|,CTT|upstream_gene_variant|MODIFIER|LOC102153884|LOC102153884|transcript|XR_005373765.1|p…	2/2	2/2	2/2	0.08228, 0.64419, 0.08782, 0.11147, 0.00226
chr19	17462599	CAGAGAG	CAGAG,CAG,C	AC=3,0,0;AF=0.493902,0.152439,0.0182927;AN=6;ANN=C|upstream_gene_variant|MODIFIER|LOC102153884|LOC102153884|transcript|XR_005373765.1|pseudogene||n.-972_-967delCTCTCT|||||967|,CAG|upstream_gene_variant|MODIFIER|LOC102153884|LOC102153884|transcript|XR_005373765.1|pseudogene||n.-972_-969delCTCT|||||969|,CAGAG|upstream_gene_variant|MODIFIER|LOC102153884|LOC102153884|transcript|XR_005373765.1|pseudog…	1/1	0/1	0/0	0.59311, 0.00428, 0.07096, 0.00126
chr19	17463082	A	T	AC=6;AF=0.847561;AN=6;ANN=T|upstream_gene_variant|MODIFIER|LOC102153884|LOC102153884|transcript|XR_005373765.1|pseudogene||n.-1449T>A|||||1449|,T|intergenic_region|MODIFIER|LOC102153884-LOC119864381|LOC102153884-LOC119864381|intergenic_region|LOC102153884-LOC119864381|||n.17463082A>T||||||;BaseQRankSum=0.115;DP=3244;ExcessHet=0.0019;FS=0;InbreedingCoeff=0.3919;MLEAC=148;MLEAF=0.822;MQ=60;MQRankSu…	1/1	1/1	1/1	0.91897
chr19	17463233	C	T	AC=3;AF=0.164634;AN=6;ANN=T|upstream_gene_variant|MODIFIER|LOC102153884|LOC102153884|transcript|XR_005373765.1|pseudogene||n.-1600G>A|||||1600|,T|intergenic_region|MODIFIER|LOC102153884-LOC119864381|LOC102153884-LOC119864381|intergenic_region|LOC102153884-LOC119864381|||n.17463233C>T||||||;BaseQRankSum=0.992;DP=3121;ExcessHet=0.0598;FS=0.536;InbreedingCoeff=0.2593;MLEAC=27;MLEAF=0.15;MQ=60;MQRank…	0/0	0/1	1/1	0.12531
chr19	17463435	A	G	AC=6;AF=0.914634;AN=6;ANN=G|upstream_gene_variant|MODIFIER|LOC102153884|LOC102153884|transcript|XR_005373765.1|pseudogene||n.-1802T>C|||||1802|,G|intergenic_region|MODIFIER|LOC102153884-LOC119864381|LOC102153884-LOC119864381|intergenic_region|LOC102153884-LOC119864381|||n.17463435A>G||||||;BaseQRankSum=0;DP=3305;ExcessHet=0.1924;FS=1.157;InbreedingCoeff=0.2255;MLEAC=166;MLEAF=0.922;MQ=60;MQRankSu…	1/1	1/1	1/1	0.86185
chr19	17463535	G	T	AC=6;AF=0.560976;AN=6;ANN=T|upstream_gene_variant|MODIFIER|LOC102153884|LOC102153884|transcript|XR_005373765.1|pseudogene||n.-1902C>A|||||1902|,T|intergenic_region|MODIFIER|LOC102153884-LOC119864381|LOC102153884-LOC119864381|intergenic_region|LOC102153884-LOC119864381|||n.17463535G>T||||||;BaseQRankSum=0.157;DP=3325;ExcessHet=0.0132;FS=0;InbreedingCoeff=0.2875;MLEAC=94;MLEAF=0.522;MQ=59.99;MQRank…	1/1	1/1	1/1	0.69804
chr19	17463885	A	C	AC=6;AF=0.847561;AN=6;ANN=C|upstream_gene_variant|MODIFIER|LOC102153884|LOC102153884|transcript|XR_005373765.1|pseudogene||n.-2252T>G|||||2252|,C|intergenic_region|MODIFIER|LOC102153884-LOC119864381|LOC102153884-LOC119864381|intergenic_region|LOC102153884-LOC119864381|||n.17463885A>C||||||;BaseQRankSum=1.2;DP=3362;ExcessHet=0.0019;FS=0;InbreedingCoeff=0.3919;MLEAC=148;MLEAF=0.822;MQ=60;MQRankSum=…	1/1	1/1	1/1	0.93105
chr19	17465100	T	A	AC=6;AF=0.481707;AN=6;ANN=A|upstream_gene_variant|MODIFIER|LOC102153884|LOC102153884|transcript|XR_005373765.1|pseudogene||n.-3467A>T|||||3467|,A|intergenic_region|MODIFIER|LOC102153884-LOC119864381|LOC102153884-LOC119864381|intergenic_region|LOC102153884-LOC119864381|||n.17465100T>A||||||;BaseQRankSum=0;DP=3288;ExcessHet=0.0019;FS=0;InbreedingCoeff=0.349;MLEAC=81;MLEAF=0.45;MQ=59.98;MQRankSum=0;…	1/1	1/1	1/1	0.47157
chr19	17465124	A	G	AC=6;AF=0.536585;AN=6;ANN=G|upstream_gene_variant|MODIFIER|LOC102153884|LOC102153884|transcript|XR_005373765.1|pseudogene||n.-3491T>C|||||3491|,G|intergenic_region|MODIFIER|LOC102153884-LOC119864381|LOC102153884-LOC119864381|intergenic_region|LOC102153884-LOC119864381|||n.17465124A>G||||||;BaseQRankSum=0.33;DP=3278;ExcessHet=0.0424;FS=0;InbreedingCoeff=0.2443;MLEAC=90;MLEAF=0.5;MQ=59.98;MQRankSum…	1/1	1/1	1/1	0.62984
chr19	17465289	GA	G	AC=6;AF=0.481707;AN=6;ANN=G|upstream_gene_variant|MODIFIER|LOC102153884|LOC102153884|transcript|XR_005373765.1|pseudogene||n.-3657delT|||||3657|,G|intergenic_region|MODIFIER|LOC102153884-LOC119864381|LOC102153884-LOC119864381|intergenic_region|LOC102153884-LOC119864381|||n.17465290delA||||||;BaseQRankSum=0;DP=3325;ExcessHet=0.0019;FS=0.593;InbreedingCoeff=0.349;MLEAC=81;MLEAF=0.45;MQ=60;MQRankSum…	1/1	1/1	1/1	0.47081
chr19	17465398	CATACTT	C	AC=6;AF=0.481707;AN=6;ANN=C|upstream_gene_variant|MODIFIER|LOC102153884|LOC102153884|transcript|XR_005373765.1|pseudogene||n.-3771_-3766delAAGTAT|||||3766|,C|intergenic_region|MODIFIER|LOC102153884-LOC119864381|LOC102153884-LOC119864381|intergenic_region|LOC102153884-LOC119864381|||n.17465399_17465404delATACTT||||||;BaseQRankSum=0;DP=3527;ExcessHet=0.0019;FS=1.269;InbreedingCoeff=0.349;MLEAC=81;M…	1/1	1/1	1/1	0.47006
chr19	17466799	C	T	AC=3;AF=0.341463;AN=6;ANN=T|intergenic_region|MODIFIER|LOC102153884-LOC119864381|LOC102153884-LOC119864381|intergenic_region|LOC102153884-LOC119864381|||n.17466799C>T||||||;BaseQRankSum=0;DP=3093;ExcessHet=0.001;FS=0;InbreedingCoeff=0.3779;MLEAC=56;MLEAF=0.311;MQ=60;MQRankSum=0;POSITIVE_TRAIN_SITE;QD=22.08;ReadPosRankSum=-0.018;SOR=0.646;VQSLOD=25.16;culprit=MQ	1/1	0/1	0/0	0.41621, 0.01082, 0.00025
chr19	17467183	GA	G,GAA	AC=6,0;AF=0.47561,0.109756;AN=6;ANN=G|intergenic_region|MODIFIER|LOC102153884-LOC119864381|LOC102153884-LOC119864381|intergenic_region|LOC102153884-LOC119864381|||n.17467184delA||||||,GAA|intergenic_region|MODIFIER|LOC102153884-LOC119864381|LOC102153884-LOC119864381|intergenic_region|LOC102153884-LOC119864381|||n.17467184_17467185insA||||||;BaseQRankSum=-0.193;DP=3235;ExcessHet=0.0496;FS=0;Inbree…	1/1	1/1	1/1	0.43885, 0.11802, 0.00629, 0.00327
chr19	17467760	C	T	AC=3;AF=0.20122;AN=6;ANN=T|intergenic_region|MODIFIER|LOC102153884-LOC119864381|LOC102153884-LOC119864381|intergenic_region|LOC102153884-LOC119864381|||n.17467760C>T||||||;BaseQRankSum=1.12;DP=3111;ExcessHet=0.0223;FS=0.545;InbreedingCoeff=0.2944;MLEAC=33;MLEAF=0.183;MQ=60;MQRankSum=0;QD=19.42;ReadPosRankSum=0.207;SOR=0.749;VQSLOD=23.66;culprit=MQ	1/1	0/1	0/0	0.18772
chr19	17468038	G	C	AC=3;AF=0.341463;AN=6;ANN=C|intergenic_region|MODIFIER|LOC102153884-LOC119864381|LOC102153884-LOC119864381|intergenic_region|LOC102153884-LOC119864381|||n.17468038G>C||||||;BaseQRankSum=0.354;DP=2954;ExcessHet=0.001;FS=0;InbreedingCoeff=0.3779;MLEAC=56;MLEAF=0.311;MQ=59.97;MQRankSum=0;QD=21.88;ReadPosRankSum=0.01;SOR=0.697;VQSLOD=7.99;culprit=MQ	1/1	0/1	0/0	0.43835
chr19	17468362	ATT	AT,A	AC=4,1;AF=0.676829,0.0426829;AN=6;ANN=A|intergenic_region|MODIFIER|LOC102153884-LOC119864381|LOC102153884-LOC119864381|intergenic_region|LOC102153884-LOC119864381|||n.17468363_17468364delTT||||||,AT|intergenic_region|MODIFIER|LOC102153884-LOC119864381|LOC102153884-LOC119864381|intergenic_region|LOC102153884-LOC119864381|||n.17468364delT||||||;BaseQRankSum=0;DP=3158;ExcessHet=4.3192;FS=0;Inbreedin…	1/1	0/1	1/2	0.60896, 0.05611, 0.0078
chr19	17468592	T	C	AC=3;AF=0.286585;AN=6;ANN=C|intergenic_region|MODIFIER|LOC102153884-LOC119864381|LOC102153884-LOC119864381|intergenic_region|LOC102153884-LOC119864381|||n.17468592T>C||||||;BaseQRankSum=-0.93;DP=3212;ExcessHet=0.0001;FS=2.675;InbreedingCoeff=0.4529;MLEAC=47;MLEAF=0.261;MQ=60;MQRankSum=0;QD=21.3;ReadPosRankSum=-0.255;SOR=0.571;VQSLOD=23.16;culprit=MQ	1/1	0/1	0/0	0.27705
chr19	17469329	CTT	CT,CTTT,C	AC=1,3,0;AF=0.170732,0.378049,0.0365854;AN=6;ANN=C|intergenic_region|MODIFIER|LOC102153884-LOC119864381|LOC102153884-LOC119864381|intergenic_region|LOC102153884-LOC119864381|||n.17469330_17469331delTT||||||,CT|intergenic_region|MODIFIER|LOC102153884-LOC119864381|LOC102153884-LOC119864381|intergenic_region|LOC102153884-LOC119864381|||n.17469331delT||||||,CTTT|intergenic_region|MODIFIER|LOC10215388…	0/1	0/2	2/2	0.32738, 0.17388, 0.02869, 0.00453, 0.03775, 0.00252
chr19	17469627	T	C	AC=6;AF=0.847561;AN=6;ANN=C|intergenic_region|MODIFIER|LOC102153884-LOC119864381|LOC102153884-LOC119864381|intergenic_region|LOC102153884-LOC119864381|||n.17469627T>C||||||;BaseQRankSum=-0.111;DP=3123;ExcessHet=0.0019;FS=0.971;InbreedingCoeff=0.3919;MLEAC=148;MLEAF=0.822;MQ=60;MQRankSum=0;QD=30.62;ReadPosRankSum=0.088;SOR=0.603;VQSLOD=23.14;culprit=MQ	1/1	1/1	1/1	0.92426
chr19	17470155	G	C	AC=3;AF=0.20122;AN=6;ANN=C|intergenic_region|MODIFIER|LOC102153884-LOC119864381|LOC102153884-LOC119864381|intergenic_region|LOC102153884-LOC119864381|||n.17470155G>C||||||;BaseQRankSum=0;DP=3119;ExcessHet=0.0223;FS=0.554;InbreedingCoeff=0.2948;MLEAC=33;MLEAF=0.183;MQ=60;MQRankSum=0;QD=20.05;ReadPosRankSum=-0.286;SOR=0.746;VQSLOD=23.59;culprit=MQ	1/1	0/1	0/0	0.19477
chr19	17470365	C	T	AC=6;AF=0.792683;AN=6;ANN=T|intergenic_region|MODIFIER|LOC102153884-LOC119864381|LOC102153884-LOC119864381|intergenic_region|LOC102153884-LOC119864381|||n.17470365C>T||||||;BaseQRankSum=0;DP=3291;ExcessHet=0.1192;FS=0;InbreedingCoeff=0.2104;MLEAC=139;MLEAF=0.772;MQ=60;MQRankSum=0;QD=29.53;ReadPosRankSum=0.043;SOR=0.744;VQSLOD=23.6;culprit=MQ	1/1	1/1	1/1	0.76069
chr19	17470507	G	A	AC=6;AF=0.792683;AN=6;ANN=A|intergenic_region|MODIFIER|LOC102153884-LOC119864381|LOC102153884-LOC119864381|intergenic_region|LOC102153884-LOC119864381|||n.17470507G>A||||||;BaseQRankSum=0;DP=3408;ExcessHet=0.1192;FS=0.776;InbreedingCoeff=0.2104;MLEAC=139;MLEAF=0.772;MQ=60;MQRankSum=0;QD=28.68;ReadPosRankSum=0.107;SOR=0.868;VQSLOD=22.75;culprit=MQ	1/1	1/1	1/1	0.76069
chr19	17470837	A	C	AC=3;AF=0.591463;AN=6;ANN=C|intergenic_region|MODIFIER|LOC102153884-LOC119864381|LOC102153884-LOC119864381|intergenic_region|LOC102153884-LOC119864381|||n.17470837A>C||||||;BaseQRankSum=0;DP=3373;ExcessHet=0.212;FS=1.306;InbreedingCoeff=0.1739;MLEAC=106;MLEAF=0.589;MQ=60;MQRankSum=0;QD=24.25;ReadPosRankSum=0.016;SOR=0.556;VQSLOD=23.47;culprit=MQ	0/0	0/1	1/1	0.56719
chr19	17470919	A	T	AC=6;AF=0.847561;AN=6;ANN=T|intergenic_region|MODIFIER|LOC102153884-LOC119864381|LOC102153884-LOC119864381|intergenic_region|LOC102153884-LOC119864381|||n.17470919A>T||||||;BaseQRankSum=0;DP=3424;ExcessHet=0.0019;FS=0.923;InbreedingCoeff=0.3919;MLEAC=148;MLEAF=0.822;MQ=60;MQRankSum=0;QD=30.78;ReadPosRankSum=0.064;SOR=0.637;VQSLOD=23.49;culprit=MQ	1/1	1/1	1/1	0.9235
chr19	17471576	G	T	AC=6;AF=0.847561;AN=6;ANN=T|intergenic_region|MODIFIER|LOC102153884-LOC119864381|LOC102153884-LOC119864381|intergenic_region|LOC102153884-LOC119864381|||n.17471576G>T||||||;BaseQRankSum=0;DP=3527;ExcessHet=0.0019;FS=0.963;InbreedingCoeff=0.3919;MLEAC=148;MLEAF=0.822;MQ=60;MQRankSum=0;QD=30.69;ReadPosRankSum=0.377;SOR=0.517;VQSLOD=22.81;culprit=MQ	1/1	1/1	1/1	0.92426
chr19	17471883	CTGTGTGTG	CTGTGTGTGTG,CTGTGTGTGTGTGTG,C,CTG,CTGTG,CTGTGTG	AC=1,2,1,2,0,0;AF=0.189024,0.164634,0.0487805,0.207317,0.121951,0.20122;AN=6;ANN=C|intergenic_region|MODIFIER|LOC102153884-LOC119864381|LOC102153884-LOC119864381|intergenic_region|LOC102153884-LOC119864381|||n.17471884_17471891delTGTGTGTG||||||,CTG|intergenic_region|MODIFIER|LOC102153884-LOC119864381|LOC102153884-LOC119864381|intergenic_region|LOC102153884-LOC119864381|||n.17471886_17471891delTGT…	1/2	2/4	3/4	0.25289, 0.15375, 0.13161, 0.09688, 0.11802, 0.15828
chr19	17472073	G	A	AC=3;AF=0.20122;AN=6;ANN=A|intergenic_region|MODIFIER|LOC102153884-LOC119864381|LOC102153884-LOC119864381|intergenic_region|LOC102153884-LOC119864381|||n.17472073G>A||||||;BaseQRankSum=0.422;DP=2990;ExcessHet=0.0223;FS=0;InbreedingCoeff=0.2892;MLEAC=33;MLEAF=0.183;MQ=60;MQRankSum=0;QD=18.69;ReadPosRankSum=-0.099;SOR=0.693;VQSLOD=23.45;culprit=MQ	1/1	0/1	0/0	0.18621
chr19	17472223	A	G	AC=3;AF=0.20122;AN=6;ANN=G|intergenic_region|MODIFIER|LOC102153884-LOC119864381|LOC102153884-LOC119864381|intergenic_region|LOC102153884-LOC119864381|||n.17472223A>G||||||;BaseQRankSum=0;DP=3032;ExcessHet=0.0223;FS=0.542;InbreedingCoeff=0.295;MLEAC=33;MLEAF=0.183;MQ=60;MQRankSum=0;QD=22.66;ReadPosRankSum=0.198;SOR=0.656;VQSLOD=23.62;culprit=MQ	1|1	0|1	0/0	0.18722
chr19	17472230	T	C	AC=6;AF=0.792683;AN=6;ANN=C|intergenic_region|MODIFIER|LOC102153884-LOC119864381|LOC102153884-LOC119864381|intergenic_region|LOC102153884-LOC119864381|||n.17472230T>C||||||;BaseQRankSum=0;DP=3225;ExcessHet=0.1192;FS=0;InbreedingCoeff=0.2104;MLEAC=139;MLEAF=0.772;MQ=60;MQRankSum=0;QD=30.92;ReadPosRankSum=0.121;SOR=0.636;VQSLOD=23.51;culprit=MQ	1|1	1|1	1/1	0.77378
chr19	17472704	G	A	AC=3;AF=0.280488;AN=6;ANN=A|intergenic_region|MODIFIER|LOC102153884-LOC119864381|LOC102153884-LOC119864381|intergenic_region|LOC102153884-LOC119864381|||n.17472704G>A||||||;BaseQRankSum=0;DP=3075;ExcessHet=0;FS=0;InbreedingCoeff=0.4885;MLEAC=48;MLEAF=0.267;MQ=60;MQRankSum=0;POSITIVE_TRAIN_SITE;QD=22.71;ReadPosRankSum=0.148;SOR=0.641;VQSLOD=25.09;culprit=MQ	0/0	0/1	1/1	0.26472
chr19	17473036	T	A	AC=6;AF=0.817073;AN=6;ANN=A|intergenic_region|MODIFIER|LOC102153884-LOC119864381|LOC102153884-LOC119864381|intergenic_region|LOC102153884-LOC119864381|||n.17473036T>A||||||;BaseQRankSum=0.278;DP=3313;ExcessHet=0.0051;FS=0;InbreedingCoeff=0.36;MLEAC=150;MLEAF=0.833;MQ=60;MQRankSum=0;QD=29.82;ReadPosRankSum=0.354;SOR=0.714;VQSLOD=23.51;culprit=MQ	1/1	1/1	1/1	0.87695
chr19	17473175	A	AT	AC=3;AF=0.182927;AN=6;ANN=AT|intergenic_region|MODIFIER|LOC102153884-LOC119864381|LOC102153884-LOC119864381|intergenic_region|LOC102153884-LOC119864381|||n.17473175_17473176insT||||||;BaseQRankSum=0.646;DP=3108;ExcessHet=0.6114;FS=1.103;InbreedingCoeff=0.12;MLEAC=30;MLEAF=0.167;MQ=60;MQRankSum=0;QD=12.74;ReadPosRankSum=-0.198;SOR=0.811	1/1	0/1	0/0	0.18873
chr19	17473264	T	A	AC=3;AF=0.20122;AN=6;ANN=A|intergenic_region|MODIFIER|LOC102153884-LOC119864381|LOC102153884-LOC119864381|intergenic_region|LOC102153884-LOC119864381|||n.17473264T>A||||||;BaseQRankSum=0;DP=3071;ExcessHet=0.0223;FS=1.137;InbreedingCoeff=0.2949;MLEAC=33;MLEAF=0.183;MQ=60;MQRankSum=0;QD=19.3;ReadPosRankSum=-0.368;SOR=0.59;VQSLOD=23.35;culprit=MQ	1/1	0/1	0/0	0.18848
chr19	17473368	C	G	AC=3;AF=0.20122;AN=6;ANN=G|intergenic_region|MODIFIER|LOC102153884-LOC119864381|LOC102153884-LOC119864381|intergenic_region|LOC102153884-LOC119864381|||n.17473368C>G||||||;BaseQRankSum=0;DP=3032;ExcessHet=0.0223;FS=2.535;InbreedingCoeff=0.295;MLEAC=33;MLEAF=0.183;MQ=60;MQRankSum=0;QD=18.43;ReadPosRankSum=-0.054;SOR=0.891;VQSLOD=22.58;culprit=MQ	1/1	0/1	0/0	0.18923
chr19	17473469	G	T	AC=6;AF=0.567073;AN=6;ANN=T|intergenic_region|MODIFIER|LOC102153884-LOC119864381|LOC102153884-LOC119864381|intergenic_region|LOC102153884-LOC119864381|||n.17473469G>T||||||;BaseQRankSum=0.347;DP=3247;ExcessHet=0;FS=0;InbreedingCoeff=0.4427;MLEAC=95;MLEAF=0.528;MQ=60;MQRankSum=0;QD=25.74;ReadPosRankSum=0.146;SOR=0.649;VQSLOD=23.91;culprit=MQ	1/1	1/1	1/1	0.68042
chr19	17473506	G	GT	AC=6;AF=0.548781;AN=6;ANN=GT|intergenic_region|MODIFIER|LOC102153884-LOC119864381|LOC102153884-LOC119864381|intergenic_region|LOC102153884-LOC119864381|||n.17473506_17473507insT||||||;BaseQRankSum=0;DP=3189;ExcessHet=0;FS=1.392;InbreedingCoeff=0.4664;MLEAC=92;MLEAF=0.511;MQ=60;MQRankSum=0;QD=22.66;ReadPosRankSum=-0.205;SOR=0.552	1/1	1/1	1/1	0.55234, 0.00101
chr19	17473630	A	G	AC=6;AF=0.548781;AN=6;ANN=G|intergenic_region|MODIFIER|LOC102153884-LOC119864381|LOC102153884-LOC119864381|intergenic_region|LOC102153884-LOC119864381|||n.17473630A>G||||||;BaseQRankSum=0;DP=3251;ExcessHet=0;FS=0;InbreedingCoeff=0.4664;MLEAC=92;MLEAF=0.511;MQ=60;MQRankSum=0;QD=25.63;ReadPosRankSum=0.823;SOR=0.67;VQSLOD=22.88;culprit=MQ	1/1	1/1	1/1	0.5843
chr19	17473678	G	C	AC=6;AF=0.810976;AN=6;ANN=C|intergenic_region|MODIFIER|LOC102153884-LOC119864381|LOC102153884-LOC119864381|intergenic_region|LOC102153884-LOC119864381|||n.17473678G>C||||||;BaseQRankSum=0.627;DP=3364;ExcessHet=0.0378;FS=0;InbreedingCoeff=0.2661;MLEAC=142;MLEAF=0.789;MQ=60;MQRankSum=0;QD=29;ReadPosRankSum=0.078;SOR=0.669;VQSLOD=23.8;culprit=MQ	1/1	1/1	1/1	0.86361
chr19	17473804	G	A	AC=3;AF=0.347561;AN=6;ANN=A|intergenic_region|MODIFIER|LOC102153884-LOC119864381|LOC102153884-LOC119864381|intergenic_region|LOC102153884-LOC119864381|||n.17473804G>A||||||;BaseQRankSum=0;DP=3304;ExcessHet=0.0012;FS=0;InbreedingCoeff=0.3697;MLEAC=59;MLEAF=0.328;MQ=60;MQRankSum=0;QD=22.43;ReadPosRankSum=0.39;SOR=0.702;VQSLOD=23.61;culprit=MQ	0/0	0/1	1/1	0.36563
chr19	17474227	C	T	AC=3;AF=0.20122;AN=6;ANN=T|intergenic_region|MODIFIER|LOC102153884-LOC119864381|LOC102153884-LOC119864381|intergenic_region|LOC102153884-LOC119864381|||n.17474227C>T||||||;BaseQRankSum=0.19;DP=3078;ExcessHet=0.0223;FS=0.535;InbreedingCoeff=0.295;MLEAC=33;MLEAF=0.183;MQ=60;MQRankSum=0;QD=18.42;ReadPosRankSum=0.133;SOR=0.756;VQSLOD=23.61;culprit=MQ	1/1	0/1	0/0	0.19049
chr19	17474627	TTA	T	AC=3;AF=0.365854;AN=6;ANN=T|intergenic_region|MODIFIER|LOC102153884-LOC119864381|LOC102153884-LOC119864381|intergenic_region|LOC102153884-LOC119864381|||n.17474628_17474629delTA||||||;BaseQRankSum=0;DP=3250;ExcessHet=0.0076;FS=0.579;InbreedingCoeff=0.3111;MLEAC=62;MLEAF=0.344;MQ=60;MQRankSum=0;QD=29.62;ReadPosRankSum=0.318;SOR=0.771	0/0	0/1	1/1	0.37569
chr19	17474858	T	G	AC=3;AF=0.219512;AN=6;ANN=G|intergenic_region|MODIFIER|LOC102153884-LOC119864381|LOC102153884-LOC119864381|intergenic_region|LOC102153884-LOC119864381|||n.17474858T>G||||||;BaseQRankSum=0;DP=3073;ExcessHet=0.0156;FS=1.16;InbreedingCoeff=0.3055;MLEAC=36;MLEAF=0.2;MQ=60;MQRankSum=0;POSITIVE_TRAIN_SITE;QD=19.33;ReadPosRankSum=0;SOR=0.665;VQSLOD=25.15;culprit=MQ	1/1	0/1	0/0	0.27957
chr19	17474911	T	TC	AC=3;AF=0.20122;AN=6;ANN=TC|intergenic_region|MODIFIER|LOC102153884-LOC119864381|LOC102153884-LOC119864381|intergenic_region|LOC102153884-LOC119864381|||n.17474911_17474912insC||||||;BaseQRankSum=0;DP=2966;ExcessHet=0.0223;FS=0;InbreedingCoeff=0.295;MLEAC=33;MLEAF=0.183;MQ=60;MQRankSum=0;QD=16.15;ReadPosRankSum=0.458;SOR=0.677	1/1	0/1	0/0	0.19175, 0.00025
chr19	17475163	T	C	AC=3;AF=0.219512;AN=6;ANN=C|intergenic_region|MODIFIER|LOC102153884-LOC119864381|LOC102153884-LOC119864381|intergenic_region|LOC102153884-LOC119864381|||n.17475163T>C||||||;BaseQRankSum=0;DP=3095;ExcessHet=0.0156;FS=2.581;InbreedingCoeff=0.3054;MLEAC=36;MLEAF=0.2;MQ=60;MQRankSum=0;QD=19.62;ReadPosRankSum=0;SOR=0.633;VQSLOD=23.47;culprit=MQ	1/1	0/1	0/0	0.27353
chr19	17475504	C	T	AC=3;AF=0.445122;AN=6;ANN=T|intergenic_region|MODIFIER|LOC102153884-LOC119864381|LOC102153884-LOC119864381|intergenic_region|LOC102153884-LOC119864381|||n.17475504C>T||||||;BaseQRankSum=0.434;DP=3095;ExcessHet=0.3648;FS=2.612;InbreedingCoeff=0.1348;MLEAC=81;MLEAF=0.45;MQ=59.99;MQRankSum=0;QD=20.6;ReadPosRankSum=-0.215;SOR=0.519;VQSLOD=8.05;culprit=MQ	1/1	0/1	0/0	0.5224
chr19	17475629	A	G	AC=3;AF=0.219512;AN=6;ANN=G|intergenic_region|MODIFIER|LOC102153884-LOC119864381|LOC102153884-LOC119864381|intergenic_region|LOC102153884-LOC119864381|||n.17475629A>G||||||;BaseQRankSum=0;DP=3014;ExcessHet=0.0156;FS=1.171;InbreedingCoeff=0.3055;MLEAC=36;MLEAF=0.2;MQ=60;MQRankSum=0;QD=19.72;ReadPosRankSum=0.079;SOR=0.594;VQSLOD=23.53;culprit=MQ	1/1	0/1	0/0	0.27982
chr19	17475955	CCTTAGTGTGTTTTTTTTTTTT	C	AC=3;AF=0.445122;AN=6;ANN=C|intergenic_region|MODIFIER|LOC102153884-LOC119864381|LOC102153884-LOC119864381|intergenic_region|LOC102153884-LOC119864381|||n.17475956_17475976delCTTAGTGTGTTTTTTTTTTTT||||||;BaseQRankSum=0;DP=3105;ExcessHet=0.2298;FS=0;InbreedingCoeff=0.1695;MLEAC=81;MLEAF=0.45;MQ=59.99;MQRankSum=0;QD=28.01;ReadPosRankSum=-0.009;SOR=0.74	1/1	0/1	0/0	0.52617
chr19	17475964	GTT	*,GTTT,GT	AC=3,0,0;AF=0.445122,0.0304878,0.054878;AN=6;ANN=GT|intergenic_region|MODIFIER|LOC102153884-LOC119864381|LOC102153884-LOC119864381|intergenic_region|LOC102153884-LOC119864381|||n.17475966delT||||||,GTTT|intergenic_region|MODIFIER|LOC102153884-LOC119864381|LOC102153884-LOC119864381|intergenic_region|LOC102153884-LOC119864381|||n.17475966_17475967insT||||||;BaseQRankSum=0.091;DP=3109;ExcessHet=0.49…	1/1	0/1	0/0	0.52592, 0.04227, 0.02567, 0.00252, 0.00176
chr19	17476126	C	T	AC=3;AF=0.219512;AN=6;ANN=T|intergenic_region|MODIFIER|LOC102153884-LOC119864381|LOC102153884-LOC119864381|intergenic_region|LOC102153884-LOC119864381|||n.17476126C>T||||||;BaseQRankSum=0;DP=2994;ExcessHet=0.0156;FS=0.546;InbreedingCoeff=0.3054;MLEAC=36;MLEAF=0.2;MQ=60;MQRankSum=0;POSITIVE_TRAIN_SITE;QD=19.2;ReadPosRankSum=0.024;SOR=0.767;VQSLOD=24.88;culprit=MQ	1/1	0|1	0/0	0.28133
chr19	17476127	G	A	AC=3;AF=0.262195;AN=6;ANN=A|intergenic_region|MODIFIER|LOC102153884-LOC119864381|LOC102153884-LOC119864381|intergenic_region|LOC102153884-LOC119864381|||n.17476127G>A||||||;BaseQRankSum=-0.056;DP=3115;ExcessHet=0;FS=0;InbreedingCoeff=0.5553;MLEAC=45;MLEAF=0.25;MQ=60;MQRankSum=0;QD=24.42;ReadPosRankSum=-0.209;SOR=0.669;VQSLOD=23.69;culprit=MQ	0/0	0|1	1/1	0.25692
chr19	17476305	G	A	AC=3;AF=0.219512;AN=6;ANN=A|intergenic_region|MODIFIER|LOC102153884-LOC119864381|LOC102153884-LOC119864381|intergenic_region|LOC102153884-LOC119864381|||n.17476305G>A||||||;BaseQRankSum=0;DP=2892;ExcessHet=0.0156;FS=0.55;InbreedingCoeff=0.3055;MLEAC=36;MLEAF=0.2;MQ=60;MQRankSum=0;QD=19.5;ReadPosRankSum=-0.269;SOR=0.634;VQSLOD=23.04;culprit=MQ	1/1	0/1	0/0	0.28057
chr19	17476493	G	C	AC=3;AF=0.445122;AN=6;ANN=C|intergenic_region|MODIFIER|LOC102153884-LOC119864381|LOC102153884-LOC119864381|intergenic_region|LOC102153884-LOC119864381|||n.17476493G>C||||||;BaseQRankSum=0;DP=2846;ExcessHet=0.3648;FS=0;InbreedingCoeff=0.145;MLEAC=80;MLEAF=0.444;MQ=60;MQRankSum=0;QD=21.51;ReadPosRankSum=0.3;SOR=0.652;VQSLOD=22.69;culprit=MQ	1/1	0/1	0/0	0.52315
chr19	17476561	A	AAAAT,AAAATAAATAAATAAAT	AC=3,0;AF=0.20122,0.0182927;AN=6;ANN=AAAAT|intergenic_region|MODIFIER|LOC102153884-LOC119864381|LOC102153884-LOC119864381|intergenic_region|LOC102153884-LOC119864381|||n.17476561_17476562insAAAT||||||,AAAATAAATAAATAAAT|intergenic_region|MODIFIER|LOC102153884-LOC119864381|LOC102153884-LOC119864381|intergenic_region|LOC102153884-LOC119864381|||n.17476561_17476562insAAATAAATAAATAAAT||||||;BaseQRankS…	1/1	0/1	0/0	0.19149, 0.05083, 0.0234, 0.00478, 0.00025, 0.00428
chr19	17477094	C	T	AC=3;AF=0.445122;AN=6;ANN=T|intergenic_region|MODIFIER|LOC102153884-LOC119864381|LOC102153884-LOC119864381|intergenic_region|LOC102153884-LOC119864381|||n.17477094C>T||||||;BaseQRankSum=0;DP=3287;ExcessHet=0.3648;FS=2.643;InbreedingCoeff=0.145;MLEAC=80;MLEAF=0.444;MQ=60;MQRankSum=0;QD=21.23;ReadPosRankSum=0.129;SOR=0.717;VQSLOD=23.21;culprit=MQ	1/1	0/1	0/0	0.52667
chr19	17477756	T	TA	AC=3;AF=0.20122;AN=6;ANN=TA|intergenic_region|MODIFIER|LOC102153884-LOC119864381|LOC102153884-LOC119864381|intergenic_region|LOC102153884-LOC119864381|||n.17477756_17477757insA||||||;BaseQRankSum=0;DP=2985;ExcessHet=0.0223;FS=0;InbreedingCoeff=0.2768;MLEAC=32;MLEAF=0.178;MQ=60;MQRankSum=0;QD=15.26;ReadPosRankSum=-0.051;SOR=0.729	1/1	0/1	0/0	0.20408, 0.00226, 0.00101
chr19	17478073	G	A	AC=3;AF=0.219512;AN=6;ANN=A|intergenic_region|MODIFIER|LOC102153884-LOC119864381|LOC102153884-LOC119864381|intergenic_region|LOC102153884-LOC119864381|||n.17478073G>A||||||;BaseQRankSum=0.661;DP=3079;ExcessHet=0.0156;FS=1.144;InbreedingCoeff=0.3055;MLEAC=36;MLEAF=0.2;MQ=60;MQRankSum=0;QD=19.15;ReadPosRankSum=0.014;SOR=0.79;VQSLOD=23.54;culprit=MQ	1/1	0/1	0/0	0.28032
chr19	17478316	A	G	AC=3;AF=0.219512;AN=6;ANN=G|intergenic_region|MODIFIER|LOC102153884-LOC119864381|LOC102153884-LOC119864381|intergenic_region|LOC102153884-LOC119864381|||n.17478316A>G||||||;BaseQRankSum=0;DP=3116;ExcessHet=0.0156;FS=3.352;InbreedingCoeff=0.3055;MLEAC=36;MLEAF=0.2;MQ=60;MQRankSum=0;QD=19.34;ReadPosRankSum=-0.334;SOR=0.786;VQSLOD=22.67;culprit=MQ	1/1	0/1	0/0	0.28007
chr19	17478384	G	A	AC=3;AF=0.219512;AN=6;ANN=A|intergenic_region|MODIFIER|LOC102153884-LOC119864381|LOC102153884-LOC119864381|intergenic_region|LOC102153884-LOC119864381|||n.17478384G>A||||||;BaseQRankSum=-0.74;DP=3059;ExcessHet=0.0156;FS=0;InbreedingCoeff=0.3055;MLEAC=36;MLEAF=0.2;MQ=60;MQRankSum=0;QD=19.56;ReadPosRankSum=-0.195;SOR=0.72;VQSLOD=23.56;culprit=MQ	1/1	0/1	0/0	0.28007
chr19	17478572	C	T	AC=3;AF=0.554878;AN=6;ANN=T|intergenic_region|MODIFIER|LOC102153884-LOC119864381|LOC102153884-LOC119864381|intergenic_region|LOC102153884-LOC119864381|||n.17478572C>T||||||;BaseQRankSum=0;DP=3256;ExcessHet=0.0165;FS=0.635;InbreedingCoeff=0.2799;MLEAC=100;MLEAF=0.556;MQ=59.99;MQRankSum=0;QD=25.16;ReadPosRankSum=-0.097;SOR=0.624;VQSLOD=10.43;culprit=MQ	0/0	0/1	1/1	0.55159
chr19	17478743	A	C	AC=3;AF=0.365854;AN=6;ANN=C|intergenic_region|MODIFIER|LOC102153884-LOC119864381|LOC102153884-LOC119864381|intergenic_region|LOC102153884-LOC119864381|||n.17478743A>C||||||;BaseQRankSum=-0.139;DP=3181;ExcessHet=0;FS=0;InbreedingCoeff=0.4566;MLEAC=62;MLEAF=0.344;MQ=60;MQRankSum=0;QD=23.73;ReadPosRankSum=0.093;SOR=0.673;VQSLOD=23.9;culprit=MQ	0/0	0/1	1/1	0.33166
chr19	17479033	G	A	AC=3;AF=0.219512;AN=6;ANN=A|intergenic_region|MODIFIER|LOC102153884-LOC119864381|LOC102153884-LOC119864381|intergenic_region|LOC102153884-LOC119864381|||n.17479033G>A||||||;BaseQRankSum=0;DP=3145;ExcessHet=0.0156;FS=0;InbreedingCoeff=0.3054;MLEAC=36;MLEAF=0.2;MQ=60;MQRankSum=0;QD=20.06;ReadPosRankSum=0.34;SOR=0.683;VQSLOD=23.62;culprit=MQ	1/1	0/1	0/0	0.27906
chr19	17479129	T	G	AC=3;AF=0.219512;AN=6;ANN=G|intergenic_region|MODIFIER|LOC102153884-LOC119864381|LOC102153884-LOC119864381|intergenic_region|LOC102153884-LOC119864381|||n.17479129T>G||||||;BaseQRankSum=0;DP=3112;ExcessHet=0.0156;FS=1.163;InbreedingCoeff=0.3054;MLEAC=36;MLEAF=0.2;MQ=60;MQRankSum=0;QD=20.18;ReadPosRankSum=0.159;SOR=0.587;VQSLOD=23.64;culprit=MQ	1/1	0/1	0/0	0.2851
chr19	17479211	T	C	AC=3;AF=0.219512;AN=6;ANN=C|intergenic_region|MODIFIER|LOC102153884-LOC119864381|LOC102153884-LOC119864381|intergenic_region|LOC102153884-LOC119864381|||n.17479211T>C||||||;BaseQRankSum=0;DP=3192;ExcessHet=0.0156;FS=0;InbreedingCoeff=0.3052;MLEAC=36;MLEAF=0.2;MQ=60;MQRankSum=0;QD=25.99;ReadPosRankSum=-0.234;SOR=0.719;VQSLOD=23.69;culprit=MQ	1|1	0|1	0/0	0.28762
chr19	17479221	T	C	AC=3;AF=0.20122;AN=6;ANN=C|intergenic_region|MODIFIER|LOC102153884-LOC119864381|LOC102153884-LOC119864381|intergenic_region|LOC102153884-LOC119864381|||n.17479221T>C||||||;BaseQRankSum=0;DP=3174;ExcessHet=0.0223;FS=0;InbreedingCoeff=0.2947;MLEAC=33;MLEAF=0.183;MQ=60;MQRankSum=0;QD=25.27;ReadPosRankSum=-0.013;SOR=0.719;VQSLOD=23.82;culprit=MQ	1|1	0|1	0/0	0.19527
chr19	17479910	C	T	AC=3;AF=0.469512;AN=6;ANN=T|intergenic_region|MODIFIER|LOC102153884-LOC119864381|LOC102153884-LOC119864381|intergenic_region|LOC102153884-LOC119864381|||n.17479910C>T||||||;BaseQRankSum=0;DP=3194;ExcessHet=0.0004;FS=0;InbreedingCoeff=0.3907;MLEAC=79;MLEAF=0.439;MQ=60;MQRankSum=0;QD=23.77;ReadPosRankSum=-0.022;SOR=0.682;VQSLOD=23.92;culprit=MQ	0/0	0/1	1/1	0.44892
chr19	17480103	G	A	AC=3;AF=0.365854;AN=6;ANN=A|intergenic_region|MODIFIER|LOC102153884-LOC119864381|LOC102153884-LOC119864381|intergenic_region|LOC102153884-LOC119864381|||n.17480103G>A||||||;BaseQRankSum=0;DP=3268;ExcessHet=0;FS=0.598;InbreedingCoeff=0.4586;MLEAC=62;MLEAF=0.344;MQ=60;MQRankSum=0;QD=23.66;ReadPosRankSum=0.292;SOR=0.688;VQSLOD=23.79;culprit=MQ	0/0	0/1	1/1	0.33719
chr19	17480530	T	C	AC=3;AF=0.341463;AN=6;ANN=C|intergenic_region|MODIFIER|LOC102153884-LOC119864381|LOC102153884-LOC119864381|intergenic_region|LOC102153884-LOC119864381|||n.17480530T>C||||||;BaseQRankSum=0;DP=3235;ExcessHet=0.0132;FS=0;InbreedingCoeff=0.2918;MLEAC=63;MLEAF=0.35;MQ=60;MQRankSum=0;QD=21.46;ReadPosRankSum=-0.415;SOR=0.687;VQSLOD=23.54;culprit=MQ	1/1	0/1	0/0	0.44439
chr19	17481054	G	C	AC=6;AF=0.810976;AN=6;ANN=C|intergenic_region|MODIFIER|LOC102153884-LOC119864381|LOC102153884-LOC119864381|intergenic_region|LOC102153884-LOC119864381|||n.17481054G>C||||||;BaseQRankSum=0;DP=3456;ExcessHet=0.0378;FS=0.852;InbreedingCoeff=0.2661;MLEAC=142;MLEAF=0.789;MQ=60;MQRankSum=0;QD=29.72;ReadPosRankSum=0.091;SOR=0.51;VQSLOD=23.22;culprit=MQ	1/1	1/1	1/1	0.89532
chr19	17481355	C	T	AC=6;AF=0.810976;AN=6;ANN=T|intergenic_region|MODIFIER|LOC102153884-LOC119864381|LOC102153884-LOC119864381|intergenic_region|LOC102153884-LOC119864381|||n.17481355C>T||||||;BaseQRankSum=0.214;DP=3504;ExcessHet=0.0378;FS=0.809;InbreedingCoeff=0.2661;MLEAC=142;MLEAF=0.789;MQ=59.99;MQRankSum=0;QD=29.24;ReadPosRankSum=-0.058;SOR=0.76;VQSLOD=9.64;culprit=MQ	1/1	1/1	1/1	0.89557
chr19	17481862	A	G	AC=6;AF=0.810976;AN=6;ANN=G|intergenic_region|MODIFIER|LOC102153884-LOC119864381|LOC102153884-LOC119864381|intergenic_region|LOC102153884-LOC119864381|||n.17481862A>G||||||;BaseQRankSum=0.326;DP=3297;ExcessHet=0.0378;FS=0;InbreedingCoeff=0.2661;MLEAC=142;MLEAF=0.789;MQ=60;MQRankSum=0;QD=29.2;ReadPosRankSum=0.099;SOR=0.672;VQSLOD=23.78;culprit=MQ	1/1	1/1	1/1	0.8928
chr19	17481999	AGTCT	A	AC=3;AF=0.189024;AN=6;ANN=A|intergenic_region|MODIFIER|LOC102153884-LOC119864381|LOC102153884-LOC119864381|intergenic_region|LOC102153884-LOC119864381|||n.17482000_17482003delGTCT||||||;BaseQRankSum=-0.508;DP=2958;ExcessHet=0.0086;FS=0;InbreedingCoeff=0.3374;MLEAC=31;MLEAF=0.172;MQ=60;MQRankSum=0;QD=26.24;ReadPosRankSum=0.312;SOR=0.664	1/1	0/1	0/0	0.16306
chr19	17482110	A	AGTGTGCATGCT	AC=3;AF=0.554878;AN=6;ANN=AGTGTGCATGCT|intergenic_region|MODIFIER|LOC102153884-LOC119864381|LOC102153884-LOC119864381|intergenic_region|LOC102153884-LOC119864381|||n.17482110_17482111insGTGTGCATGCT||||||;BaseQRankSum=0;DP=3398;ExcessHet=0.3648;FS=0;InbreedingCoeff=0.145;MLEAC=100;MLEAF=0.556;MQ=60;MQRankSum=0;QD=32.27;ReadPosRankSum=-0.272;SOR=0.636	0/0	0/1	1/1	0.59084, 0.00025
chr19	17482177	T	C	AC=3;AF=0.536585;AN=6;ANN=C|intergenic_region|MODIFIER|LOC102153884-LOC119864381|LOC102153884-LOC119864381|intergenic_region|LOC102153884-LOC119864381|||n.17482177T>C||||||;BaseQRankSum=0.039;DP=3273;ExcessHet=0.2149;FS=0;InbreedingCoeff=0.1728;MLEAC=97;MLEAF=0.539;MQ=60;MQRankSum=0;POSITIVE_TRAIN_SITE;QD=23.61;ReadPosRankSum=0.038;SOR=0.692;VQSLOD=25.31;culprit=MQ	0/0	0/1	1/1	0.58707
chr19	17482266	G	T	AC=6;AF=0.72561;AN=6;ANN=T|intergenic_region|MODIFIER|LOC102153884-LOC119864381|LOC102153884-LOC119864381|intergenic_region|LOC102153884-LOC119864381|||n.17482266G>T||||||;BaseQRankSum=0.103;DP=3483;ExcessHet=0.0523;FS=0;InbreedingCoeff=0.2428;MLEAC=128;MLEAF=0.711;MQ=60;MQRankSum=0;QD=27.38;ReadPosRankSum=0.051;SOR=0.66;VQSLOD=23.63;culprit=MQ	1/1	1/1	1/1	0.75088
chr19	17482455	T	C	AC=6;AF=0.743902;AN=6;ANN=C|intergenic_region|MODIFIER|LOC102153884-LOC119864381|LOC102153884-LOC119864381|intergenic_region|LOC102153884-LOC119864381|||n.17482455T>C||||||;BaseQRankSum=0;DP=3401;ExcessHet=0.0132;FS=0.728;InbreedingCoeff=0.2989;MLEAC=131;MLEAF=0.728;MQ=60;MQRankSum=0;QD=28.21;ReadPosRankSum=0.035;SOR=0.687;VQSLOD=23.67;culprit=MQ	1/1	1/1	1/1	0.87393
chr19	17482959	C	T	AC=3;AF=0.195122;AN=6;ANN=T|intergenic_region|MODIFIER|LOC102153884-LOC119864381|LOC102153884-LOC119864381|intergenic_region|LOC102153884-LOC119864381|||n.17482959C>T||||||;BaseQRankSum=0.684;DP=3189;ExcessHet=0.0007;FS=4.489;InbreedingCoeff=0.4196;MLEAC=34;MLEAF=0.189;MQ=60;MQRankSum=0;QD=21.54;ReadPosRankSum=-0.42;SOR=0.74;VQSLOD=22.02;culprit=MQ	0/0	0/1	1/1	0.20584
chr19	17483197	C	T	AC=6;AF=0.506098;AN=6;ANN=T|intergenic_region|MODIFIER|LOC102153884-LOC119864381|LOC102153884-LOC119864381|intergenic_region|LOC102153884-LOC119864381|||n.17483197C>T||||||;BaseQRankSum=0.077;DP=3497;ExcessHet=0.0069;FS=0.599;InbreedingCoeff=0.3089;MLEAC=85;MLEAF=0.472;MQ=60;MQRankSum=0;QD=23.59;ReadPosRankSum=-0.141;SOR=0.63;VQSLOD=23.26;culprit=MQ	1/1	1/1	1/1	0.57348
chr19	17483576	TA	T	AC=3;AF=0.310976;AN=6;ANN=T|intergenic_region|MODIFIER|LOC102153884-LOC119864381|LOC102153884-LOC119864381|intergenic_region|LOC102153884-LOC119864381|||n.17483577delA||||||;BaseQRankSum=0;DP=3286;ExcessHet=0.0079;FS=0;InbreedingCoeff=0.316;MLEAC=51;MLEAF=0.283;MQ=60;MQRankSum=0;QD=22.36;ReadPosRankSum=-0.085;SOR=0.682	1/1	0/1	0/0	0.38047
chr19	17483634	C	T	AC=3;AF=0.310976;AN=6;ANN=T|intergenic_region|MODIFIER|LOC102153884-LOC119864381|LOC102153884-LOC119864381|intergenic_region|LOC102153884-LOC119864381|||n.17483634C>T||||||;BaseQRankSum=0.942;DP=3211;ExcessHet=0.0079;FS=0.559;InbreedingCoeff=0.316;MLEAC=51;MLEAF=0.283;MQ=60;MQRankSum=0;QD=20.88;ReadPosRankSum=0.289;SOR=0.609;VQSLOD=23.66;culprit=MQ	1/1	0/1	0/0	0.38978
chr19	17483832	C	T	AC=3;AF=0.310976;AN=6;ANN=T|intergenic_region|MODIFIER|LOC102153884-LOC119864381|LOC102153884-LOC119864381|intergenic_region|LOC102153884-LOC119864381|||n.17483832C>T||||||;BaseQRankSum=0;DP=3165;ExcessHet=0.0079;FS=1.162;InbreedingCoeff=0.316;MLEAC=51;MLEAF=0.283;MQ=60;MQRankSum=0;QD=20.3;ReadPosRankSum=0;SOR=0.594;VQSLOD=23.71;culprit=MQ	1/1	0/1	0/0	0.38978
chr19	17483904	A	G	AC=3;AF=0.310976;AN=6;ANN=G|intergenic_region|MODIFIER|LOC102153884-LOC119864381|LOC102153884-LOC119864381|intergenic_region|LOC102153884-LOC119864381|||n.17483904A>G||||||;BaseQRankSum=-0.257;DP=3156;ExcessHet=0.0079;FS=0;InbreedingCoeff=0.316;MLEAC=51;MLEAF=0.283;MQ=60;MQRankSum=0;QD=20.97;ReadPosRankSum=-0.382;SOR=0.73;VQSLOD=23.52;culprit=MQ	1/1	0/1	0/0	0.39029
chr19	17484334	CT	C,CTT	AC=4,0;AF=0.310976,0.256098;AN=6;ANN=C|intergenic_region|MODIFIER|LOC102153884-LOC119864381|LOC102153884-LOC119864381|intergenic_region|LOC102153884-LOC119864381|||n.17484335delT||||||,CTT|intergenic_region|MODIFIER|LOC102153884-LOC119864381|LOC102153884-LOC119864381|intergenic_region|LOC102153884-LOC119864381|||n.17484335_17484336insT||||||;BaseQRankSum=-0.151;DP=3221;ExcessHet=1.327;FS=0;Inbree…	1/1	0/1	0/1	0.30574, 0.24862, 0.00604, 0.02013, 0.00101
chr19	17484770	G	A	AC=3;AF=0.292683;AN=6;ANN=A|intergenic_region|MODIFIER|LOC102153884-LOC119864381|LOC102153884-LOC119864381|intergenic_region|LOC102153884-LOC119864381|||n.17484770G>A||||||;BaseQRankSum=0;DP=2716;ExcessHet=0.0079;FS=5.445;InbreedingCoeff=0.3175;MLEAC=48;MLEAF=0.267;MQ=59.99;MQRankSum=0;QD=19.52;ReadPosRankSum=0.183;SOR=0.407;VQSLOD=8.11;culprit=MQ	1/1	0/1	0/0	0.29768
chr19	17484925	GGAAGA	*,G	AC=0,2;AF=0.25974,0.025974;AN=4;ANN=G|intergenic_region|MODIFIER|LOC102153884-LOC119864381|LOC102153884-LOC119864381|intergenic_region|LOC102153884-LOC119864381|||n.17484926_17484930delGAAGA||||||;DP=853;ExcessHet=0;FS=3.261;InbreedingCoeff=0.4928;MLEAC=48,4;MLEAF=0.286,0.024;MQ=60;QD=1.83;SOR=0.321	2|2	./.	0/0	0.02466, 0.09587, 0.0005
chr19	17484928	AGAGAG	*,A	AC=2,0;AF=0.289474,0.0197368;AN=4;ANN=A|intergenic_region|MODIFIER|LOC102153884-LOC119864381|LOC102153884-LOC119864381|intergenic_region|LOC102153884-LOC119864381|||n.17484929_17484933delGAGAG||||||;BaseQRankSum=0;DP=829;ExcessHet=0;FS=0;InbreedingCoeff=0.4232;MLEAC=57,4;MLEAF=0.343,0.024;MQ=59.42;MQRankSum=0;QD=2.62;ReadPosRankSum=0;SOR=0.711	1|1	./.	0/0	0.1233, 0.00956, 0.00101, 0.00075
chr19	17484930	A	*,G	AC=2,0;AF=0.321918,0.0273973;AN=4;ANN=G|intergenic_region|MODIFIER|LOC102153884-LOC119864381|LOC102153884-LOC119864381|intergenic_region|LOC102153884-LOC119864381|||n.17484930A>G||||||;BaseQRankSum=0.502;DP=831;ExcessHet=0;FS=0;InbreedingCoeff=0.3307;MLEAC=65,6;MLEAF=0.406,0.038;MQ=59.23;MQRankSum=0;NEGATIVE_TRAIN_SITE;QD=3.31;ReadPosRankSum=0.7;SOR=0.702;VQSLOD=-2.837;culprit=MQ	1|1	./.	0/0	0.13362, 0.03875, 0.00075, 0.00101
chr19	17484943	AAGGGGG	*,A	AC=0,2;AF=0.0522388,0.0820896;AN=2;ANN=A|intergenic_region|MODIFIER|LOC102153884-LOC119864381|LOC102153884-LOC119864381|intergenic_region|LOC102153884-LOC119864381|||n.17484944_17484949delAGGGGG||||||;BaseQRankSum=0;DP=824;ExcessHet=0.0334;FS=0;InbreedingCoeff=0.163;MLEAC=12,15;MLEAF=0.08,0.1;MQ=58.86;MQRankSum=0;QD=8.36;ReadPosRankSum=0;SOR=0.751	2|2	./.	./.	0.05637, 0.0312, 0.00252
chr19	17484949	G	A,*	AC=0,2;AF=0.0538462,0.0923077;AN=2;ANN=A|intergenic_region|MODIFIER|LOC102153884-LOC119864381|LOC102153884-LOC119864381|intergenic_region|LOC102153884-LOC119864381|||n.17484949G>A||||||;BaseQRankSum=0;DP=821;ExcessHet=0.1169;FS=3.816;InbreedingCoeff=0.1427;MLEAC=14,17;MLEAF=0.099,0.12;MQ=58.78;MQRankSum=0;NEGATIVE_TRAIN_SITE;QD=12.56;ReadPosRankSum=-0.263;SOR=0.271;VQSLOD=-6.502;culprit=MQ	2|2	./.	./.	0.03271, 0.06668, 0.0005
chr19	17484991	A	*,G	AC=0,1;AF=0.354839,0.0483871;AN=2;ANN=G|intergenic_region|MODIFIER|LOC102153884-LOC119864381|LOC102153884-LOC119864381|intergenic_region|LOC102153884-LOC119864381|||n.17484991A>G||||||;BaseQRankSum=0;DP=956;ExcessHet=0;FS=0;InbreedingCoeff=0.2745;MLEAC=88,9;MLEAF=0.638,0.065;MQ=57.89;MQRankSum=0;NEGATIVE_TRAIN_SITE;QD=1.67;ReadPosRankSum=0;SOR=1.085;VQSLOD=-7.399;culprit=MQ	0|2	./.	./.	0.17942, 0.01938
chr19	17486923	T	C	AC=3;AF=0.585366;AN=6;ANN=C|intergenic_region|MODIFIER|LOC102153884-LOC119864381|LOC102153884-LOC119864381|intergenic_region|LOC102153884-LOC119864381|||n.17486923T>C||||||;BaseQRankSum=0;DP=3154;ExcessHet=0.0025;FS=0;InbreedingCoeff=0.3418;MLEAC=103;MLEAF=0.572;MQ=60;MQRankSum=0;QD=24.96;ReadPosRankSum=0.265;SOR=0.717;VQSLOD=23.71;culprit=MQ	1/1	0/1	0/0	0.50352
chr19	17488227	C	T	AC=2;AF=0.609756;AN=6;ANN=T|intergenic_region|MODIFIER|LOC102153884-LOC119864381|LOC102153884-LOC119864381|intergenic_region|LOC102153884-LOC119864381|||n.17488227C>T||||||;BaseQRankSum=0;DP=3449;ExcessHet=0.0591;FS=0;InbreedingCoeff=0.2325;MLEAC=109;MLEAF=0.606;MQ=60;MQRankSum=0;QD=25.74;ReadPosRankSum=-0.242;SOR=0.683;VQSLOD=23.56;culprit=MQ	0/0	0/1	0/1	0.71616
chr19	17488707	CT	C	AC=2;AF=0.268293;AN=6;ANN=C|intergenic_region|MODIFIER|LOC102153884-LOC119864381|LOC102153884-LOC119864381|intergenic_region|LOC102153884-LOC119864381|||n.17488708delT||||||;BaseQRankSum=0;DP=3104;ExcessHet=0.0587;FS=1.174;InbreedingCoeff=0.2407;MLEAC=46;MLEAF=0.256;MQ=60;MQRankSum=0;QD=24;ReadPosRankSum=-0.201;SOR=0.588	0/0	0|1	0|1	0.26673
chr19	17488710	A	C	AC=2;AF=0.268293;AN=6;ANN=C|intergenic_region|MODIFIER|LOC102153884-LOC119864381|LOC102153884-LOC119864381|intergenic_region|LOC102153884-LOC119864381|||n.17488710A>C||||||;BaseQRankSum=0;DP=3131;ExcessHet=0.0587;FS=0;InbreedingCoeff=0.2403;MLEAC=46;MLEAF=0.256;MQ=60;MQRankSum=0;QD=24.75;ReadPosRankSum=-0.11;SOR=0.7;VQSLOD=23.77;culprit=MQ	0/0	0|1	0|1	0.26673, 0.01434
chr19	17488767	T	C	AC=2;AF=0.268293;AN=6;ANN=C|intergenic_region|MODIFIER|LOC102153884-LOC119864381|LOC102153884-LOC119864381|intergenic_region|LOC102153884-LOC119864381|||n.17488767T>C||||||;BaseQRankSum=0;DP=3177;ExcessHet=0.0587;FS=1.172;InbreedingCoeff=0.2408;MLEAC=46;MLEAF=0.256;MQ=60;MQRankSum=0;QD=20.7;ReadPosRankSum=0.042;SOR=0.633;VQSLOD=23.81;culprit=MQ	0/0	0/1	0/1	0.27932
chr19	17488778	T	C	AC=4;AF=0.506098;AN=6;ANN=C|intergenic_region|MODIFIER|LOC102153884-LOC119864381|LOC102153884-LOC119864381|intergenic_region|LOC102153884-LOC119864381|||n.17488778T>C||||||;BaseQRankSum=-0.345;DP=3328;ExcessHet=0.2995;FS=0.585;InbreedingCoeff=0.1556;MLEAC=90;MLEAF=0.5;MQ=60;MQRankSum=0;QD=22.5;ReadPosRankSum=0.038;SOR=0.616;VQSLOD=23.75;culprit=MQ	1/1	0/1	0/1	0.49094
chr19	17488866	C	A	AC=2;AF=0.304878;AN=6;ANN=A|intergenic_region|MODIFIER|LOC102153884-LOC119864381|LOC102153884-LOC119864381|intergenic_region|LOC102153884-LOC119864381|||n.17488866C>A||||||;BaseQRankSum=0;DP=3226;ExcessHet=0.4525;FS=0.543;InbreedingCoeff=0.1346;MLEAC=52;MLEAF=0.289;MQ=60;MQRankSum=0;QD=19.02;ReadPosRankSum=0.315;SOR=0.626;VQSLOD=23.51;culprit=MQ	0/0	0/1	0/1	0.42929
chr19	17489057	G	C	AC=2;AF=0.286585;AN=6;ANN=C|intergenic_region|MODIFIER|LOC102153884-LOC119864381|LOC102153884-LOC119864381|intergenic_region|LOC102153884-LOC119864381|||n.17489057G>C||||||;BaseQRankSum=0;DP=3292;ExcessHet=0.1782;FS=0.55;InbreedingCoeff=0.1868;MLEAC=49;MLEAF=0.272;MQ=60;MQRankSum=0;QD=25.44;ReadPosRankSum=0.023;SOR=0.64;VQSLOD=23.91;culprit=MQ	0/0	0|1	0|1	0.35934
chr19	17489070	AT	A	AC=2;AF=0.268293;AN=6;ANN=A|intergenic_region|MODIFIER|LOC102153884-LOC119864381|LOC102153884-LOC119864381|intergenic_region|LOC102153884-LOC119864381|||n.17489071delT||||||;BaseQRankSum=0;DP=3282;ExcessHet=0.0587;FS=0.557;InbreedingCoeff=0.2407;MLEAC=46;MLEAF=0.256;MQ=60;MQRankSum=0;QD=26.65;ReadPosRankSum=0.084;SOR=0.633	0/0	0|1	0|1	0.28561
chr19	17489671	A	AC	AC=4;AF=0.439024;AN=6;ANN=AC|intergenic_region|MODIFIER|LOC102153884-LOC119864381|LOC102153884-LOC119864381|intergenic_region|LOC102153884-LOC119864381|||n.17489671_17489672insC||||||;BaseQRankSum=0;DP=2883;ExcessHet=5.1442;FS=0;InbreedingCoeff=-0.0603;MLEAC=79;MLEAF=0.439;MQ=59.99;MQRankSum=0;QD=26.13;ReadPosRankSum=0.415;SOR=0.699	1|1	0|1	0|1	0.39532
chr19	17489672	A	AAAACAAAACAAAAC,ACAAAACAAAACAAAAC	AC=4,0;AF=0.439024,0.0487805;AN=6;ANN=AAAACAAAACAAAAC|intergenic_region|MODIFIER|LOC102153884-LOC119864381|LOC102153884-LOC119864381|intergenic_region|LOC102153884-LOC119864381|||n.17489672_17489673insAAACAAAACAAAAC||||||,ACAAAACAAAACAAAAC|intergenic_region|MODIFIER|LOC102153884-LOC119864381|LOC102153884-LOC119864381|intergenic_region|LOC102153884-LOC119864381|||n.17489672_17489673insCAAAACAAAACA…	1|1	0|1	0|1	0.39507, 0.02164, 0.00075, 0.00075, 0.00101
chr19	17489703	TA	T,TAA	AC=2,4;AF=0.286585,0.396341;AN=6;ANN=T|intergenic_region|MODIFIER|LOC102153884-LOC119864381|LOC102153884-LOC119864381|intergenic_region|LOC102153884-LOC119864381|||n.17489704delA||||||,TAA|intergenic_region|MODIFIER|LOC102153884-LOC119864381|LOC102153884-LOC119864381|intergenic_region|LOC102153884-LOC119864381|||n.17489704_17489705insA||||||;BaseQRankSum=0;DP=2984;ExcessHet=0.0016;FS=1.391;Inbree…	2/2	1/2	1/2	0.36286, 0.34801, 0.01208, 0.00025
chr19	17489815	G	A	AC=4;AF=0.506098;AN=6;ANN=A|intergenic_region|MODIFIER|LOC102153884-LOC119864381|LOC102153884-LOC119864381|intergenic_region|LOC102153884-LOC119864381|||n.17489815G>A||||||;BaseQRankSum=0;DP=3265;ExcessHet=0.2995;FS=0.578;InbreedingCoeff=0.1556;MLEAC=90;MLEAF=0.5;MQ=60;MQRankSum=0;POSITIVE_TRAIN_SITE;QD=22.31;ReadPosRankSum=0.064;SOR=0.633;VQSLOD=25.27;culprit=MQ	1/1	0/1	0/1	0.48088
chr19	17489868	A	AT	AC=4;AF=0.487805;AN=6;ANN=AT|intergenic_region|MODIFIER|LOC102153884-LOC119864381|LOC102153884-LOC119864381|intergenic_region|LOC102153884-LOC119864381|||n.17489868_17489869insT||||||;BaseQRankSum=0;DP=3094;ExcessHet=0.9275;FS=1.872;InbreedingCoeff=0.09;MLEAC=87;MLEAF=0.483;MQ=60;MQRankSum=0;QD=18.69;ReadPosRankSum=-0.04;SOR=0.859	1/1	0/1	0/1	0.41293
chr19	17489892	A	T	AC=4;AF=0.506098;AN=6;ANN=T|intergenic_region|MODIFIER|LOC102153884-LOC119864381|LOC102153884-LOC119864381|intergenic_region|LOC102153884-LOC119864381|||n.17489892A>T||||||;BaseQRankSum=0;DP=2994;ExcessHet=0.2995;FS=0;InbreedingCoeff=0.1564;MLEAC=90;MLEAF=0.5;MQ=60;MQRankSum=0;QD=22.32;ReadPosRankSum=0.036;SOR=0.722;VQSLOD=23.46;culprit=MQ	1/1	0/1	0/1	0.48339
chr19	17489915	C	G	AC=4;AF=0.506098;AN=6;ANN=G|intergenic_region|MODIFIER|LOC102153884-LOC119864381|LOC102153884-LOC119864381|intergenic_region|LOC102153884-LOC119864381|||n.17489915C>G||||||;BaseQRankSum=0;DP=3036;ExcessHet=0.2995;FS=0.585;InbreedingCoeff=0.1556;MLEAC=90;MLEAF=0.5;MQ=60;MQRankSum=0;QD=22.32;ReadPosRankSum=0.079;SOR=0.786;VQSLOD=23.46;culprit=MQ	1/1	0/1	0/1	0.4839
chr19	17490620	CGAAG	C	AC=2;AF=0.268293;AN=6;ANN=C|intergenic_region|MODIFIER|LOC102153884-LOC119864381|LOC102153884-LOC119864381|intergenic_region|LOC102153884-LOC119864381|||n.17490621_17490624delGAAG||||||;BaseQRankSum=0;DP=3306;ExcessHet=0.0587;FS=0;InbreedingCoeff=0.2408;MLEAC=46;MLEAF=0.256;MQ=60;MQRankSum=0;QD=27.41;ReadPosRankSum=0.288;SOR=0.68	0/0	0/1	0/1	0.30045
chr19	17490815	TCC	T,TC	AC=0,6;AF=0.0670732,0.701219;AN=6;ANN=T|intergenic_region|MODIFIER|LOC102153884-LOC119864381|LOC102153884-LOC119864381|intergenic_region|LOC102153884-LOC119864381|||n.17490816_17490817delCC||||||,TC|intergenic_region|MODIFIER|LOC102153884-LOC119864381|LOC102153884-LOC119864381|intergenic_region|LOC102153884-LOC119864381|||n.17490817delC||||||;BaseQRankSum=0;DP=2121;ExcessHet=0.0988;FS=10.927;Inbr…	2|2	2|2	2|2	0.73528, 0.0312, 0.00176, 0.00025
chr19	17490816	C	*,T	AC=6,0;AF=0.762195,0.20122;AN=6;ANN=T|intergenic_region|MODIFIER|LOC102153884-LOC119864381|LOC102153884-LOC119864381|intergenic_region|LOC102153884-LOC119864381|||n.17490816C>T||||||;BaseQRankSum=2.36;DP=2041;ExcessHet=0.0072;FS=0;InbreedingCoeff=0.4269;MLEAC=137,37;MLEAF=0.761,0.206;MQ=59.89;MQRankSum=0;QD=4.01;ReadPosRankSum=-0.422;SOR=1.194;VQSLOD=4.58;culprit=MQRankSum	1|1	1|1	1|1	0.76749, 0.18546
chr19	17490817	C	*,T	AC=0,6;AF=0.0555556,0.709877;AN=6;ANN=T|intergenic_region|MODIFIER|LOC102153884-LOC119864381|LOC102153884-LOC119864381|intergenic_region|LOC102153884-LOC119864381|||n.17490817C>T||||||;BaseQRankSum=0;DP=2049;ExcessHet=0.0226;FS=10.217;InbreedingCoeff=0.1783;MLEAC=9,134;MLEAF=0.051,0.753;MQ=59.98;MQRankSum=0;QD=33.4;ReadPosRankSum=0.263;SOR=0.071;VQSLOD=6.68;culprit=MQ	2|2	2|2	2|2	0.73679, 0.02994
chr19	17490824	C	A	AC=2;AF=0.268293;AN=6;ANN=A|intergenic_region|MODIFIER|LOC102153884-LOC119864381|LOC102153884-LOC119864381|intergenic_region|LOC102153884-LOC119864381|||n.17490824C>A||||||;BaseQRankSum=0;DP=2004;ExcessHet=0.0587;FS=41.876;InbreedingCoeff=0.2381;MLEAC=46;MLEAF=0.256;MQ=60;MQRankSum=0;QD=32.41;ReadPosRankSum=0.904;SOR=0.046;VQSLOD=5.91;culprit=MQ	0/0	0|1	0|1	0.29995, 0.01183
chr19	17490828	C	T,CT	AC=4,0;AF=0.506098,0;AN=6;ANN=T|intergenic_region|MODIFIER|LOC102153884-LOC119864381|LOC102153884-LOC119864381|intergenic_region|LOC102153884-LOC119864381|||n.17490828C>T||||||,CT|intergenic_region|MODIFIER|LOC102153884-LOC119864381|LOC102153884-LOC119864381|intergenic_region|LOC102153884-LOC119864381|||n.17490828_17490829insT||||||;BaseQRankSum=-0.145;DP=2083;ExcessHet=0.1537;FS=36.289;Inbreedin…	1|1	0|1	0|1	0.46729, 0.00101
chr19	17490958	G	A	AC=4;AF=0.506098;AN=6;ANN=A|intergenic_region|MODIFIER|LOC102153884-LOC119864381|LOC102153884-LOC119864381|intergenic_region|LOC102153884-LOC119864381|||n.17490958G>A||||||;BaseQRankSum=0;DP=3034;ExcessHet=0.2995;FS=1.903;InbreedingCoeff=0.1555;MLEAC=90;MLEAF=0.5;MQ=59.99;MQRankSum=0;QD=21.84;ReadPosRankSum=-0.019;SOR=0.743;VQSLOD=8.96;culprit=MQ	1/1	0/1	0/1	0.48767
chr19	17491063	A	G	AC=6;AF=0.792683;AN=6;ANN=G|intergenic_region|MODIFIER|LOC102153884-LOC119864381|LOC102153884-LOC119864381|intergenic_region|LOC102153884-LOC119864381|||n.17491063A>G||||||;BaseQRankSum=0;DP=3297;ExcessHet=0.1192;FS=1.623;InbreedingCoeff=0.2104;MLEAC=139;MLEAF=0.772;MQ=60;MQRankSum=0;QD=27.89;ReadPosRankSum=0.112;SOR=0.595;VQSLOD=23.54;culprit=MQ	1/1	1/1	1/1	0.82436
chr19	17491554	T	C	AC=4;AF=0.52439;AN=6;ANN=C|intergenic_region|MODIFIER|LOC102153884-LOC119864381|LOC102153884-LOC119864381|intergenic_region|LOC102153884-LOC119864381|||n.17491554T>C||||||;BaseQRankSum=0;DP=3120;ExcessHet=0.0252;FS=1.256;InbreedingCoeff=0.2644;MLEAC=95;MLEAF=0.528;MQ=60;MQRankSum=0;QD=30.18;ReadPosRankSum=-0.062;SOR=0.58;VQSLOD=23.1;culprit=MQ	1|1	0|1	0|1	0.5224
chr19	17491562	A	AAT	AC=4;AF=0.506098;AN=6;ANN=AAT|intergenic_region|MODIFIER|LOC102153884-LOC119864381|LOC102153884-LOC119864381|intergenic_region|LOC102153884-LOC119864381|||n.17491562_17491563insAT||||||;BaseQRankSum=0;DP=3117;ExcessHet=0.1224;FS=1.258;InbreedingCoeff=0.2142;MLEAC=92;MLEAF=0.511;MQ=60;MQRankSum=0;QD=29.96;ReadPosRankSum=-0.125;SOR=0.57	1|1	0|1	0|1	0.50906, 0.00277
chr19	17491836	G	A	AC=4;AF=0.487805;AN=6;ANN=A|intergenic_region|MODIFIER|LOC102153884-LOC119864381|LOC102153884-LOC119864381|intergenic_region|LOC102153884-LOC119864381|||n.17491836G>A||||||;BaseQRankSum=0;DP=3122;ExcessHet=0.4484;FS=0.585;InbreedingCoeff=0.1332;MLEAC=89;MLEAF=0.494;MQ=60;MQRankSum=0;QD=22.73;ReadPosRankSum=0.291;SOR=0.609;VQSLOD=23.69;culprit=MQ	1/1	0/1	0/1	0.41797
chr19	17492123	C	T	AC=2;AF=0.268293;AN=6;ANN=T|intergenic_region|MODIFIER|LOC102153884-LOC119864381|LOC102153884-LOC119864381|intergenic_region|LOC102153884-LOC119864381|||n.17492123C>T||||||;BaseQRankSum=0.364;DP=3202;ExcessHet=0.025;FS=0;InbreedingCoeff=0.2781;MLEAC=44;MLEAF=0.244;MQ=60;MQRankSum=0;QD=21.69;ReadPosRankSum=0.23;SOR=0.708;VQSLOD=23.8;culprit=MQ	0/0	0/1	0/1	0.28586
chr19	17492160	C	T	AC=6;AF=0.792683;AN=6;ANN=T|intergenic_region|MODIFIER|LOC102153884-LOC119864381|LOC102153884-LOC119864381|intergenic_region|LOC102153884-LOC119864381|||n.17492160C>T||||||;BaseQRankSum=0;DP=3360;ExcessHet=0.1192;FS=0;InbreedingCoeff=0.2104;MLEAC=139;MLEAF=0.772;MQ=60;MQRankSum=0;QD=28.59;ReadPosRankSum=-0.176;SOR=0.703;VQSLOD=23.67;culprit=MQ	1/1	1/1	1/1	0.84323
chr19	17492516	ACATT	A	AC=4;AF=0.182927;AN=6;ANN=A|intergenic_region|MODIFIER|LOC102153884-LOC119864381|LOC102153884-LOC119864381|intergenic_region|LOC102153884-LOC119864381|||n.17492517_17492520delCATT||||||;BaseQRankSum=0.173;DP=3021;ExcessHet=0.0051;FS=5.161;InbreedingCoeff=0.3599;MLEAC=30;MLEAF=0.167;MQ=60;MQRankSum=0;QD=25.41;ReadPosRankSum=-0.11;SOR=1.057	1/1	0/1	0/1	0.15073
chr19	17492673	T	C	AC=4;AF=0.487805;AN=6;ANN=C|intergenic_region|MODIFIER|LOC102153884-LOC119864381|LOC102153884-LOC119864381|intergenic_region|LOC102153884-LOC119864381|||n.17492673T>C||||||;BaseQRankSum=0;DP=3265;ExcessHet=0.4484;FS=1.212;InbreedingCoeff=0.1332;MLEAC=89;MLEAF=0.494;MQ=60;MQRankSum=0;QD=21.97;ReadPosRankSum=0.053;SOR=0.603;VQSLOD=23.74;culprit=MQ	1/1	0/1	0/1	0.42073
chr19	17492816	C	T	AC=4;AF=0.487805;AN=6;ANN=T|intergenic_region|MODIFIER|LOC102153884-LOC119864381|LOC102153884-LOC119864381|intergenic_region|LOC102153884-LOC119864381|||n.17492816C>T||||||;BaseQRankSum=0;DP=3211;ExcessHet=0.4484;FS=0;InbreedingCoeff=0.1332;MLEAC=89;MLEAF=0.494;MQ=60;MQRankSum=0;QD=22.23;ReadPosRankSum=0.11;SOR=0.728;VQSLOD=23.85;culprit=MQ	1/1	0/1	0/1	0.41922
chr19	17492920	C	A	AC=4;AF=0.52439;AN=6;ANN=A|intergenic_region|MODIFIER|LOC102153884-LOC119864381|LOC102153884-LOC119864381|intergenic_region|LOC102153884-LOC119864381|||n.17492920C>A||||||;BaseQRankSum=0;DP=3321;ExcessHet=0.0252;FS=3.899;InbreedingCoeff=0.2644;MLEAC=95;MLEAF=0.528;MQ=60;MQRankSum=0;QD=24.12;ReadPosRankSum=-0.278;SOR=0.774;VQSLOD=21.97;culprit=MQ	1/1	0/1	0/1	0.52667
chr19	17492938	A	T	AC=4;AF=0.487805;AN=6;ANN=T|intergenic_region|MODIFIER|LOC102153884-LOC119864381|LOC102153884-LOC119864381|intergenic_region|LOC102153884-LOC119864381|||n.17492938A>T||||||;BaseQRankSum=0;DP=3313;ExcessHet=0.4484;FS=1.921;InbreedingCoeff=0.1332;MLEAC=89;MLEAF=0.494;MQ=60;MQRankSum=0;QD=21.68;ReadPosRankSum=-0.107;SOR=0.792;VQSLOD=23.21;culprit=MQ	1/1	0/1	0/1	0.42124
chr19	17493127	CTT	C	AC=4;AF=0.487805;AN=6;ANN=C|intergenic_region|MODIFIER|LOC102153884-LOC119864381|LOC102153884-LOC119864381|intergenic_region|LOC102153884-LOC119864381|||n.17493128_17493129delTT||||||;BaseQRankSum=0;DP=3311;ExcessHet=0.4484;FS=0.564;InbreedingCoeff=0.1332;MLEAC=89;MLEAF=0.494;MQ=60;MQRankSum=0;QD=28.16;ReadPosRankSum=0.243;SOR=0.652	1/1	0/1	0/1	0.42149
chr19	17493473	C	T	AC=2;AF=0.268293;AN=6;ANN=T|intergenic_region|MODIFIER|LOC102153884-LOC119864381|LOC102153884-LOC119864381|intergenic_region|LOC102153884-LOC119864381|||n.17493473C>T||||||;BaseQRankSum=0;DP=3246;ExcessHet=0.025;FS=0;InbreedingCoeff=0.2778;MLEAC=44;MLEAF=0.244;MQ=60;MQRankSum=0;QD=20.29;ReadPosRankSum=0;SOR=0.675;VQSLOD=23.77;culprit=MQ	0/0	0/1	0/1	0.27151
chr19	17493876	A	G	AC=6;AF=0.859756;AN=6;ANN=G|intergenic_region|MODIFIER|LOC102153884-LOC119864381|LOC102153884-LOC119864381|intergenic_region|LOC102153884-LOC119864381|||n.17493876A>G||||||;BaseQRankSum=0;DP=3656;ExcessHet=0.6114;FS=0;InbreedingCoeff=0.12;MLEAC=150;MLEAF=0.833;MQ=60;MQRankSum=0;QD=29.37;ReadPosRankSum=0.386;SOR=0.584;VQSLOD=22.66;culprit=MQ	1/1	1/1	1/1	0.85682
chr19	17493978	T	C	AC=6;AF=0.859756;AN=6;ANN=C|intergenic_region|MODIFIER|LOC102153884-LOC119864381|LOC102153884-LOC119864381|intergenic_region|LOC102153884-LOC119864381|||n.17493978T>C||||||;BaseQRankSum=0;DP=3579;ExcessHet=0.6114;FS=0;InbreedingCoeff=0.12;MLEAC=150;MLEAF=0.833;MQ=60;MQRankSum=0;POSITIVE_TRAIN_SITE;QD=29.46;ReadPosRankSum=-0.138;SOR=0.747;VQSLOD=24.5;culprit=MQ	1/1	1/1	1/1	0.85757
chr19	17494024	A	G	AC=2;AF=0.268293;AN=6;ANN=G|intergenic_region|MODIFIER|LOC102153884-LOC119864381|LOC102153884-LOC119864381|intergenic_region|LOC102153884-LOC119864381|||n.17494024A>G||||||;BaseQRankSum=0.523;DP=3372;ExcessHet=0.025;FS=1.854;InbreedingCoeff=0.2781;MLEAC=44;MLEAF=0.244;MQ=60;MQRankSum=0;QD=20.22;ReadPosRankSum=0.55;SOR=0.839;VQSLOD=22.27;culprit=MQ	0/0	0/1	0/1	0.29718
chr19	17494205	C	T	AC=2;AF=0.268293;AN=6;ANN=T|intergenic_region|MODIFIER|LOC102153884-LOC119864381|LOC102153884-LOC119864381|intergenic_region|LOC102153884-LOC119864381|||n.17494205C>T||||||;BaseQRankSum=0;DP=3064;ExcessHet=0.025;FS=0;InbreedingCoeff=0.2779;MLEAC=44;MLEAF=0.244;MQ=60;MQRankSum=0;POSITIVE_TRAIN_SITE;QD=20.73;ReadPosRankSum=-0.402;SOR=0.689;VQSLOD=24.8;culprit=MQ	0/0	0/1	0/1	0.26346
chr19	17494322	T	TA,TAA	AC=4,2;AF=0.597561,0.256098;AN=6;ANN=TA|intergenic_region|MODIFIER|LOC102153884-LOC119864381|LOC102153884-LOC119864381|intergenic_region|LOC102153884-LOC119864381|||n.17494322_17494323insA||||||,TAA|intergenic_region|MODIFIER|LOC102153884-LOC119864381|LOC102153884-LOC119864381|intergenic_region|LOC102153884-LOC119864381|||n.17494322_17494323insAA||||||;BaseQRankSum=-0.198;DP=3525;ExcessHet=0.7664…	1/1	1/2	1/2	0.5468, 0.26346, 0.00604, 0.00101
chr19	17494754	T	C	AC=6;AF=0.859756;AN=6;ANN=C|intergenic_region|MODIFIER|LOC102153884-LOC119864381|LOC102153884-LOC119864381|intergenic_region|LOC102153884-LOC119864381|||n.17494754T>C||||||;BaseQRankSum=0;DP=3319;ExcessHet=0.4068;FS=0;InbreedingCoeff=0.1526;MLEAC=157;MLEAF=0.872;MQ=60;MQRankSum=0;QD=30.34;ReadPosRankSum=-0.589;SOR=0.631;VQSLOD=23.06;culprit=MQ	1/1	1/1	1/1	0.88324
chr19	17494802	T	C	AC=6;AF=0.859756;AN=6;ANN=C|intergenic_region|MODIFIER|LOC102153884-LOC119864381|LOC102153884-LOC119864381|intergenic_region|LOC102153884-LOC119864381|||n.17494802T>C||||||;BaseQRankSum=0;DP=3289;ExcessHet=0.6114;FS=0;InbreedingCoeff=0.12;MLEAC=150;MLEAF=0.833;MQ=60;MQRankSum=0;QD=29.48;ReadPosRankSum=0.318;SOR=0.684;VQSLOD=23.59;culprit=MQ	1/1	1/1	1/1	0.85858
chr19	17495038	TA	TAA,TAAA,T	AC=4,0,1;AF=0.554878,0.0182927,0.0365854;AN=6;ANN=T|intergenic_region|MODIFIER|LOC102153884-LOC119864381|LOC102153884-LOC119864381|intergenic_region|LOC102153884-LOC119864381|||n.17495039delA||||||,TAA|intergenic_region|MODIFIER|LOC102153884-LOC119864381|LOC102153884-LOC119864381|intergenic_region|LOC102153884-LOC119864381|||n.17495039_17495040insA||||||,TAAA|intergenic_region|MODIFIER|LOC1021538…	1/3	0/1	1/1	0.54454, 0.06694, 0.03498, 0.00201, 0.00252
chr19	17495205	CTTT	CTT,CTTTTTT,CTTTT,C,CTTTTTTT	AC=0,4,0,0,0;AF=0.176829,0.152439,0.0792683,0.0182927,0.0182927;AN=6;ANN=C|intergenic_region|MODIFIER|LOC102153884-LOC119864381|LOC102153884-LOC119864381|intergenic_region|LOC102153884-LOC119864381|||n.17495206_17495208delTTT||||||,CTT|intergenic_region|MODIFIER|LOC102153884-LOC119864381|LOC102153884-LOC119864381|intergenic_region|LOC102153884-LOC119864381|||n.17495208delT||||||,CTTTT|intergenic_…	2/2	0/2	0/2	0.12733, 0.09386, 0.0224, 0.16734, 0.01107, 0.08329
chr19	17495227	C	A	AC=6;AF=0.859756;AN=6;ANN=A|intergenic_region|MODIFIER|LOC102153884-LOC119864381|LOC102153884-LOC119864381|intergenic_region|LOC102153884-LOC119864381|||n.17495227C>A||||||;BaseQRankSum=0.309;DP=2725;ExcessHet=0.6114;FS=0.87;InbreedingCoeff=0.1199;MLEAC=150;MLEAF=0.833;MQ=60;MQRankSum=0;QD=32.97;ReadPosRankSum=-0.227;SOR=0.583;VQSLOD=19.56;culprit=MQ	1/1	1/1	1/1	0.85003
chr19	17495284	C	A	AC=6;AF=0.859756;AN=6;ANN=A|intergenic_region|MODIFIER|LOC102153884-LOC119864381|LOC102153884-LOC119864381|intergenic_region|LOC102153884-LOC119864381|||n.17495284C>A||||||;BaseQRankSum=0;DP=2885;ExcessHet=0.6114;FS=0;InbreedingCoeff=0.12;MLEAC=150;MLEAF=0.833;MQ=60;MQRankSum=0;QD=29.81;ReadPosRankSum=0.291;SOR=0.652;VQSLOD=21.92;culprit=MQ	1/1	1/1	1/1	0.84046
chr19	17495821	A	G	AC=4;AF=0.182927;AN=6;ANN=G|intergenic_region|MODIFIER|LOC102153884-LOC119864381|LOC102153884-LOC119864381|intergenic_region|LOC102153884-LOC119864381|||n.17495821A>G||||||;BaseQRankSum=-0.259;DP=2959;ExcessHet=0.0051;FS=3.376;InbreedingCoeff=0.3599;MLEAC=30;MLEAF=0.167;MQ=60;MQRankSum=0;QD=19.7;ReadPosRankSum=-0.063;SOR=0.704;VQSLOD=22.94;culprit=MQ	1/1	0/1	0/1	0.15652
chr19	17496351	CTT	CT,C	AC=6,0;AF=0.823171,0.0304878;AN=6;ANN=C|intergenic_region|MODIFIER|LOC102153884-LOC119864381|LOC102153884-LOC119864381|intergenic_region|LOC102153884-LOC119864381|||n.17496352_17496353delTT||||||,CT|intergenic_region|MODIFIER|LOC102153884-LOC119864381|LOC102153884-LOC119864381|intergenic_region|LOC102153884-LOC119864381|||n.17496353delT||||||;BaseQRankSum=-0.033;DP=3199;ExcessHet=0.7664;FS=0.824;…	1/1	1/1	1/1	0.78837, 0.05435
chr19	17496391	G	A	AC=6;AF=0.859756;AN=6;ANN=A|intergenic_region|MODIFIER|LOC102153884-LOC119864381|LOC102153884-LOC119864381|intergenic_region|LOC102153884-LOC119864381|||n.17496391G>A||||||;BaseQRankSum=0.373;DP=3159;ExcessHet=0.6114;FS=0;InbreedingCoeff=0.12;MLEAC=150;MLEAF=0.833;MQ=59.98;MQRankSum=0;QD=29.71;ReadPosRankSum=0.13;SOR=0.711;VQSLOD=8.63;culprit=MQ	1/1	1/1	1/1	0.84222
chr19	17496479	G	T	AC=4;AF=0.573171;AN=6;ANN=T|intergenic_region|MODIFIER|LOC102153884-LOC119864381|LOC102153884-LOC119864381|intergenic_region|LOC102153884-LOC119864381|||n.17496479G>T||||||;BaseQRankSum=0;DP=3080;ExcessHet=0.2755;FS=1.276;InbreedingCoeff=0.1603;MLEAC=103;MLEAF=0.572;MQ=59.98;MQRankSum=0;QD=23.28;ReadPosRankSum=0.296;SOR=0.663;VQSLOD=8.62;culprit=MQ	1/1	0/1	0/1	0.47584
chr19	17496908	GAAA	G	AC=2;AF=0.0792683;AN=6;ANN=G|intergenic_region|MODIFIER|LOC102153884-LOC119864381|LOC102153884-LOC119864381|intergenic_region|LOC102153884-LOC119864381|||n.17496909_17496911delAAA||||||;BaseQRankSum=0;DP=2297;ExcessHet=0.0095;FS=8.905;InbreedingCoeff=0.1275;MLEAC=14;MLEAF=0.078;MQ=58.88;MQRankSum=0;QD=14.71;ReadPosRankSum=-0.548;SOR=1.457	0/0	0/1	0/1	0.13563, 0.0005
chr19	17496909	AAAAAGAAAGAAAGAAAGAAAGAAAGAAAGAAAGAAAGAAAGAAAGAAG	A,*	AC=0,2;AF=0.0555556,0.0864198;AN=6;ANN=A|intergenic_region|MODIFIER|LOC102153884-LOC119864381|LOC102153884-LOC119864381|intergenic_region|LOC102153884-LOC119864381|||n.17496910_17496957delAAAAGAAAGAAAGAAAGAAAGAAAGAAAGAAAGAAAGAAAGAAAGAAG||||||;BaseQRankSum=0;DP=2289;ExcessHet=0.0001;FS=1.086;InbreedingCoeff=0.4434;MLEAC=10,13;MLEAF=0.056,0.073;MQ=59.08;MQRankSum=0.736;QD=7.98;ReadPosRankSum=1.5;SO…	0/0	0/2	0/2	0.14494, 0.02466
chr19	17496910	AAAAGAAAGAAAGAAAGAAAGAAAGAAAGAAAGAAAGAAAGAAAGAAGAG	AGAAAGAAAGAAAGAAAGAAAGAAAGAAAGAAAGAAAGAAAGAAAGAAGAG,*,AGAAAGAAAGAAAGAAAGAAAGAAAGAAAGAAAGAAAGAAAGAAAGAAAGAAAGAAGAG,AAAAGAAAGAAAGAAAGAAAGAAAGAAAGAAAGAAAGAAAGAAAGAAAGAAGAG,AGAAAGAAAGAAAGAAAGAAAGAAAGAAAGAAAGAAAGAAAGAAAGAAAGAAGAG	AC=0,2,0,0,0;AF=0.117284,0.135802,0.00617284,0.0185185,0.0123457;AN=6;ANN=AGAAAGAAAGAAAGAAAGAAAGAAAGAAAGAAAGAAAGAAAGAAAGAAGAG|intergenic_region|MODIFIER|LOC102153884-LOC119864381|LOC102153884-LOC119864381|intergenic_region|LOC102153884-LOC119864381|||n.17496910_17496911insG||||||,AGAAAGAAAGAAAGAAAGAAAGAAAGAAAGAAAGAAAGAAAGAAAGAAAGAAGAG|intergenic_region|MODIFIER|LOC102153884-LOC119864381|LOC102153…	0/0	0|2	0|2	0.04957, 0.17665, 0.00654, 0.00755, 0.00151, 0.00126
chr19	17496930	GA	*,G	AC=0,2;AF=0.0792683,0.0670732;AN=6;ANN=G|intergenic_region|MODIFIER|LOC102153884-LOC119864381|LOC102153884-LOC119864381|intergenic_region|LOC102153884-LOC119864381|||n.17496931delA||||||;BaseQRankSum=0;DP=1724;ExcessHet=0.003;FS=4.657;InbreedingCoeff=0.2837;MLEAC=15,11;MLEAF=0.083,0.061;MQ=57.95;MQRankSum=-0.38;QD=9.74;ReadPosRankSum=0.983;SOR=0.46	0/0	0/2	0/2	0.12833, 0.07121, 0.00025
chr19	17496931	A	AAAGAAAGAAAGAAAG,AAAGAAAGAAAG,*,AAAGAAAGAAAGAAAGAAAG	AC=0,0,2,0;AF=0.0243902,0.097561,0.146341,0.0182927;AN=6;ANN=AAAGAAAGAAAG|intergenic_region|MODIFIER|LOC102153884-LOC119864381|LOC102153884-LOC119864381|intergenic_region|LOC102153884-LOC119864381|||n.17496931_17496932insAAGAAAGAAAG||||||,AAAGAAAGAAAGAAAG|intergenic_region|MODIFIER|LOC102153884-LOC119864381|LOC102153884-LOC119864381|intergenic_region|LOC102153884-LOC119864381|||n.17496931_1749693…	0/0	0/3	0/3	0.19904, 0.05687, 0.00327, 0.0161, 0.00528, 0.00453
chr19	17497000	A	AAAGAAAGAAAGAAAGAAAGAAAGG,G,AAAGAAAGAAAGAAAGGAAGGAAGGAAGG,AAAGAAAGAAAGAAAGG,AAAGAAAGAAAGG,AAAGAAAGAAAGAAAGAAAGAAAGAAAGAAAGG	AC=1,0,0,0,0,2;AF=0.161017,0.127119,0.0508475,0.152542,0.135593,0.0338983;AN=4;ANN=G|intergenic_region|MODIFIER|LOC102153884-LOC119864381|LOC102153884-LOC119864381|intergenic_region|LOC102153884-LOC119864381|||n.17497000A>G||||||,AAAGAAAGAAAGAAAGAAAGAAAGAAAGAAAGG|intergenic_region|MODIFIER|LOC102153884-LOC119864381|LOC102153884-LOC119864381|intergenic_region|LOC102153884-LOC119864381|||n.17497000…	./.	6/6	0/1	No variant	SSR
chr19	17497094	C	T	AC=4;AF=0.573171;AN=6;ANN=T|intergenic_region|MODIFIER|LOC102153884-LOC119864381|LOC102153884-LOC119864381|intergenic_region|LOC102153884-LOC119864381|||n.17497094C>T||||||;BaseQRankSum=0.066;DP=2783;ExcessHet=0.2755;FS=0.602;InbreedingCoeff=0.1603;MLEAC=103;MLEAF=0.572;MQ=59.14;MQRankSum=-1.137;QD=28.59;ReadPosRankSum=0.045;SOR=0.761;VQSLOD=-2.695;culprit=MQ	1|1	0|1	0|1	0.4698
chr19	17497116	A	C	AC=6;AF=0.859756;AN=6;ANN=C|intergenic_region|MODIFIER|LOC102153884-LOC119864381|LOC102153884-LOC119864381|intergenic_region|LOC102153884-LOC119864381|||n.17497116A>C||||||;BaseQRankSum=0;DP=2802;ExcessHet=0.6114;FS=4.32;InbreedingCoeff=0.12;MLEAC=150;MLEAF=0.833;MQ=59.28;MQRankSum=-0.606;NEGATIVE_TRAIN_SITE;QD=34.98;ReadPosRankSum=-0.207;SOR=0.888;VQSLOD=-1.841;culprit=MQ	1|1	1|1	1|1	0.85531
chr19	17497129	G	A	AC=4;AF=0.573171;AN=6;ANN=A|intergenic_region|MODIFIER|LOC102153884-LOC119864381|LOC102153884-LOC119864381|intergenic_region|LOC102153884-LOC119864381|||n.17497129G>A||||||;BaseQRankSum=0;DP=2651;ExcessHet=0.2755;FS=0;InbreedingCoeff=0.1603;MLEAC=103;MLEAF=0.572;MQ=59.05;MQRankSum=-1.095;NEGATIVE_TRAIN_SITE;QD=30.55;ReadPosRankSum=0.033;SOR=0.703;VQSLOD=-2.77;culprit=MQ	1|1	0|1	0|1	0.46729
chr19	17497130	T	C	AC=4;AF=0.573171;AN=6;ANN=C|intergenic_region|MODIFIER|LOC102153884-LOC119864381|LOC102153884-LOC119864381|intergenic_region|LOC102153884-LOC119864381|||n.17497130T>C||||||;BaseQRankSum=-0.957;DP=2666;ExcessHet=0.2755;FS=0;InbreedingCoeff=0.1603;MLEAC=103;MLEAF=0.572;MQ=59.06;MQRankSum=-1.057;NEGATIVE_TRAIN_SITE;QD=30.52;ReadPosRankSum=-0.068;SOR=0.737;VQSLOD=-2.776;culprit=MQ	1|1	0|1	0|1	0.46729
chr19	17497131	G	A	AC=4;AF=0.573171;AN=6;ANN=A|intergenic_region|MODIFIER|LOC102153884-LOC119864381|LOC102153884-LOC119864381|intergenic_region|LOC102153884-LOC119864381|||n.17497131G>A||||||;BaseQRankSum=-0.514;DP=2640;ExcessHet=0.2755;FS=0;InbreedingCoeff=0.1603;MLEAC=103;MLEAF=0.572;MQ=59.05;MQRankSum=-1.095;NEGATIVE_TRAIN_SITE;QD=30.5;ReadPosRankSum=-0.108;SOR=0.759;VQSLOD=-2.807;culprit=MQ	1|1	0|1	0|1	0.46779
chr19	17497165	CCT	CCTCT,CCTCTCT,CCTCTCTCTCT,C	AC=3,0,0,0;AF=0.579268,0.0121951,0.0121951,0.0304878;AN=6;ANN=C|intergenic_region|MODIFIER|LOC102153884-LOC119864381|LOC102153884-LOC119864381|intergenic_region|LOC102153884-LOC119864381|||n.17497166_17497167delCT||||||,CCTCT|intergenic_region|MODIFIER|LOC102153884-LOC119864381|LOC102153884-LOC119864381|intergenic_region|LOC102153884-LOC119864381|||n.17497167_17497168insCT||||||,CCTCTCT|intergeni…	0/1	0/1	0/1	0.42803, 0.03322, 0.04932, 0.01686, 0.00906, 0.00604
chr19	17497270	G	A	AC=4;AF=0.182927;AN=6;ANN=A|intergenic_region|MODIFIER|LOC102153884-LOC119864381|LOC102153884-LOC119864381|intergenic_region|LOC102153884-LOC119864381|||n.17497270G>A||||||;BaseQRankSum=0.684;DP=2854;ExcessHet=0.0051;FS=3.613;InbreedingCoeff=0.3594;MLEAC=30;MLEAF=0.167;MQ=59.96;MQRankSum=0;QD=19.8;ReadPosRankSum=0.281;SOR=1.006;VQSLOD=7.51;culprit=MQ	1/1	0/1	0/1	0.15652, 0.00025
chr19	17497344	GA	GAA,G	AC=4,1;AF=0.420732,0.384146;AN=6;ANN=G|intergenic_region|MODIFIER|LOC102153884-LOC119864381|LOC102153884-LOC119864381|intergenic_region|LOC102153884-LOC119864381|||n.17497345delA||||||,GAA|intergenic_region|MODIFIER|LOC102153884-LOC119864381|LOC102153884-LOC119864381|intergenic_region|LOC102153884-LOC119864381|||n.17497345_17497346insA||||||;BaseQRankSum=-0.265;DP=3275;ExcessHet=5.9509;FS=0;Inbre…	0/1	1/2	1/1	0.41721, 0.26774, 0.01862, 0.01384
chr19	17497490	C	CT,CTT	AC=6,0;AF=0.817073,0.0365854;AN=6;ANN=CT|intergenic_region|MODIFIER|LOC102153884-LOC119864381|LOC102153884-LOC119864381|intergenic_region|LOC102153884-LOC119864381|||n.17497490_17497491insT||||||,CTT|intergenic_region|MODIFIER|LOC102153884-LOC119864381|LOC102153884-LOC119864381|intergenic_region|LOC102153884-LOC119864381|||n.17497490_17497491insTT||||||;BaseQRankSum=-0.134;DP=2805;ExcessHet=0.766…	1/1	1/1	1/1	0.73201, 0.06215, 0.00478
chr19	17497529	CAGAGAG	CAG,C,CAGAG	AC=4,0,0;AF=0.512195,0.0792683,0.0731707;AN=6;ANN=C|intergenic_region|MODIFIER|LOC102153884-LOC119864381|LOC102153884-LOC119864381|intergenic_region|LOC102153884-LOC119864381|||n.17497530_17497535delAGAGAG||||||,CAG|intergenic_region|MODIFIER|LOC102153884-LOC119864381|LOC102153884-LOC119864381|intergenic_region|LOC102153884-LOC119864381|||n.17497532_17497535delAGAG||||||,CAGAG|intergenic_region|M…	1/1	0/1	0/1	0.43206, 0.03498, 0.09688, 0.01107, 0.00252, 0.00075
chr19	17497617	A	G	AC=4;AF=0.591463;AN=6;ANN=G|intergenic_region|MODIFIER|LOC102153884-LOC119864381|LOC102153884-LOC119864381|intergenic_region|LOC102153884-LOC119864381|||n.17497617A>G||||||;BaseQRankSum=0;DP=2816;ExcessHet=0.079;FS=0.615;InbreedingCoeff=0.2198;MLEAC=106;MLEAF=0.589;MQ=53.81;MQRankSum=-2.626;QD=32.4;ReadPosRankSum=0;SOR=0.694;VQSLOD=-3.501;culprit=MQ	1|1	0|1	0|1	0.54882, 0.00075
chr19	17497624	T	C	AC=4;AF=0.573171;AN=6;ANN=C|intergenic_region|MODIFIER|LOC102153884-LOC119864381|LOC102153884-LOC119864381|intergenic_region|LOC102153884-LOC119864381|||n.17497624T>C||||||;BaseQRankSum=0;DP=2816;ExcessHet=0.2755;FS=1.276;InbreedingCoeff=0.1603;MLEAC=103;MLEAF=0.572;MQ=53.88;MQRankSum=-2.712;QD=31.56;ReadPosRankSum=-0.097;SOR=0.653;VQSLOD=-3.51;culprit=MQ	1|1	0|1	0|1	0.46804
chr19	17497649	T	C	AC=4;AF=0.591463;AN=6;ANN=C|intergenic_region|MODIFIER|LOC102153884-LOC119864381|LOC102153884-LOC119864381|intergenic_region|LOC102153884-LOC119864381|||n.17497649T>C||||||;BaseQRankSum=0.652;DP=2914;ExcessHet=0.079;FS=1.298;InbreedingCoeff=0.2197;MLEAC=106;MLEAF=0.589;MQ=55.49;MQRankSum=-2.28;QD=31.5;ReadPosRankSum=0.263;SOR=0.604;VQSLOD=-3.275;culprit=MQ	1|1	0|1	0|1	0.54857
chr19	17497761	C	T	AC=4;AF=0.591463;AN=6;ANN=T|intergenic_region|MODIFIER|LOC102153884-LOC119864381|LOC102153884-LOC119864381|intergenic_region|LOC102153884-LOC119864381|||n.17497761C>T||||||;BaseQRankSum=0;DP=3170;ExcessHet=0.079;FS=0;InbreedingCoeff=0.2198;MLEAC=106;MLEAF=0.589;MQ=60;MQRankSum=0;POSITIVE_TRAIN_SITE;QD=24.39;ReadPosRankSum=0.222;SOR=0.671;VQSLOD=25.23;culprit=MQ	1/1	0/1	0/1	0.54253
chr19	17497906	A	G	AC=4;AF=0.579268;AN=6;ANN=G|intergenic_region|MODIFIER|LOC102153884-LOC119864381|LOC102153884-LOC119864381|intergenic_region|LOC102153884-LOC119864381|||n.17497906A>G||||||;BaseQRankSum=0.772;DP=3194;ExcessHet=0.1864;FS=0.632;InbreedingCoeff=0.1802;MLEAC=104;MLEAF=0.578;MQ=60;MQRankSum=0;QD=24.95;ReadPosRankSum=0.68;SOR=0.78;VQSLOD=22.95;culprit=MQ	1/1	0/1	0/1	0.48943
chr19	17497982	A	G	AC=4;AF=0.579268;AN=6;ANN=G|intergenic_region|MODIFIER|LOC102153884-LOC119864381|LOC102153884-LOC119864381|intergenic_region|LOC102153884-LOC119864381|||n.17497982A>G||||||;BaseQRankSum=0;DP=3173;ExcessHet=0.1864;FS=0;InbreedingCoeff=0.1801;MLEAC=104;MLEAF=0.578;MQ=60;MQRankSum=0;QD=24.43;ReadPosRankSum=-0.32;SOR=0.669;VQSLOD=23.68;culprit=MQ	1/1	0/1	0/1	0.50403
chr19	17498116	G	A	AC=4;AF=0.579268;AN=6;ANN=A|intergenic_region|MODIFIER|LOC102153884-LOC119864381|LOC102153884-LOC119864381|intergenic_region|LOC102153884-LOC119864381|||n.17498116G>A||||||;BaseQRankSum=0;DP=3229;ExcessHet=0.1864;FS=0;InbreedingCoeff=0.1802;MLEAC=104;MLEAF=0.578;MQ=60;MQRankSum=0;QD=24.2;ReadPosRankSum=-0.208;SOR=0.687;VQSLOD=23.84;culprit=MQ	1/1	0/1	0/1	0.46804
chr19	17498770	G	GTGACTATAAGAATTCAA	AC=2;AF=0.536585;AN=2;ANN=GTGACTATAAGAATTCAA|intergenic_region|MODIFIER|LOC102153884-LOC119864381|LOC102153884-LOC119864381|intergenic_region|LOC102153884-LOC119864381|||n.17498770_17498771insTGACTATAAGAATTCAA||||||;BaseQRankSum=0.556;DP=1393;ExcessHet=0;FS=0;InbreedingCoeff=0.5835;MLEAC=85;MLEAF=0.904;MQ=59.89;MQRankSum=0;QD=34.24;ReadPosRankSum=1.29;SOR=0.551	./.	1|1	./.	0.29794, 0.00327, 0.00025
chr19	17498773	A	AGATAAATGCACTTAAATCATTCCCGCCTCTTAGTAAGTGCTCAATAAACGGTAGCTGCTATCGCTATTATATCTCTCAAAGAGTTT,AGATAAATGCACTTAAATCAT,AGATAAATGCACTTAAATCATTCCCGCCTCTTAGTAAGTGCTCAATAAACGGTAGCTGCTATCGCTATTATATC	AC=2,0,0;AF=0.291667,0.111111,0.0833333;AN=2;ANN=AGATAAATGCACTTAAATCAT|intergenic_region|MODIFIER|LOC102153884-LOC119864381|LOC102153884-LOC119864381|intergenic_region|LOC102153884-LOC119864381|||n.17498773_17498774insGATAAATGCACTTAAATCAT||||||,AGATAAATGCACTTAAATCATTCCCGCCTCTTAGTAAGTGCTCAATAAACGGTAGCTGCTATCGCTATTATATC|intergenic_region|MODIFIER|LOC102153884-LOC119864381|LOC102153884-LOC119864381|…	./.	1|1	./.	0.02214, 0.07297, 0.08631, 0.02139, 0.0005, 0.00151
chr19	17499075	A	G	AC=6;AF=0.865854;AN=6;ANN=G|intergenic_region|MODIFIER|LOC102153884-LOC119864381|LOC102153884-LOC119864381|intergenic_region|LOC102153884-LOC119864381|||n.17499075A>G||||||;BaseQRankSum=0;DP=3297;ExcessHet=0.4812;FS=2.003;InbreedingCoeff=0.1369;MLEAC=151;MLEAF=0.839;MQ=60;MQRankSum=0;QD=30.29;ReadPosRankSum=-0.568;SOR=0.517;VQSLOD=22.4;culprit=MQ	1/1	1/1	1/1	0.87116
chr19	17499362	A	G	AC=6;AF=0.463415;AN=6;ANN=G|intergenic_region|MODIFIER|LOC102153884-LOC119864381|LOC102153884-LOC119864381|intergenic_region|LOC102153884-LOC119864381|||n.17499362A>G||||||;BaseQRankSum=0;DP=3350;ExcessHet=0.0056;FS=0;InbreedingCoeff=0.3168;MLEAC=76;MLEAF=0.422;MQ=60;MQRankSum=0;QD=23.08;ReadPosRankSum=-0.243;SOR=0.688;VQSLOD=23.69;culprit=MQ	1/1	1/1	1/1	0.53951
chr19	17499792	G	A	AC=4;AF=0.182927;AN=6;ANN=A|intergenic_region|MODIFIER|LOC102153884-LOC119864381|LOC102153884-LOC119864381|intergenic_region|LOC102153884-LOC119864381|||n.17499792G>A||||||;BaseQRankSum=0;DP=3160;ExcessHet=0.0051;FS=0.549;InbreedingCoeff=0.36;MLEAC=30;MLEAF=0.167;MQ=60;MQRankSum=0;QD=19.95;ReadPosRankSum=-0.063;SOR=0.622;VQSLOD=23.76;culprit=MQ	1/1	0/1	0/1	0.20584
chr19	17500002	C	T	AC=2;AF=0.262195;AN=6;ANN=T|intergenic_region|MODIFIER|LOC102153884-LOC119864381|LOC102153884-LOC119864381|intergenic_region|LOC102153884-LOC119864381|||n.17500002C>T||||||;BaseQRankSum=0.343;DP=3380;ExcessHet=0.0677;FS=2.645;InbreedingCoeff=0.2361;MLEAC=43;MLEAF=0.239;MQ=60;MQRankSum=0;QD=20.45;ReadPosRankSum=0.357;SOR=0.503;VQSLOD=22.29;culprit=MQ	0/0	0/1	0/1	0.25516
chr19	17500096	A	G	AC=2;AF=0.664634;AN=6;ANN=G|intergenic_region|MODIFIER|LOC102153884-LOC119864381|LOC102153884-LOC119864381|intergenic_region|LOC102153884-LOC119864381|||n.17500096A>G||||||;BaseQRankSum=-0.433;DP=2272;ExcessHet=0.2652;FS=0.67;InbreedingCoeff=0.1634;MLEAC=118;MLEAF=0.656;MQ=59.99;MQRankSum=0;POSITIVE_TRAIN_SITE;QD=25.48;ReadPosRankSum=0.216;SOR=0.757;VQSLOD=9.53;culprit=MQ	0/0	0/1	0/1	0.61173
chr19	17500132	GCCCCC	GC,GCC,GCCC,GCCCC,G	AC=1,3,0,2,0;AF=0.0731707,0.292683,0.323171,0.243902,0.0121951;AN=6;ANN=G|intergenic_region|MODIFIER|LOC102153884-LOC119864381|LOC102153884-LOC119864381|intergenic_region|LOC102153884-LOC119864381|||n.17500133_17500137delCCCCC||||||,GC|intergenic_region|MODIFIER|LOC102153884-LOC119864381|LOC102153884-LOC119864381|intergenic_region|LOC102153884-LOC119864381|||n.17500134_17500137delCCCC||||||,GCC|i…	1/2	2/4	2/4	0.30599, 0.33593, 0.04957, 0.2081, 0.00151
chr19	17500165	A	G	AC=6;AF=0.439024;AN=6;ANN=G|intergenic_region|MODIFIER|LOC102153884-LOC119864381|LOC102153884-LOC119864381|intergenic_region|LOC102153884-LOC119864381|||n.17500165A>G||||||;BaseQRankSum=0.338;DP=2241;ExcessHet=0.0023;FS=0.655;InbreedingCoeff=0.1752;MLEAC=83;MLEAF=0.461;MQ=60;MQRankSum=0;QD=24.95;ReadPosRankSum=0.311;SOR=0.584;VQSLOD=15.33;culprit=MQ	1|1	1/1	1/1	0.48037
chr19	17500459	C	T	AC=2;AF=0.262195;AN=6;ANN=T|intergenic_region|MODIFIER|LOC102153884-LOC119864381|LOC102153884-LOC119864381|intergenic_region|LOC102153884-LOC119864381|||n.17500459C>T||||||;BaseQRankSum=0;DP=3205;ExcessHet=0.0677;FS=1.824;InbreedingCoeff=0.2361;MLEAC=43;MLEAF=0.239;MQ=60;MQRankSum=0;QD=19.53;ReadPosRankSum=0.082;SOR=0.723;VQSLOD=23.6;culprit=MQ	0/0	0/1	0/1	0.25918
chr19	17500752	C	G	AC=2;AF=0.664634;AN=6;ANN=G|intergenic_region|MODIFIER|LOC102153884-LOC119864381|LOC102153884-LOC119864381|intergenic_region|LOC102153884-LOC119864381|||n.17500752C>G||||||;BaseQRankSum=0;DP=3257;ExcessHet=0.2652;FS=1.429;InbreedingCoeff=0.1635;MLEAC=118;MLEAF=0.656;MQ=60;MQRankSum=0;QD=26.33;ReadPosRankSum=0.322;SOR=0.551;VQSLOD=23.44;culprit=MQ	0/0	0/1	0/1	0.62783
chr19	17501306	CTTTTTTTTTTTTT	C,CTTTTT,CTTTTTTT,CTTTTTTTT,CT,CTTT	AC=0,3,0,0,0,3;AF=0.0853659,0.152439,0.097561,0.25,0.0853659,0.164634;AN=6;ANN=C|intergenic_region|MODIFIER|LOC102153884-LOC119864381|LOC102153884-LOC119864381|intergenic_region|LOC102153884-LOC119864381|||n.17501307_17501319delTTTTTTTTTTTTT||||||,CT|intergenic_region|MODIFIER|LOC102153884-LOC119864381|LOC102153884-LOC119864381|intergenic_region|LOC102153884-LOC119864381|||n.17501308_17501319delT…	2/6	2/6	2/6	0.09688, 0.13161, 0.14268, 0.1608, 0.05184, 0.05561
chr19	17501431	A	C	AC=2;AF=0.298781;AN=6;ANN=C|intergenic_region|MODIFIER|LOC102153884-LOC119864381|LOC102153884-LOC119864381|intergenic_region|LOC102153884-LOC119864381|||n.17501431A>C||||||;BaseQRankSum=0;DP=2950;ExcessHet=0.1782;FS=1.836;InbreedingCoeff=0.1856;MLEAC=49;MLEAF=0.272;MQ=60;MQRankSum=0;QD=25.94;ReadPosRankSum=-0.059;SOR=0.577;VQSLOD=22.85;culprit=MQ	0/0	0|1	0|1	0.27051
chr19	17501448	C	T	AC=2;AF=0.298781;AN=6;ANN=T|intergenic_region|MODIFIER|LOC102153884-LOC119864381|LOC102153884-LOC119864381|intergenic_region|LOC102153884-LOC119864381|||n.17501448C>T||||||;BaseQRankSum=0;DP=2995;ExcessHet=0.1782;FS=1.153;InbreedingCoeff=0.1867;MLEAC=49;MLEAF=0.272;MQ=60;MQRankSum=0;QD=26.13;ReadPosRankSum=0.13;SOR=0.599;VQSLOD=23.19;culprit=MQ	0/0	0|1	0|1	0.27101
chr19	17501516	G	C	AC=2;AF=0.298781;AN=6;ANN=C|intergenic_region|MODIFIER|LOC102153884-LOC119864381|LOC102153884-LOC119864381|intergenic_region|LOC102153884-LOC119864381|||n.17501516G>C||||||;BaseQRankSum=0;DP=3011;ExcessHet=0.1782;FS=0.552;InbreedingCoeff=0.1867;MLEAC=49;MLEAF=0.272;MQ=60;MQRankSum=0;QD=20.22;ReadPosRankSum=0.391;SOR=0.644;VQSLOD=23.4;culprit=MQ	0/0	0/1	0/1	0.27126, 0.00705
chr19	17501659	A	G	AC=6;AF=0.5;AN=6;ANN=G|intergenic_region|MODIFIER|LOC102153884-LOC119864381|LOC102153884-LOC119864381|intergenic_region|LOC102153884-LOC119864381|||n.17501659A>G||||||;BaseQRankSum=0;DP=3071;ExcessHet=0.0008;FS=0.606;InbreedingCoeff=0.3728;MLEAC=82;MLEAF=0.456;MQ=60;MQRankSum=0;POSITIVE_TRAIN_SITE;QD=23.86;ReadPosRankSum=-0.131;SOR=0.702;VQSLOD=25.08;culprit=MQ	1/1	1/1	1/1	0.51007
chr19	17501700	G	A	AC=2;AF=0.280488;AN=6;ANN=A|intergenic_region|MODIFIER|LOC102153884-LOC119864381|LOC102153884-LOC119864381|intergenic_region|LOC102153884-LOC119864381|||n.17501700G>A||||||;BaseQRankSum=0.222;DP=3146;ExcessHet=1.2675;FS=0;InbreedingCoeff=0.0655;MLEAC=46;MLEAF=0.256;MQ=60;MQRankSum=0;QD=18.21;ReadPosRankSum=0.411;SOR=0.677;VQSLOD=23.4;culprit=MQ	0/0	0/1	0/1	0.26724
chr19	17501796	G	A	AC=2;AF=0.298781;AN=6;ANN=A|intergenic_region|MODIFIER|LOC102153884-LOC119864381|LOC102153884-LOC119864381|intergenic_region|LOC102153884-LOC119864381|||n.17501796G>A||||||;BaseQRankSum=0;DP=3266;ExcessHet=0.1782;FS=0.559;InbreedingCoeff=0.1868;MLEAC=49;MLEAF=0.272;MQ=60;MQRankSum=0;QD=20.72;ReadPosRankSum=0.191;SOR=0.67;VQSLOD=23.76;culprit=MQ	0/0	0/1	0/1	0.27151
chr19	17501985	A	C	AC=2;AF=0.298781;AN=6;ANN=C|intergenic_region|MODIFIER|LOC102153884-LOC119864381|LOC102153884-LOC119864381|intergenic_region|LOC102153884-LOC119864381|||n.17501985A>C||||||;BaseQRankSum=0;DP=3131;ExcessHet=0.1782;FS=1.869;InbreedingCoeff=0.1868;MLEAC=49;MLEAF=0.272;MQ=60;MQRankSum=0;QD=20.93;ReadPosRankSum=0.009;SOR=0.607;VQSLOD=23.66;culprit=MQ	0/0	0/1	0/1	0.27001
chr19	17502855	A	T	AC=4;AF=0.182927;AN=6;ANN=T|intergenic_region|MODIFIER|LOC102153884-LOC119864381|LOC102153884-LOC119864381|intergenic_region|LOC102153884-LOC119864381|||n.17502855A>T||||||;BaseQRankSum=0.558;DP=3033;ExcessHet=0.0051;FS=4.272;InbreedingCoeff=0.36;MLEAC=30;MLEAF=0.167;MQ=60;MQRankSum=0;QD=19.72;ReadPosRankSum=0.036;SOR=0.452;VQSLOD=22.2;culprit=MQ	1/1	0/1	0/1	0.16155
chr19	17503543	C	T	AC=4;AF=0.268293;AN=6;ANN=T|intergenic_region|MODIFIER|LOC102153884-LOC119864381|LOC102153884-LOC119864381|intergenic_region|LOC102153884-LOC119864381|||n.17503543C>T||||||;BaseQRankSum=0.029;DP=3091;ExcessHet=0.1179;FS=2.482;InbreedingCoeff=0.2066;MLEAC=51;MLEAF=0.283;MQ=60;MQRankSum=0;QD=18.02;ReadPosRankSum=0.225;SOR=0.544;VQSLOD=23.1;culprit=MQ	1/1	0/1	0/1	0.2388
chr19	17504175	A	G	AC=4;AF=0.268293;AN=6;ANN=G|intergenic_region|MODIFIER|LOC102153884-LOC119864381|LOC102153884-LOC119864381|intergenic_region|LOC102153884-LOC119864381|||n.17504175A>G||||||;BaseQRankSum=0;DP=3110;ExcessHet=0.1179;FS=3.478;InbreedingCoeff=0.2066;MLEAC=51;MLEAF=0.283;MQ=59.96;MQRankSum=0;QD=20.15;ReadPosRankSum=-0.279;SOR=0.918;VQSLOD=7.76;culprit=MQ	1/1	0/1	0/1	0.23805
chr19	17504248	A	G	AC=2;AF=0.317073;AN=6;ANN=G|intergenic_region|MODIFIER|LOC102153884-LOC119864381|LOC102153884-LOC119864381|intergenic_region|LOC102153884-LOC119864381|||n.17504248A>G||||||;BaseQRankSum=0;DP=2951;ExcessHet=0.0132;FS=0.562;InbreedingCoeff=0.2968;MLEAC=52;MLEAF=0.289;MQ=59.94;MQRankSum=0;QD=21.03;ReadPosRankSum=0.031;SOR=0.64;VQSLOD=6.89;culprit=MQ	0/0	0/1	0/1	0.2695, 0.00025
chr19	17504374	C	T	AC=2;AF=0.317073;AN=6;ANN=T|intergenic_region|MODIFIER|LOC102153884-LOC119864381|LOC102153884-LOC119864381|intergenic_region|LOC102153884-LOC119864381|||n.17504374C>T||||||;BaseQRankSum=0;DP=3213;ExcessHet=0.0132;FS=0;InbreedingCoeff=0.2968;MLEAC=52;MLEAF=0.289;MQ=60;MQRankSum=0;QD=28.68;ReadPosRankSum=0.182;SOR=0.67;VQSLOD=23.69;culprit=MQ	0/0	0|1	0|1	0.27026
chr19	17504392	CA	C	AC=2;AF=0.317073;AN=6;ANN=C|intergenic_region|MODIFIER|LOC102153884-LOC119864381|LOC102153884-LOC119864381|intergenic_region|LOC102153884-LOC119864381|||n.17504393delA||||||;BaseQRankSum=0;DP=3193;ExcessHet=0.0132;FS=0;InbreedingCoeff=0.2969;MLEAC=52;MLEAF=0.289;MQ=60;MQRankSum=0;QD=29.08;ReadPosRankSum=0.357;SOR=0.68	0/0	0|1	0|1	0.27001
chr19	17505343	T	C	AC=4;AF=0.182927;AN=6;ANN=C|intergenic_region|MODIFIER|LOC102153884-LOC119864381|LOC102153884-LOC119864381|intergenic_region|LOC102153884-LOC119864381|||n.17505343T>C||||||;BaseQRankSum=0;DP=3079;ExcessHet=0.0051;FS=1.842;InbreedingCoeff=0.36;MLEAC=30;MLEAF=0.167;MQ=60;MQRankSum=0;QD=19.6;ReadPosRankSum=0.056;SOR=0.849;VQSLOD=23.12;culprit=MQ	1/1	0/1	0/1	0.14494
chr19	17505908	C	T	AC=6;AF=0.884146;AN=6;ANN=T|intergenic_region|MODIFIER|LOC102153884-LOC119864381|LOC102153884-LOC119864381|intergenic_region|LOC102153884-LOC119864381|||n.17505908C>T||||||;BaseQRankSum=0.745;DP=3157;ExcessHet=0.1276;FS=0;InbreedingCoeff=0.235;MLEAC=161;MLEAF=0.894;MQ=60;MQRankSum=0;QD=34.74;ReadPosRankSum=0.595;SOR=0.659;VQSLOD=22.13;culprit=MQ	1/1	1/1	1/1	0.87997
chr19	17506083	G	GT	AC=4;AF=0.182927;AN=6;ANN=GT|intergenic_region|MODIFIER|LOC102153884-LOC119864381|LOC102153884-LOC119864381|intergenic_region|LOC102153884-LOC119864381|||n.17506083_17506084insT||||||;BaseQRankSum=0;DP=2842;ExcessHet=0.0051;FS=0.549;InbreedingCoeff=0.36;MLEAC=30;MLEAF=0.167;MQ=60;MQRankSum=0;QD=16.3;ReadPosRankSum=0.415;SOR=0.77	1/1	0/1	0/1	0.15853
chr19	17506477	A	G	AC=4;AF=0.182927;AN=6;ANN=G|intergenic_region|MODIFIER|LOC102153884-LOC119864381|LOC102153884-LOC119864381|intergenic_region|LOC102153884-LOC119864381|||n.17506477A>G||||||;BaseQRankSum=0;DP=2959;ExcessHet=0.0051;FS=1.82;InbreedingCoeff=0.36;MLEAC=30;MLEAF=0.167;MQ=60;MQRankSum=0;QD=19.3;ReadPosRankSum=0.097;SOR=0.549;VQSLOD=23.18;culprit=MQ	1/1	0/1	0/1	0.17162
chr19	17507541	TTTTCTTTCTTTCTTTC	T,TTTTCTTTCTTTCTTTCTTTCTTTC,TTTTCTTTCTTTCTTTCTTTCTTTCTTTC,TTTTCTTTCTTTCTTTCTTTC	AC=6,0,0,0;AF=0.585366,0.0304878,0.0182927,0.0121951;AN=6;ANN=T|intergenic_region|MODIFIER|LOC102153884-LOC119864381|LOC102153884-LOC119864381|intergenic_region|LOC102153884-LOC119864381|||n.17507542_17507557delTTTCTTTCTTTCTTTC||||||,TTTTCTTTCTTTCTTTCTTTC|intergenic_region|MODIFIER|LOC102153884-LOC119864381|LOC102153884-LOC119864381|intergenic_region|LOC102153884-LOC119864381|||n.17507557_1750755…	1/1	1/1	1/1	0.52592, 0.02441, 0.00503, 0.01661, 0.00629, 0.00352
chr19	17507603	T	C	AC=6;AF=0.884146;AN=6;ANN=C|intergenic_region|MODIFIER|LOC102153884-LOC119864381|LOC102153884-LOC119864381|intergenic_region|LOC102153884-LOC119864381|||n.17507603T>C||||||;BaseQRankSum=-0.198;DP=3009;ExcessHet=0.1276;FS=1.031;InbreedingCoeff=0.2349;MLEAC=161;MLEAF=0.894;MQ=59.97;MQRankSum=0;QD=30.68;ReadPosRankSum=0.139;SOR=0.479;VQSLOD=7.71;culprit=MQ	1/1	1/1	1/1	0.87796
chr19	17507844	G	GTAT	AC=2;AF=0.152439;AN=6;ANN=GTAT|intergenic_region|MODIFIER|LOC102153884-LOC119864381|LOC102153884-LOC119864381|intergenic_region|LOC102153884-LOC119864381|||n.17507844_17507845insTAT||||||;BaseQRankSum=0;DP=2969;ExcessHet=0.157;FS=0;InbreedingCoeff=0.2103;MLEAC=25;MLEAF=0.139;MQ=60;MQRankSum=0;QD=25.32;ReadPosRankSum=-0.051;SOR=0.686	0/0	0/1	0/1	0.09864, 0.00075
chr19	17508273	A	G	AC=2;AF=0.317073;AN=6;ANN=G|intergenic_region|MODIFIER|LOC102153884-LOC119864381|LOC102153884-LOC119864381|intergenic_region|LOC102153884-LOC119864381|||n.17508273A>G||||||;BaseQRankSum=-0.63;DP=3233;ExcessHet=0.0132;FS=0;InbreedingCoeff=0.2969;MLEAC=52;MLEAF=0.289;MQ=60;MQRankSum=0;QD=21.11;ReadPosRankSum=0;SOR=0.663;VQSLOD=23.84;culprit=MQ	0/0	0/1	0/1	0.27151
chr19	17509168	C	T	AC=4;AF=0.268293;AN=6;ANN=T|intergenic_region|MODIFIER|LOC102153884-LOC119864381|LOC102153884-LOC119864381|intergenic_region|LOC102153884-LOC119864381|||n.17509168C>T||||||;BaseQRankSum=0;DP=3225;ExcessHet=0.1179;FS=0.546;InbreedingCoeff=0.2066;MLEAC=51;MLEAF=0.283;MQ=60;MQRankSum=0;QD=19.61;ReadPosRankSum=-0.163;SOR=0.615;VQSLOD=23.64;culprit=MQ	1/1	0/1	0/1	0.24082
chr19	17510056	G	T	AC=6;AF=0.884146;AN=6;ANN=T|intergenic_region|MODIFIER|LOC102153884-LOC119864381|LOC102153884-LOC119864381|intergenic_region|LOC102153884-LOC119864381|||n.17510056G>T||||||;BaseQRankSum=0.675;DP=3345;ExcessHet=0.1276;FS=1.063;InbreedingCoeff=0.235;MLEAC=161;MLEAF=0.894;MQ=60;MQRankSum=0;QD=31.31;ReadPosRankSum=0.381;SOR=0.475;VQSLOD=22.83;culprit=MQ	1/1	1/1	1/1	0.88727
chr19	17510165	C	T	AC=6;AF=0.585366;AN=6;ANN=T|intergenic_region|MODIFIER|LOC102153884-LOC119864381|LOC102153884-LOC119864381|intergenic_region|LOC102153884-LOC119864381|||n.17510165C>T||||||;BaseQRankSum=0.284;DP=3392;ExcessHet=0.0005;FS=0;InbreedingCoeff=0.3872;MLEAC=103;MLEAF=0.572;MQ=60;MQRankSum=0;QD=26.26;ReadPosRankSum=-0.071;SOR=0.696;VQSLOD=23.79;culprit=MQ	1/1	1/1	1/1	0.56316
chr19	17510398	CGTGTGTGT	CGT,CGTGTGTGTGTGT,CGTGTGT,CGTGT,C,CGTGTGTGTGTGTGT	AC=2,3,0,0,0,1;AF=0.286585,0.134146,0.22561,0.0487805,0.0304878,0.0426829;AN=6;ANN=C|intergenic_region|MODIFIER|LOC102153884-LOC119864381|LOC102153884-LOC119864381|intergenic_region|LOC102153884-LOC119864381|||n.17510399_17510406delGTGTGTGT||||||,CGT|intergenic_region|MODIFIER|LOC102153884-LOC119864381|LOC102153884-LOC119864381|intergenic_region|LOC102153884-LOC119864381|||n.17510401_17510406delG…	2/6	1/2	1/2	0.25843, 0.13286, 0.07197, 0.22672, 0.03775, 0.01434
chr19	17510466	T	G	AC=6;AF=0.884146;AN=6;ANN=G|intergenic_region|MODIFIER|LOC102153884-LOC119864381|LOC102153884-LOC119864381|intergenic_region|LOC102153884-LOC119864381|||n.17510466T>G||||||;BaseQRankSum=1.05;DP=3087;ExcessHet=0.1276;FS=1.125;InbreedingCoeff=0.2347;MLEAC=161;MLEAF=0.894;MQ=60;MQRankSum=0;QD=30.98;ReadPosRankSum=0.521;SOR=0.503;VQSLOD=22.27;culprit=MQ	1/1	1/1	1/1	0.83392
chr19	17510875	C	CTAGACTAATCAATCA	AC=4;AF=0.0243902;AN=6;ANN=CTAGACTAATCAATCA|intergenic_region|MODIFIER|LOC102153884-LOC119864381|LOC102153884-LOC119864381|intergenic_region|LOC102153884-LOC119864381|||n.17510875_17510876insTAGACTAATCAATCA||||||;BaseQRankSum=1.14;DP=3068;ExcessHet=0.0734;FS=4.22;InbreedingCoeff=0.4886;MLEAC=4;MLEAF=0.022;MQ=60;MQRankSum=0;QD=28.65;ReadPosRankSum=-0.123;SOR=0.537	1/1	0/1	0/1	0.00554
chr19	17511303	A	C	AC=2;AF=0.317073;AN=6;ANN=C|intergenic_region|MODIFIER|LOC102153884-LOC119864381|LOC102153884-LOC119864381|intergenic_region|LOC102153884-LOC119864381|||n.17511303A>C||||||;BaseQRankSum=0;DP=3164;ExcessHet=0.0132;FS=0;InbreedingCoeff=0.2969;MLEAC=52;MLEAF=0.289;MQ=60;MQRankSum=0;QD=21.31;ReadPosRankSum=-0.303;SOR=0.719;VQSLOD=23.65;culprit=MQ	0/0	0/1	0/1	0.27403
chr19	17511850	GTGC	G	AC=4;AF=0.25;AN=6;ANN=G|intergenic_region|MODIFIER|LOC102153884-LOC119864381|LOC102153884-LOC119864381|intergenic_region|LOC102153884-LOC119864381|||n.17511851_17511853delTGC||||||;BaseQRankSum=0;DP=2943;ExcessHet=0.0057;FS=1.173;InbreedingCoeff=0.3367;MLEAC=41;MLEAF=0.228;MQ=59.99;MQRankSum=0;QD=26.88;ReadPosRankSum=-0.058;SOR=0.826	1/1	0/1	0/1	0.21062
chr19	17512540	T	C	AC=6;AF=0.884146;AN=6;ANN=C|intergenic_region|MODIFIER|LOC102153884-LOC119864381|LOC102153884-LOC119864381|intergenic_region|LOC102153884-LOC119864381|||n.17512540T>C||||||;BaseQRankSum=0.507;DP=3214;ExcessHet=0.1276;FS=0;InbreedingCoeff=0.235;MLEAC=161;MLEAF=0.894;MQ=59.99;MQRankSum=0;QD=31.49;ReadPosRankSum=0.033;SOR=0.725;VQSLOD=10.04;culprit=MQ	1/1	1/1	1/1	0.88827
chr19	17512552	T	C	AC=2;AF=0.359756;AN=6;ANN=C|intergenic_region|MODIFIER|LOC102153884-LOC119864381|LOC102153884-LOC119864381|intergenic_region|LOC102153884-LOC119864381|||n.17512552T>C||||||;BaseQRankSum=0;DP=3080;ExcessHet=0.0012;FS=0.595;InbreedingCoeff=0.3697;MLEAC=59;MLEAF=0.328;MQ=59.97;MQRankSum=0;QD=23.15;ReadPosRankSum=0.303;SOR=0.767;VQSLOD=7.91;culprit=MQ	0/0	0/1	0/1	0.31832
chr19	17512825	T	G	AC=6;AF=0.884146;AN=6;ANN=G|intergenic_region|MODIFIER|LOC102153884-LOC119864381|LOC102153884-LOC119864381|intergenic_region|LOC102153884-LOC119864381|||n.17512825T>G||||||;BaseQRankSum=0;DP=3031;ExcessHet=0.1276;FS=2.395;InbreedingCoeff=0.235;MLEAC=161;MLEAF=0.894;MQ=60;MQRankSum=0;QD=31.21;ReadPosRankSum=-0.109;SOR=0.424;VQSLOD=21.52;culprit=MQ	1/1	1/1	1/1	0.88953
chr19	17513297	A	G	AC=2;AF=0.378049;AN=6;ANN=G|intergenic_region|MODIFIER|LOC102153884-LOC119864381|LOC102153884-LOC119864381|intergenic_region|LOC102153884-LOC119864381|||n.17513297A>G||||||;BaseQRankSum=0;DP=3070;ExcessHet=0.0076;FS=1.891;InbreedingCoeff=0.3111;MLEAC=62;MLEAF=0.344;MQ=60;MQRankSum=0;QD=21.42;ReadPosRankSum=0.081;SOR=0.864;VQSLOD=22.94;culprit=MQ	0/0	0/1	0/1	0.35606
chr19	17513561	C	G	AC=4;AF=0.25;AN=6;ANN=G|intergenic_region|MODIFIER|LOC102153884-LOC119864381|LOC102153884-LOC119864381|intergenic_region|LOC102153884-LOC119864381|||n.17513561C>G||||||;BaseQRankSum=0;DP=3051;ExcessHet=0.0352;FS=1.177;InbreedingCoeff=0.2614;MLEAC=48;MLEAF=0.267;MQ=60;MQRankSum=0;QD=20.7;ReadPosRankSum=0.058;SOR=0.612;VQSLOD=23.67;culprit=MQ	1/1	0/1	0/1	0.2383
chr19	17513709	A	G	AC=2;AF=0.378049;AN=6;ANN=G|intergenic_region|MODIFIER|LOC102153884-LOC119864381|LOC102153884-LOC119864381|intergenic_region|LOC102153884-LOC119864381|||n.17513709A>G||||||;BaseQRankSum=0;DP=3278;ExcessHet=0.0076;FS=0;InbreedingCoeff=0.3111;MLEAC=62;MLEAF=0.344;MQ=60;MQRankSum=0;QD=22.11;ReadPosRankSum=0.343;SOR=0.726;VQSLOD=23.65;culprit=MQ	0/0	0/1	0/1	0.36412
chr19	17514583	A	G	AC=4;AF=0.268293;AN=6;ANN=G|intergenic_region|MODIFIER|LOC102153884-LOC119864381|LOC102153884-LOC119864381|intergenic_region|LOC102153884-LOC119864381|||n.17514583A>G||||||;BaseQRankSum=0.387;DP=3113;ExcessHet=0.1179;FS=1.813;InbreedingCoeff=0.2064;MLEAC=51;MLEAF=0.283;MQ=60;MQRankSum=0;QD=19.37;ReadPosRankSum=0.217;SOR=0.759;VQSLOD=23.5;culprit=MQ	1/1	0/1	0/1	0.25818
chr19	17515174	C	T	AC=4;AF=0.268293;AN=6;ANN=T|intergenic_region|MODIFIER|LOC102153884-LOC119864381|LOC102153884-LOC119864381|intergenic_region|LOC102153884-LOC119864381|||n.17515174C>T||||||;BaseQRankSum=-0.608;DP=3106;ExcessHet=0.1179;FS=0;InbreedingCoeff=0.2066;MLEAC=51;MLEAF=0.283;MQ=60;MQRankSum=0;POSITIVE_TRAIN_SITE;QD=18.84;ReadPosRankSum=-0.23;SOR=0.668;VQSLOD=24.97;culprit=MQ	1/1	0/1	0/1	0.25767
chr19	17515877	C	G	AC=6;AF=0.640244;AN=6;ANN=G|intergenic_region|MODIFIER|LOC102153884-LOC119864381|LOC102153884-LOC119864381|intergenic_region|LOC102153884-LOC119864381|||n.17515877C>G||||||;BaseQRankSum=0;DP=3236;ExcessHet=0;FS=0;InbreedingCoeff=0.48;MLEAC=112;MLEAF=0.622;MQ=60;MQRankSum=0;QD=31.99;ReadPosRankSum=0.586;SOR=0.675;VQSLOD=22.89;culprit=MQ	1/1	1|1	1|1	0.65979
chr19	17515887	G	A	AC=2;AF=0.359756;AN=6;ANN=A|intergenic_region|MODIFIER|LOC102153884-LOC119864381|LOC102153884-LOC119864381|intergenic_region|LOC102153884-LOC119864381|||n.17515887G>A||||||;BaseQRankSum=0;DP=3133;ExcessHet=0.0012;FS=0;InbreedingCoeff=0.3697;MLEAC=59;MLEAF=0.328;MQ=59.99;MQRankSum=0;QD=29.19;ReadPosRankSum=-0.377;SOR=0.716;VQSLOD=9.64;culprit=MQ	0/0	0|1	0|1	0.31782
chr19	17516153	GAT	G,GATAT,GATATAT	AC=1,0,0;AF=0.146341,0.0853659,0.0609756;AN=6;ANN=G|intergenic_region|MODIFIER|LOC102153884-LOC119864381|LOC102153884-LOC119864381|intergenic_region|LOC102153884-LOC119864381|||n.17516154_17516155delAT||||||,GATAT|intergenic_region|MODIFIER|LOC102153884-LOC119864381|LOC102153884-LOC119864381|intergenic_region|LOC102153884-LOC119864381|||n.17516155_17516156insAT||||||,GATATAT|intergenic_region|MOD…	0/0	0/0	0/1	0.07021, 0.09814, 0.04001, 0.00126, 0.00176, 0.00075
chr19	17516248	T	C	AC=2;AF=0.371951;AN=6;ANN=C|intergenic_region|MODIFIER|LOC102153884-LOC119864381|LOC102153884-LOC119864381|intergenic_region|LOC102153884-LOC119864381|||n.17516248T>C||||||;BaseQRankSum=-0.105;DP=3101;ExcessHet=0.0001;FS=0;InbreedingCoeff=0.4297;MLEAC=61;MLEAF=0.339;MQ=60;MQRankSum=0;QD=23.88;ReadPosRankSum=0.259;SOR=0.751;VQSLOD=23.58;culprit=MQ	0/0	0/1	0/1	0.36034
chr19	17517248	C	CA,CAA	AC=2,0;AF=0.329268,0.0487805;AN=6;ANN=CA|intergenic_region|MODIFIER|LOC102153884-LOC119864381|LOC102153884-LOC119864381|intergenic_region|LOC102153884-LOC119864381|||n.17517248_17517249insA||||||,CAA|intergenic_region|MODIFIER|LOC102153884-LOC119864381|LOC102153884-LOC119864381|intergenic_region|LOC102153884-LOC119864381|||n.17517248_17517249insAA||||||;BaseQRankSum=-0.221;DP=3096;ExcessHet=0.000…	0/0	0/1	0/1	0.31907, 0.05913, 0.00226, 0.00302
chr19	17517637	C	T	AC=2;AF=0.359756;AN=6;ANN=T|intergenic_region|MODIFIER|LOC102153884-LOC119864381|LOC102153884-LOC119864381|intergenic_region|LOC102153884-LOC119864381|||n.17517637C>T||||||;BaseQRankSum=0;DP=3033;ExcessHet=0.0012;FS=1.286;InbreedingCoeff=0.3697;MLEAC=59;MLEAF=0.328;MQ=60;MQRankSum=0;POSITIVE_TRAIN_SITE;QD=23.8;ReadPosRankSum=0.265;SOR=0.552;VQSLOD=24.7;culprit=MQ	0/0	0/1	0/1	0.31857
chr19	17517778	C	T	AC=2;AF=0.371951;AN=6;ANN=T|intergenic_region|MODIFIER|LOC102153884-LOC119864381|LOC102153884-LOC119864381|intergenic_region|LOC102153884-LOC119864381|||n.17517778C>T||||||;BaseQRankSum=0;DP=3030;ExcessHet=0.0001;FS=0;InbreedingCoeff=0.4297;MLEAC=61;MLEAF=0.339;MQ=60;MQRankSum=0;QD=23.5;ReadPosRankSum=0.068;SOR=0.684;VQSLOD=23.58;culprit=MQ	0/0	0/1	0/1	0.35934
chr19	17518938	CTT	CT,CTTT,C	AC=2,0,0;AF=0.426829,0.0609756,0.0426829;AN=6;ANN=C|intergenic_region|MODIFIER|LOC102153884-LOC119864381|LOC102153884-LOC119864381|intergenic_region|LOC102153884-LOC119864381|||n.17518939_17518940delTT||||||,CT|intergenic_region|MODIFIER|LOC102153884-LOC119864381|LOC102153884-LOC119864381|intergenic_region|LOC102153884-LOC119864381|||n.17518940delT||||||,CTTT|intergenic_region|MODIFIER|LOC1021538…	0/0	0/1	0/1	0.35657, 0.04202, 0.03271, 0.00101
chr19	17519684	G	A	AC=2;AF=0.457317;AN=6;ANN=A|intergenic_region|MODIFIER|LOC102153884-LOC119864381|LOC102153884-LOC119864381|intergenic_region|LOC102153884-LOC119864381|||n.17519684G>A||||||;BaseQRankSum=0.674;DP=3175;ExcessHet=0.0004;FS=1.362;InbreedingCoeff=0.3846;MLEAC=82;MLEAF=0.456;MQ=60;MQRankSum=0;POSITIVE_TRAIN_SITE;QD=25.51;ReadPosRankSum=0;SOR=0.822;VQSLOD=24.64;culprit=MQ	0/0	0/1	0/1	0.49748
chr19	17519950	GA	GAA,G	AC=1,0;AF=0.0182927,0.0121951;AN=6;ANN=G|intergenic_region|MODIFIER|LOC102153884-LOC119864381|LOC102153884-LOC119864381|intergenic_region|LOC102153884-LOC119864381|||n.17519951delA||||||,GAA|intergenic_region|MODIFIER|LOC102153884-LOC119864381|LOC102153884-LOC119864381|intergenic_region|LOC102153884-LOC119864381|||n.17519951_17519952insA||||||;BaseQRankSum=0.57;DP=3129;ExcessHet=3.2578;FS=0.804;I…	0/1	0/0	0/0	0.04731, 0.04529, 0.00176, 0.0005
chr19	17520419	T	A	AC=2;AF=0.457317;AN=6;ANN=A|intergenic_region|MODIFIER|LOC102153884-LOC119864381|LOC102153884-LOC119864381|intergenic_region|LOC102153884-LOC119864381|||n.17520419T>A||||||;BaseQRankSum=0;DP=3168;ExcessHet=0.0008;FS=0.644;InbreedingCoeff=0.3728;MLEAC=82;MLEAF=0.456;MQ=59.99;MQRankSum=0;QD=25.01;ReadPosRankSum=0.122;SOR=0.65;VQSLOD=10.43;culprit=MQ	0/0	0/1	0/1	0.4688
chr19	17520654	GT	G	AC=2;AF=0.432927;AN=6;ANN=G|intergenic_region|MODIFIER|LOC102153884-LOC119864381|LOC102153884-LOC119864381|intergenic_region|LOC102153884-LOC119864381|||n.17520655delT||||||;BaseQRankSum=0;DP=3190;ExcessHet=0.0002;FS=0;InbreedingCoeff=0.4118;MLEAC=78;MLEAF=0.433;MQ=60;MQRankSum=0;QD=21.62;ReadPosRankSum=0.424;SOR=0.694	0/0	0/1	0/1	0.44464, 0.00201
chr19	17521129	C	T	AC=2;AF=0.359756;AN=6;ANN=T|intergenic_region|MODIFIER|LOC102153884-LOC119864381|LOC102153884-LOC119864381|intergenic_region|LOC102153884-LOC119864381|||n.17521129C>T||||||;BaseQRankSum=0.13;DP=3256;ExcessHet=0.0167;FS=0.585;InbreedingCoeff=0.2823;MLEAC=66;MLEAF=0.367;MQ=60;MQRankSum=0;QD=22.69;ReadPosRankSum=0.366;SOR=0.762;VQSLOD=23.57;culprit=MQ	0/0	0/1	0/1	0.36236
chr19	17522891	A	G	AC=2;AF=0.439024;AN=6;ANN=G|downstream_gene_variant|MODIFIER|LOC119864381|LOC119864381|transcript|XR_005373766.1|pseudogene||n.*3881T>C|||||3881|,G|intergenic_region|MODIFIER|LOC102153884-LOC119864381|LOC102153884-LOC119864381|intergenic_region|LOC102153884-LOC119864381|||n.17522891A>G||||||;BaseQRankSum=0;DP=3178;ExcessHet=0.0001;FS=0.65;InbreedingCoeff=0.436;MLEAC=79;MLEAF=0.439;MQ=60;MQRankSum…	0/0	0/1	0/1	0.49321
chr19	17523936	CTT	CT,CTTT,C	AC=2,3,0;AF=0.304878,0.365854,0.0365854;AN=6;ANN=C|downstream_gene_variant|MODIFIER|LOC119864381|LOC119864381|transcript|XR_005373766.1|pseudogene||n.*2834_*2835delAA|||||2835|,CT|downstream_gene_variant|MODIFIER|LOC119864381|LOC119864381|transcript|XR_005373766.1|pseudogene||n.*2834delA|||||2834|,CTTT|downstream_gene_variant|MODIFIER|LOC119864381|LOC119864381|transcript|XR_005373766.1|pseudogene…	0/2	1/2	1/2	0.33895, 0.02869, 0.31631, 0.02693, 0.00201, 0.00201
chr19	17524079	A	AT	AC=2;AF=0.353659;AN=6;ANN=AT|downstream_gene_variant|MODIFIER|LOC119864381|LOC119864381|transcript|XR_005373766.1|pseudogene||n.*2692_*2693insA|||||2692|,AT|intergenic_region|MODIFIER|LOC102153884-LOC119864381|LOC102153884-LOC119864381|intergenic_region|LOC102153884-LOC119864381|||n.17524079_17524080insT||||||;BaseQRankSum=0;DP=2908;ExcessHet=0.0097;FS=3.571;InbreedingCoeff=0.2919;MLEAC=66;MLEAF=…	0/0	0/1	0/1	0.35153, 0.00252
chr19	17524450	CAA	CA,CAAA,C	AC=3,0,0;AF=0.304878,0.054878,0.054878;AN=6;ANN=C|downstream_gene_variant|MODIFIER|LOC119864381|LOC119864381|transcript|XR_005373766.1|pseudogene||n.*2320_*2321delTT|||||2321|,CA|downstream_gene_variant|MODIFIER|LOC119864381|LOC119864381|transcript|XR_005373766.1|pseudogene||n.*2320delT|||||2320|,CAAA|downstream_gene_variant|MODIFIER|LOC119864381|LOC119864381|transcript|XR_005373766.1|pseudogene|…	0/1	0/1	0/1	0.02693, 0.07801, 0.21288, 0.00201, 0.00201
chr19	17524698	G	A	AC=2;AF=0.371951;AN=6;ANN=A|downstream_gene_variant|MODIFIER|LOC119864381|LOC119864381|transcript|XR_005373766.1|pseudogene||n.*2074C>T|||||2074|,A|intergenic_region|MODIFIER|LOC102153884-LOC119864381|LOC102153884-LOC119864381|intergenic_region|LOC102153884-LOC119864381|||n.17524698G>A||||||;BaseQRankSum=0;DP=3135;ExcessHet=0.003;FS=2.002;InbreedingCoeff=0.3382;MLEAC=68;MLEAF=0.378;MQ=59.99;MQRan…	0/0	0/1	0/1	0.39658
chr19	17525447	TAA	TA,T	AC=2,0;AF=0.420732,0.0487805;AN=6;ANN=T|downstream_gene_variant|MODIFIER|LOC119864381|LOC119864381|transcript|XR_005373766.1|pseudogene||n.*1323_*1324delTT|||||1324|,TA|downstream_gene_variant|MODIFIER|LOC119864381|LOC119864381|transcript|XR_005373766.1|pseudogene||n.*1323delT|||||1323|,T|intergenic_region|MODIFIER|LOC102153884-LOC119864381|LOC102153884-LOC119864381|intergenic_region|LOC102153884…	0/1	0/0	0/1	0.40689, 0.02265, 0.04781, 0.00126, 0.00327, 0.00075
chr19	17526452	ATTTTTTTTTT	ATTTTTTTTT,ATTTT,ATTTTT,ATTTTTT,A,ATTTTTTTT	AC=1,0,0,2,0,0;AF=0.3,0.04375,0.19375,0.13125,0.025,0.06875;AN=4;ANN=A|downstream_gene_variant|MODIFIER|LOC119864381|LOC119864381|transcript|XR_005373766.1|pseudogene||n.*310_*319delAAAAAAAAAA|||||319|,ATTTT|downstream_gene_variant|MODIFIER|LOC119864381|LOC119864381|transcript|XR_005373766.1|pseudogene||n.*310_*315delAAAAAA|||||315|,ATTTTT|downstream_gene_variant|MODIFIER|LOC119864381|LOC11986438…	0/1	./.	4/4	0.21666, 0.07222, 0.12984, 0.05058, 0.14293, 0.05335
chr19	17527583	T	TATAA,TATAAATAA	AC=2,0;AF=0.439024,0;AN=6;ANN=TATAA|intron_variant|MODIFIER|LOC119864381|LOC119864381|transcript|XR_005373766.1|pseudogene|1/1|n.376-696_376-695insTTAT||||||,TATAAATAA|intron_variant|MODIFIER|LOC119864381|LOC119864381|transcript|XR_005373766.1|pseudogene|1/1|n.376-696_376-695insTTATTTAT||||||;BaseQRankSum=0;DP=3026;ExcessHet=0.0001;FS=0;InbreedingCoeff=0.4358;MLEAC=72,7;MLEAF=0.4,0.039;MQ=59.95;M…	0/0	0/1	0/1	0.31907, 0.03397, 0.02214, 0.00931
chr19	17528535	A	G	AC=6;AF=0.896341;AN=6;ANN=G|intron_variant|MODIFIER|LOC119864381|LOC119864381|transcript|XR_005373766.1|pseudogene|1/1|n.376-1647T>C||||||;BaseQRankSum=0.26;DP=3625;ExcessHet=0.0621;FS=0;InbreedingCoeff=0.2854;MLEAC=163;MLEAF=0.906;MQ=60;MQRankSum=0;POSITIVE_TRAIN_SITE;QD=31.52;ReadPosRankSum=0.458;SOR=0.614;VQSLOD=24.19;culprit=MQ	1/1	1/1	1/1	0.90689
chr19	17528928	A	G	AC=2;AF=0.371951;AN=6;ANN=G|intron_variant|MODIFIER|LOC119864381|LOC119864381|transcript|XR_005373766.1|pseudogene|1/1|n.376-2040T>C||||||;BaseQRankSum=0;DP=3142;ExcessHet=0.003;FS=0;InbreedingCoeff=0.3382;MLEAC=68;MLEAF=0.378;MQ=60;MQRankSum=0;QD=23.02;ReadPosRankSum=0.137;SOR=0.655;VQSLOD=23.84;culprit=MQ	0/0	0/1	0/1	0.41847
chr19	17530232	G	A	AC=2;AF=0.323171;AN=6;ANN=A|intron_variant|MODIFIER|LOC119864381|LOC119864381|transcript|XR_005373766.1|pseudogene|1/1|n.376-3344C>T||||||;BaseQRankSum=0;DP=3070;ExcessHet=0.0023;FS=0.59;InbreedingCoeff=0.35;MLEAC=60;MLEAF=0.333;MQ=60;MQRankSum=0;QD=23.04;ReadPosRankSum=-0.234;SOR=0.716;VQSLOD=23.6;culprit=MQ	0/0	0/1	0/1	0.33719
chr19	17530983	A	G	AC=2;AF=0.335366;AN=6;ANN=G|intron_variant|MODIFIER|LOC119864381|LOC119864381|transcript|XR_005373766.1|pseudogene|1/1|n.376-4095T>C||||||;BaseQRankSum=0.076;DP=3110;ExcessHet=0.0003;FS=2.886;InbreedingCoeff=0.4093;MLEAC=62;MLEAF=0.344;MQ=60;MQRankSum=0;QD=23.8;ReadPosRankSum=0.109;SOR=0.496;VQSLOD=22.87;culprit=MQ	0/0	0/1	0/1	0.37116
chr19	17532516	CTTTT	C,CTTT,CT,CTT,CTTTTT	AC=0,1,0,0,3;AF=0.0182927,0.353659,0.0914634,0.109756,0.0426829;AN=6;ANN=C|intron_variant|MODIFIER|LOC119864381|LOC119864381|transcript|XR_005373766.1|pseudogene|1/1|n.376-5632_376-5629delAAAA||||||,CT|intron_variant|MODIFIER|LOC119864381|LOC119864381|transcript|XR_005373766.1|pseudogene|1/1|n.376-5632_376-5630delAAA||||||,CTT|intron_variant|MODIFIER|LOC119864381|LOC119864381|transcript|XR_005373…	0/5	0/5	2/5	0.0775, 0.08304, 0.24736, 0.0234, 0.01409, 0.00931
chr19	17534621	AT	A	AC=2;AF=0.359756;AN=6;ANN=A|intron_variant|MODIFIER|LOC119864381|LOC119864381|transcript|XR_005373766.1|pseudogene|1/1|n.376-7734delA||||||;BaseQRankSum=0;DP=2486;ExcessHet=0;FS=0;InbreedingCoeff=0.4686;MLEAC=59;MLEAF=0.328;MQ=55.76;MQRankSum=-1.078;QD=26.48;ReadPosRankSum=0.364;SOR=0.668	0/0	0/1	0|1	0.38374, 0.00528
chr19	17534622	TA	*,TAA,AA	AC=2,0,0;AF=0.353659,0.0609756,0.054878;AN=6;ANN=AA|intron_variant|MODIFIER|LOC119864381|LOC119864381|transcript|XR_005373766.1|pseudogene|1/1|n.376-7734A>T||||||,TAA|intron_variant|MODIFIER|LOC119864381|LOC119864381|transcript|XR_005373766.1|pseudogene|1/1|n.376-7736_376-7735insT||||||;BaseQRankSum=0.13;DP=2466;ExcessHet=0.0003;FS=2.436;InbreedingCoeff=0.3754;MLEAC=62,7,11;MLEAF=0.348,0.039,0.06…	0/0	0/1	0|1	0.03171, 0.03196, 0.38853, 0.0687, 0.00302
chr19	17534632	AAAAG	*,A	AC=0,2;AF=0.097561,0.219512;AN=6;ANN=A|intron_variant|MODIFIER|LOC119864381|LOC119864381|transcript|XR_005373766.1|pseudogene|1/1|n.376-7748_376-7745delCTTT||||||;BaseQRankSum=0;DP=2611;ExcessHet=0.0001;FS=1.144;InbreedingCoeff=0.4619;MLEAC=15,35;MLEAF=0.083,0.194;MQ=57.55;MQRankSum=-0.398;QD=7.04;ReadPosRankSum=0.922;SOR=0.658	0/0	0/2	0|2	0.26573, 0.07499
chr19	17534633	AAAG	*,A	AC=2,0;AF=0.292683,0.0426829;AN=6;ANN=A|intron_variant|MODIFIER|LOC119864381|LOC119864381|transcript|XR_005373766.1|pseudogene|1/1|n.376-7748_376-7746delCTT||||||;BaseQRankSum=0;DP=2614;ExcessHet=0;FS=0;InbreedingCoeff=0.5014;MLEAC=49,5;MLEAF=0.272,0.028;MQ=57.61;MQRankSum=-0.318;QD=0.1;ReadPosRankSum=1.27;SOR=0.669	0/0	0/1	0|1	0.33417, 0.03875
chr19	17534636	G	*,A	AC=2,0;AF=0.341463,0.00609756;AN=6;ANN=A|intron_variant|MODIFIER|LOC119864381|LOC119864381|transcript|XR_005373766.1|pseudogene|1/1|n.376-7748C>T||||||;BaseQRankSum=0.319;DP=2630;ExcessHet=0;FS=3.755;InbreedingCoeff=0.4873;MLEAC=58,2;MLEAF=0.326,0.011;MQ=57.94;MQRankSum=-0.215;NEGATIVE_TRAIN_SITE;QD=0.06;ReadPosRankSum=0.489;SOR=0.561;VQSLOD=-4.498;culprit=QD	0/0	0/1	0|1	0.01459, 0.38223, 0.00126
chr19	17534680	A	T	AC=2;AF=0.347561;AN=6;ANN=T|intron_variant|MODIFIER|LOC119864381|LOC119864381|transcript|XR_005373766.1|pseudogene|1/1|n.376-7792T>A||||||;BaseQRankSum=0;DP=2964;ExcessHet=0;FS=0;InbreedingCoeff=0.4666;MLEAC=64;MLEAF=0.356;MQ=59.95;MQRankSum=0;POSITIVE_TRAIN_SITE;QD=24.53;ReadPosRankSum=-0.597;SOR=0.678;VQSLOD=8.44;culprit=MQ	0/0	0/1	0/1	0.40916
chr19	17535399	A	T	AC=4;AF=0.182927;AN=6;ANN=T|intron_variant|MODIFIER|LOC119864381|LOC119864381|transcript|XR_005373766.1|pseudogene|1/1|n.376-8511T>A||||||;BaseQRankSum=0.524;DP=2748;ExcessHet=0.0051;FS=0;InbreedingCoeff=0.3577;MLEAC=30;MLEAF=0.167;MQ=60;MQRankSum=0;QD=19.2;ReadPosRankSum=-0.099;SOR=0.722;VQSLOD=22.27;culprit=MQ	1/1	0/1	0/1	0.13412
chr19	17535423	CAAAAAA	CAAAAAAA,CAAAAAAAA,CAAAAA,CAAAA,C,CAAA	AC=2,2,0,0,0,0;AF=0.432927,0.128049,0.0792683,0.0731707,0,0.0243902;AN=6;ANN=C|intron_variant|MODIFIER|LOC119864381|LOC119864381|transcript|XR_005373766.1|pseudogene|1/1|n.376-8541_376-8536delTTTTTT||||||,CAAA|intron_variant|MODIFIER|LOC119864381|LOC119864381|transcript|XR_005373766.1|pseudogene|1/1|n.376-8541_376-8539delTTT||||||,CAAAA|intron_variant|MODIFIER|LOC119864381|LOC119864381|transcript…	0/1	1/2	0/2	0.09789, 0.03271, 0.46251, 0.05637, 0.04303, 0.0307
chr19	17535707	A	T	AC=2;AF=0.347561;AN=6;ANN=T|intron_variant|MODIFIER|LOC119864381|LOC119864381|transcript|XR_005373766.1|pseudogene|1/1|n.376-8819T>A||||||;BaseQRankSum=0;DP=3076;ExcessHet=0;FS=0;InbreedingCoeff=0.4828;MLEAC=64;MLEAF=0.36;MQ=59.98;MQRankSum=0;QD=25.14;ReadPosRankSum=-0.049;SOR=0.761;VQSLOD=8.78;culprit=MQ	0/0	0/1	0/1	0.41142
chr19	17536605	ATGCCTGGG	A	AC=2;AF=0.347561;AN=6;ANN=A|intron_variant|MODIFIER|LOC119864381|LOC119864381|transcript|XR_005373766.1|pseudogene|1/1|n.376-9725_376-9718delCCCAGGCA||||||;BaseQRankSum=-0.112;DP=3312;ExcessHet=0;FS=3.991;InbreedingCoeff=0.4666;MLEAC=64;MLEAF=0.356;MQ=60;MQRankSum=0;QD=32.51;ReadPosRankSum=0.026;SOR=0.465	0/0	0/1	0/1	0.41017
chr19	17538844	T	C	AC=4;AF=0.615854;AN=6;ANN=C|intron_variant|MODIFIER|LOC119864381|LOC119864381|transcript|XR_005373766.1|pseudogene|1/1|n.375+8050A>G||||||;BaseQRankSum=-0.277;DP=3172;ExcessHet=0.0004;FS=0;InbreedingCoeff=0.3921;MLEAC=110;MLEAF=0.611;MQ=60;MQRankSum=0;POSITIVE_TRAIN_SITE;QD=26.69;ReadPosRankSum=0.033;SOR=0.658;VQSLOD=25.2;culprit=MQ	1/1	0/1	0/1	0.6004
chr19	17539178	TA	TAA,TAAA,T	AC=3,1,0;AF=0.439024,0.170732,0.0792683;AN=6;ANN=T|intron_variant|MODIFIER|LOC119864381|LOC119864381|transcript|XR_005373766.1|pseudogene|1/1|n.375+7715delT||||||,TAA|intron_variant|MODIFIER|LOC119864381|LOC119864381|transcript|XR_005373766.1|pseudogene|1/1|n.375+7714_375+7715insT||||||,TAAA|intron_variant|MODIFIER|LOC119864381|LOC119864381|transcript|XR_005373766.1|pseudogene|1/1|n.375+7714_375+…	1/2	0/1	0/1	0.4152, 0.14016, 0.01007, 0.06392, 0.00176
chr19	17540070	GTA	ATA,GTATA,G	AC=0,3,0;AF=0.118421,0.388158,0.0197368;AN=6;ANN=ATA|intron_variant|MODIFIER|LOC119864381|LOC119864381|transcript|XR_005373766.1|pseudogene|1/1|n.375+6824C>T||||||,G|intron_variant|MODIFIER|LOC119864381|LOC119864381|transcript|XR_005373766.1|pseudogene|1/1|n.375+6822_375+6823delTA||||||,GTATA|intron_variant|MODIFIER|LOC119864381|LOC119864381|transcript|XR_005373766.1|pseudogene|1/1|n.375+6821_375…	2/2	0/0	0/2	0.04555, 0.17841, 0.00931, 0.00705, 0.01359, 0.01309
chr19	17540639	AT	A,ATT	AC=0,1;AF=0.0316456,0.0822785;AN=6;ANN=A|intron_variant|MODIFIER|LOC119864381|LOC119864381|transcript|XR_005373766.1|pseudogene|1/1|n.375+6254delA||||||,ATT|intron_variant|MODIFIER|LOC119864381|LOC119864381|transcript|XR_005373766.1|pseudogene|1/1|n.375+6253_375+6254insA||||||;BaseQRankSum=0;DP=2672;ExcessHet=0.3439;FS=1.106;InbreedingCoeff=0.2153;MLEAC=9,13;MLEAF=0.052,0.075;MQ=58.28;MQRankSum=-…	0/0	0/2	0/0	0.05083, 0.10216, 0.00101, 0.00025
chr19	17542817	TA	T,TAA,TAAA	AC=0,1,0;AF=0.109756,0.0609756,0.0609756;AN=6;ANN=T|intron_variant|MODIFIER|LOC119864381|LOC119864381|transcript|XR_005373766.1|pseudogene|1/1|n.375+4076delT||||||,TAA|intron_variant|MODIFIER|LOC119864381|LOC119864381|transcript|XR_005373766.1|pseudogene|1/1|n.375+4075_375+4076insT||||||,TAAA|intron_variant|MODIFIER|LOC119864381|LOC119864381|transcript|XR_005373766.1|pseudogene|1/1|n.375+4075_375…	0/2	0/0	0/0	0.12179, 0.07876, 0.00604, 0.07172, 0.00252
chr19	17543467	G	A	AC=4;AF=0.548781;AN=6;ANN=A|intron_variant|MODIFIER|LOC119864381|LOC119864381|transcript|XR_005373766.1|pseudogene|1/1|n.375+3427C>T||||||;BaseQRankSum=0;DP=3319;ExcessHet=0;FS=0;InbreedingCoeff=0.5869;MLEAC=106;MLEAF=0.589;MQ=59.99;MQRankSum=0;QD=28.25;ReadPosRankSum=0.479;SOR=0.736;VQSLOD=9.86;culprit=MQ	1/1	0/1	0/1	0.56895
chr19	17545069	TAC	TACAC,TACACAC,TACACACAC,T	AC=0,4,0,0;AF=0.164634,0.451219,0.0121951,0.0304878;AN=6;ANN=T|intron_variant|MODIFIER|LOC119864381|LOC119864381|transcript|XR_005373766.1|pseudogene|1/1|n.375+1823_375+1824delGT||||||,TACAC|intron_variant|MODIFIER|LOC119864381|LOC119864381|transcript|XR_005373766.1|pseudogene|1/1|n.375+1822_375+1823insGT||||||,TACACAC|intron_variant|MODIFIER|LOC119864381|LOC119864381|transcript|XR_005373766.1|ps…	2/2	0/2	0/2	0.02944, 0.41168, 0.12255, 0.05737, 0.00906, 0.00377
chr19	17545666	T	C	AC=4;AF=0.52439;AN=6;ANN=C|upstream_gene_variant|MODIFIER|LOC609048|LOC609048|transcript|XM_038564512.1|protein_coding||c.-4665T>C|||||4514|,C|intron_variant|MODIFIER|LOC119864381|LOC119864381|transcript|XR_005373766.1|pseudogene|1/1|n.375+1228A>G||||||;BaseQRankSum=-0.098;DP=3077;ExcessHet=0.0008;FS=0;InbreedingCoeff=0.3728;MLEAC=98;MLEAF=0.544;MQ=60;MQRankSum=0;POSITIVE_TRAIN_SITE;QD=24.52;Read…	1/1	0/1	0/1	0.51963
chr19	17545812	G	GA,GAA	AC=4,0;AF=0.451219,0.152439;AN=6;ANN=GA|upstream_gene_variant|MODIFIER|LOC609048|LOC609048|transcript|XM_038564512.1|protein_coding||c.-4519_-4518insA|||||4367|,GAA|upstream_gene_variant|MODIFIER|LOC609048|LOC609048|transcript|XM_038564512.1|protein_coding||c.-4519_-4518insAA|||||4367|,GA|intron_variant|MODIFIER|LOC119864381|LOC119864381|transcript|XR_005373766.1|pseudogene|1/1|n.375+1081_375+108…	1/1	0/1	0/1	0.45823, 0.13412, 0.00352, 0.00075
chr19	17546139	T	G	AC=4;AF=0.603659;AN=6;ANN=G|upstream_gene_variant|MODIFIER|LOC609048|LOC609048|transcript|XM_038564512.1|protein_coding||c.-4192T>G|||||4041|,G|intron_variant|MODIFIER|LOC119864381|LOC119864381|transcript|XR_005373766.1|pseudogene|1/1|n.375+755A>C||||||;BaseQRankSum=-0.052;DP=3211;ExcessHet=0.0022;FS=0.661;InbreedingCoeff=0.3498;MLEAC=115;MLEAF=0.639;MQ=60;MQRankSum=0;QD=26.01;ReadPosRankSum=0.07…	1/1	0/1	0/1	0.60242
chr19	17546944	A	C	AC=4;AF=0.603659;AN=6;ANN=C|upstream_gene_variant|MODIFIER|LOC609048|LOC609048|transcript|XM_038564512.1|protein_coding||c.-3387A>C|||||3236|,C|non_coding_transcript_exon_variant|MODIFIER|LOC119864381|LOC119864381|transcript|XR_005373766.1|pseudogene|1/2|n.325T>G||||||;BaseQRankSum=0;DP=3103;ExcessHet=0.0177;FS=0.625;InbreedingCoeff=0.279;MLEAC=109;MLEAF=0.606;MQ=60;MQRankSum=0;QD=24.72;ReadPosRa…	1/1	0/1	0/1	0.56794
chr19	17546988	G	A	AC=4;AF=0.52439;AN=6;ANN=A|upstream_gene_variant|MODIFIER|LOC609048|LOC609048|transcript|XM_038564512.1|protein_coding||c.-3343G>A|||||3192|,A|non_coding_transcript_exon_variant|MODIFIER|LOC119864381|LOC119864381|transcript|XR_005373766.1|pseudogene|1/2|n.281C>T||||||;BaseQRankSum=0.37;DP=3106;ExcessHet=0.0242;FS=1.265;InbreedingCoeff=0.2659;MLEAC=93;MLEAF=0.517;MQ=60;MQRankSum=0;QD=23.19;ReadPos…	1/1	0/1	0/1	0.4922
chr19	17547257	G	A	AC=2;AF=0.158537;AN=6;ANN=A|upstream_gene_variant|MODIFIER|LOC609048|LOC609048|transcript|XM_038564512.1|protein_coding||c.-3074G>A|||||2923|,A|non_coding_transcript_exon_variant|MODIFIER|LOC119864381|LOC119864381|transcript|XR_005373766.1|pseudogene|1/2|n.12C>T||||||;BaseQRankSum=1;DP=2960;ExcessHet=0.2134;FS=0.536;InbreedingCoeff=0.1908;MLEAC=26;MLEAF=0.144;MQ=60;MQRankSum=0;QD=18.51;ReadPosRan…	0/0	0/1	0/1	0.09738
chr19	17547528	A	G	AC=4;AF=0.603659;AN=6;ANN=G|upstream_gene_variant|MODIFIER|LOC119864381|LOC119864381|transcript|XR_005373766.1|pseudogene||n.-260T>C|||||260|,G|upstream_gene_variant|MODIFIER|LOC609048|LOC609048|transcript|XM_038564512.1|protein_coding||c.-2803A>G|||||2652|,G|intergenic_region|MODIFIER|LOC119864381-LOC609048|LOC119864381-LOC609048|intergenic_region|LOC119864381-LOC609048|||n.17547528A>G||||||;Bas…	1/1	0/1	0/1	0.59537
chr19	17547629	CCT	CCTCTCTCT,CCTCTCTCTCT,CCTCTCTCTCTCT,CCTCTCT,C,CCTCT	AC=0,3,0,1,0,0;AF=0.097561,0.451219,0.0243902,0.0243902,0.0182927,0.00609756;AN=6;ANN=C|upstream_gene_variant|MODIFIER|LOC119864381|LOC119864381|transcript|XR_005373766.1|pseudogene||n.-363_-362delAG|||||362|,CCTCT|upstream_gene_variant|MODIFIER|LOC119864381|LOC119864381|transcript|XR_005373766.1|pseudogene||n.-364_-363insAG|||||364|,CCTCTCT|upstream_gene_variant|MODIFIER|LOC119864381|LOC11986438…	2/4	0/2	0/2	0.45697, 0.04932, 0.00428, 0.06039, 0.01057, 0.00579
chr19	17547646	G	C	AC=4;AF=0.603659;AN=6;ANN=C|upstream_gene_variant|MODIFIER|LOC119864381|LOC119864381|transcript|XR_005373766.1|pseudogene||n.-378C>G|||||378|,C|upstream_gene_variant|MODIFIER|LOC609048|LOC609048|transcript|XM_038564512.1|protein_coding||c.-2685G>C|||||2534|,C|intergenic_region|MODIFIER|LOC119864381-LOC609048|LOC119864381-LOC609048|intergenic_region|LOC119864381-LOC609048|||n.17547646G>C||||||;Bas…	1|1	0/1	0/1	0.57952
chr19	17548403	A	G	AC=4;AF=0.628049;AN=6;ANN=G|upstream_gene_variant|MODIFIER|LOC119864381|LOC119864381|transcript|XR_005373766.1|pseudogene||n.-1135T>C|||||1135|,G|upstream_gene_variant|MODIFIER|LOC609048|LOC609048|transcript|XM_038564512.1|protein_coding||c.-1928A>G|||||1777|,G|intergenic_region|MODIFIER|LOC119864381-LOC609048|LOC119864381-LOC609048|intergenic_region|LOC119864381-LOC609048|||n.17548403A>G||||||;B…	1/1	0/1	0/1	0.62859
chr19	17548535	C	CT	AC=4;AF=0.530488;AN=6;ANN=CT|upstream_gene_variant|MODIFIER|LOC119864381|LOC119864381|transcript|XR_005373766.1|pseudogene||n.-1268_-1267insA|||||1268|,CT|upstream_gene_variant|MODIFIER|LOC609048|LOC609048|transcript|XM_038564512.1|protein_coding||c.-1796_-1795insT|||||1644|,CT|intergenic_region|MODIFIER|LOC119864381-LOC609048|LOC119864381-LOC609048|intergenic_region|LOC119864381-LOC609048|||n.17…	1/1	0/1	0/1	0.48943
chr19	17549097	AT	A	AC=4;AF=0.530488;AN=6;ANN=A|upstream_gene_variant|MODIFIER|LOC119864381|LOC119864381|transcript|XR_005373766.1|pseudogene||n.-1830delA|||||1830|,A|upstream_gene_variant|MODIFIER|LOC609048|LOC609048|transcript|XM_038564512.1|protein_coding||c.-1233delT|||||1082|,A|intergenic_region|MODIFIER|LOC119864381-LOC609048|LOC119864381-LOC609048|intergenic_region|LOC119864381-LOC609048|||n.17549098delT|||||…	1/1	0/1	0/1	0.51837
chr19	17549121	G	T	AC=4;AF=0.609756;AN=6;ANN=T|upstream_gene_variant|MODIFIER|LOC119864381|LOC119864381|transcript|XR_005373766.1|pseudogene||n.-1853C>A|||||1853|,T|upstream_gene_variant|MODIFIER|LOC609048|LOC609048|transcript|XM_038564512.1|protein_coding||c.-1210G>T|||||1059|,T|intergenic_region|MODIFIER|LOC119864381-LOC609048|LOC119864381-LOC609048|intergenic_region|LOC119864381-LOC609048|||n.17549121G>T||||||;B…	1/1	0/1	0/1	0.59461
chr19	17549188	G	A	AC=4;AF=0.609756;AN=6;ANN=A|upstream_gene_variant|MODIFIER|LOC119864381|LOC119864381|transcript|XR_005373766.1|pseudogene||n.-1920C>T|||||1920|,A|upstream_gene_variant|MODIFIER|LOC609048|LOC609048|transcript|XM_038564512.1|protein_coding||c.-1143G>A|||||992|,A|intergenic_region|MODIFIER|LOC119864381-LOC609048|LOC119864381-LOC609048|intergenic_region|LOC119864381-LOC609048|||n.17549188G>A||||||;Ba…	1/1	0/1	0/1	0.59436
chr19	17549525	CCTCTCTCTCT	CCT,C,CCTCTCTCT,CCTCT	AC=4,0,0,0;AF=0.457317,0.0792683,0.0792683,0.0853659;AN=6;ANN=C|upstream_gene_variant|MODIFIER|LOC119864381|LOC119864381|transcript|XR_005373766.1|pseudogene||n.-2267_-2258delAGAGAGAGAG|||||2258|,CCT|upstream_gene_variant|MODIFIER|LOC119864381|LOC119864381|transcript|XR_005373766.1|pseudogene||n.-2267_-2260delAGAGAGAG|||||2260|,CCTCT|upstream_gene_variant|MODIFIER|LOC119864381|LOC119864381|transc…	1/1	0/1	0/1	0.47358, 0.03598, 0.04328, 0.07096, 0.01082, 0.00252
chr19	17549584	A	T,AT	AC=4,0;AF=0.518293,0.0914634;AN=6;ANN=T|upstream_gene_variant|MODIFIER|LOC119864381|LOC119864381|transcript|XR_005373766.1|pseudogene||n.-2316T>A|||||2316|,AT|upstream_gene_variant|MODIFIER|LOC119864381|LOC119864381|transcript|XR_005373766.1|pseudogene||n.-2317_-2316insA|||||2317|,T|upstream_gene_variant|MODIFIER|LOC609048|LOC609048|transcript|XM_038564512.1|protein_coding||c.-747A>T|||||596|,AT|…	1/1	0/1	0/1	0.52491, 0.05284, 0.00151, 0.00075
chr19	17549774	G	GTTTTGTT	AC=4;AF=0.609756;AN=6;ANN=GTTTTGTT|upstream_gene_variant|MODIFIER|LOC119864381|LOC119864381|transcript|XR_005373766.1|pseudogene||n.-2507_-2506insAACAAAA|||||2507|,GTTTTGTT|upstream_gene_variant|MODIFIER|LOC609048|LOC609048|transcript|XM_038564512.1|protein_coding||c.-557_-556insTTTTGTT|||||405|,GTTTTGTT|intergenic_region|MODIFIER|LOC119864381-LOC609048|LOC119864381-LOC609048|intergenic_region|LO…	1/1	0/1	0/1	0.58983, 0.0005
chr19	17549851	T	C	AC=4;AF=0.609756;AN=6;ANN=C|upstream_gene_variant|MODIFIER|LOC119864381|LOC119864381|transcript|XR_005373766.1|pseudogene||n.-2583A>G|||||2583|,C|upstream_gene_variant|MODIFIER|LOC609048|LOC609048|transcript|XM_038564512.1|protein_coding||c.-480T>C|||||329|,C|intergenic_region|MODIFIER|LOC119864381-LOC609048|LOC119864381-LOC609048|intergenic_region|LOC119864381-LOC609048|||n.17549851T>C||||||;Bas…	1|1	0|1	0|1	0.59537
chr19	17549852	G	A	AC=4;AF=0.609756;AN=6;ANN=A|upstream_gene_variant|MODIFIER|LOC119864381|LOC119864381|transcript|XR_005373766.1|pseudogene||n.-2584C>T|||||2584|,A|upstream_gene_variant|MODIFIER|LOC609048|LOC609048|transcript|XM_038564512.1|protein_coding||c.-479G>A|||||328|,A|intergenic_region|MODIFIER|LOC119864381-LOC609048|LOC119864381-LOC609048|intergenic_region|LOC119864381-LOC609048|||n.17549852G>A||||||;Bas…	1|1	0|1	0|1	0.56643
chr19	17550122	T	G	AC=4;AF=0.609756;AN=6;ANN=G|upstream_gene_variant|MODIFIER|LOC119864381|LOC119864381|transcript|XR_005373766.1|pseudogene||n.-2854A>C|||||2854|,G|upstream_gene_variant|MODIFIER|LOC609048|LOC609048|transcript|XM_038564512.1|protein_coding||c.-209T>G|||||58|,G|intergenic_region|MODIFIER|LOC119864381-LOC609048|LOC119864381-LOC609048|intergenic_region|LOC119864381-LOC609048|||n.17550122T>G||||||;Base…	1/1	0/1	0/1	0.5692
chr19	17550225	T	C	AC=4;AF=0.634146;AN=6;ANN=C|5_prime_UTR_variant|MODIFIER|LOC609048|LOC609048|transcript|XM_038564512.1|protein_coding|1/2|c.-56T>C|||||106|,C|upstream_gene_variant|MODIFIER|LOC119864381|LOC119864381|transcript|XR_005373766.1|pseudogene||n.-2957A>G|||||2957|;BaseQRankSum=0;DP=3580;ExcessHet=0.0576;FS=0;InbreedingCoeff=0.2297;MLEAC=114;MLEAF=0.633;MQ=58.97;MQRankSum=0;NEGATIVE_TRAIN_SITE;QD=24.14;R…	1/1	0/1	0/1	0.57826
chr19	17550275	G	A	AC=4;AF=0.646341;AN=6;ANN=A|upstream_gene_variant|MODIFIER|LOC119864381|LOC119864381|transcript|XR_005373766.1|pseudogene||n.-3007C>T|||||3007|,A|intron_variant|MODIFIER|LOC609048|LOC609048|transcript|XM_038564512.1|protein_coding|1/1|c.-21+15G>A||||||;BaseQRankSum=0;DP=3854;ExcessHet=0.2088;FS=1.286;InbreedingCoeff=0.176;MLEAC=116;MLEAF=0.644;MQ=58.57;MQRankSum=-0.662;NEGATIVE_TRAIN_SITE;QD=23.5…	1/1	0/1	0/1	0.58455
chr19	17550299	C	T	AC=4;AF=0.554878;AN=6;ANN=T|upstream_gene_variant|MODIFIER|LOC119864381|LOC119864381|transcript|XR_005373766.1|pseudogene||n.-3031G>A|||||3031|,T|intron_variant|MODIFIER|LOC609048|LOC609048|transcript|XM_038564512.1|protein_coding|1/1|c.-20-12C>T||||||;BaseQRankSum=0.019;DP=3755;ExcessHet=0.2496;FS=17.106;InbreedingCoeff=0.1659;MLEAC=101;MLEAF=0.561;MQ=58.61;MQRankSum=-0.613;NEGATIVE_TRAIN_SITE;P…	1/1	0/1	0/1	0.54253, 0.00075
chr19	17550478	G	A	AC=4;AF=0.548781;AN=6;ANN=A|missense_variant|MODERATE|LOC609048|LOC609048|transcript|XM_038564512.1|protein_coding|2/2|c.148G>A|p.Glu50Lys|249/586|148/408|50/135||,A|upstream_gene_variant|MODIFIER|LOC119864381|LOC119864381|transcript|XR_005373766.1|pseudogene||n.-3210C>T|||||3210|;BaseQRankSum=-0.04;DP=3869;ExcessHet=0.3648;FS=1.244;InbreedingCoeff=0.1432;MLEAC=100;MLEAF=0.556;MQ=56.89;MQRankSum=…	1/1	0/1	0/1	0.5312
chr19	17550773	TC	T,TCC,TCCC	AC=4,0,0;AF=0.493902,0.0365854,0.0121951;AN=6;ANN=T|3_prime_UTR_variant|MODIFIER|LOC609048|LOC609048|transcript|XM_038564512.1|protein_coding|2/2|c.*42delC|||||42|INFO_REALIGN_3_PRIME,TCC|3_prime_UTR_variant|MODIFIER|LOC609048|LOC609048|transcript|XM_038564512.1|protein_coding|2/2|c.*42dupC|||||43|INFO_REALIGN_3_PRIME,TCCC|3_prime_UTR_variant|MODIFIER|LOC609048|LOC609048|transcript|XM_038564512.1…	1/1	0/1	0/1	0.55813, 0.01158, 0.00352
chr19	17550813	GAA	G,GA,GAAA,GAAAA	AC=0,3,2,0;AF=0.0182927,0.560976,0.256098,0.0304878;AN=6;ANN=G|3_prime_UTR_variant|MODIFIER|LOC609048|LOC609048|transcript|XM_038564512.1|protein_coding|2/2|c.*65_*66delAA|||||65|INFO_REALIGN_3_PRIME,GA|3_prime_UTR_variant|MODIFIER|LOC609048|LOC609048|transcript|XM_038564512.1|protein_coding|2/2|c.*66delA|||||66|INFO_REALIGN_3_PRIME,G|upstream_gene_variant|MODIFIER|LOC119864381|LOC119864381|trans…	0/2	2/3	2/3	0.2685, 0.49899, 0.03422, 0.03624, 0.00151
chr19	17550880	T	A	AC=4;AF=0.609756;AN=6;ANN=A|upstream_gene_variant|MODIFIER|LOC119864381|LOC119864381|transcript|XR_005373766.1|pseudogene||n.-3612A>T|||||3612|,A|downstream_gene_variant|MODIFIER|LOC609048|LOC609048|transcript|XM_038564512.1|protein_coding||c.*142T>A|||||65|,A|intergenic_region|MODIFIER|LOC609048-LOC119864439|LOC609048-LOC119864439|intergenic_region|LOC609048-LOC119864439|||n.17550880T>A||||||;Ba…	1/1	0/1	0/1	0.5614
chr19	17551008	C	G	AC=4;AF=0.609756;AN=6;ANN=G|upstream_gene_variant|MODIFIER|LOC119864381|LOC119864381|transcript|XR_005373766.1|pseudogene||n.-3740G>C|||||3740|,G|downstream_gene_variant|MODIFIER|LOC609048|LOC609048|transcript|XM_038564512.1|protein_coding||c.*270C>G|||||193|,G|intergenic_region|MODIFIER|LOC609048-LOC119864439|LOC609048-LOC119864439|intergenic_region|LOC609048-LOC119864439|||n.17551008C>G||||||;B…	1/1	0/1	0/1	0.59336
chr19	17551760	T	C	AC=4;AF=0.609756;AN=6;ANN=C|upstream_gene_variant|MODIFIER|LOC119864381|LOC119864381|transcript|XR_005373766.1|pseudogene||n.-4492A>G|||||4492|,C|downstream_gene_variant|MODIFIER|LOC609048|LOC609048|transcript|XM_038564512.1|protein_coding||c.*1022T>C|||||945|,C|intergenic_region|MODIFIER|LOC609048-LOC119864439|LOC609048-LOC119864439|intergenic_region|LOC609048-LOC119864439|||n.17551760T>C||||||;…	1|1	0|1	0|1	0.58153
chr19	17551774	A	G	AC=4;AF=0.609756;AN=6;ANN=G|upstream_gene_variant|MODIFIER|LOC119864381|LOC119864381|transcript|XR_005373766.1|pseudogene||n.-4506T>C|||||4506|,G|downstream_gene_variant|MODIFIER|LOC609048|LOC609048|transcript|XM_038564512.1|protein_coding||c.*1036A>G|||||959|,G|intergenic_region|MODIFIER|LOC609048-LOC119864439|LOC609048-LOC119864439|intergenic_region|LOC609048-LOC119864439|||n.17551774A>G||||||;…	1|1	0|1	0|1	0.59009
chr19	17551931	C	T	AC=4;AF=0.621951;AN=6;ANN=T|upstream_gene_variant|MODIFIER|LOC119864381|LOC119864381|transcript|XR_005373766.1|pseudogene||n.-4663G>A|||||4663|,T|downstream_gene_variant|MODIFIER|LOC609048|LOC609048|transcript|XM_038564512.1|protein_coding||c.*1193C>T|||||1116|,T|intergenic_region|MODIFIER|LOC609048-LOC119864439|LOC609048-LOC119864439|intergenic_region|LOC609048-LOC119864439|||n.17551931C>T||||||…	1/1	0/1	0/1	0.63161
chr19	17552242	T	C	AC=4;AF=0.609756;AN=6;ANN=C|upstream_gene_variant|MODIFIER|LOC119864381|LOC119864381|transcript|XR_005373766.1|pseudogene||n.-4974A>G|||||4974|,C|downstream_gene_variant|MODIFIER|LOC609048|LOC609048|transcript|XM_038564512.1|protein_coding||c.*1504T>C|||||1427|,C|intergenic_region|MODIFIER|LOC609048-LOC119864439|LOC609048-LOC119864439|intergenic_region|LOC609048-LOC119864439|||n.17552242T>C||||||…	1/1	0/1	0/1	0.58505
chr19	17552347	CAGGGAG	C	AC=4;AF=0.609756;AN=6;ANN=C|downstream_gene_variant|MODIFIER|LOC609048|LOC609048|transcript|XM_038564512.1|protein_coding||c.*1610_*1615delAGGGAG|||||1533|,C|intergenic_region|MODIFIER|LOC609048-LOC119864439|LOC609048-LOC119864439|intergenic_region|LOC609048-LOC119864439|||n.17552348_17552353delAGGGAG||||||;BaseQRankSum=0.069;DP=2866;ExcessHet=0.0002;FS=5.935;InbreedingCoeff=0.4181;MLEAC=116;MLEA…	1/1	0/1	0/1	0.58304
chr19	17552423	ATC	ATCTCTCTC,ATCTCTCTCTC,ATCTCTCTCTCTCTCTC,ATCTCTCTCTCTC,A	AC=0,4,0,0,0;AF=0.170732,0.378049,0.0365854,0.0243902,0.0182927;AN=6;ANN=A|downstream_gene_variant|MODIFIER|LOC609048|LOC609048|transcript|XM_038564512.1|protein_coding||c.*1686_*1687delTC|||||1609|,ATCTCTCTC|downstream_gene_variant|MODIFIER|LOC609048|LOC609048|transcript|XM_038564512.1|protein_coding||c.*1687_*1688insTCTCTC|||||1611|,ATCTCTCTCTC|downstream_gene_variant|MODIFIER|LOC609048|LOC6090…	2/2	0/2	0/2	0.10569, 0.39683, 0.03397, 0.0073, 0.01384, 0.01007
chr19	17552749	A	G	AC=4;AF=0.609756;AN=6;ANN=G|downstream_gene_variant|MODIFIER|LOC609048|LOC609048|transcript|XM_038564512.1|protein_coding||c.*2011A>G|||||1934|,G|intergenic_region|MODIFIER|LOC609048-LOC119864439|LOC609048-LOC119864439|intergenic_region|LOC609048-LOC119864439|||n.17552749A>G||||||;BaseQRankSum=0;DP=3071;ExcessHet=0.0002;FS=0;InbreedingCoeff=0.4181;MLEAC=116;MLEAF=0.644;MQ=60;MQRankSum=0;QD=26.97;…	1/1	0/1	0/1	0.58103
chr19	17553584	C	T	AC=4;AF=0.609756;AN=6;ANN=T|downstream_gene_variant|MODIFIER|LOC609048|LOC609048|transcript|XM_038564512.1|protein_coding||c.*2846C>T|||||2769|,T|intergenic_region|MODIFIER|LOC609048-LOC119864439|LOC609048-LOC119864439|intergenic_region|LOC609048-LOC119864439|||n.17553584C>T||||||;BaseQRankSum=0;DP=3145;ExcessHet=0.0006;FS=0;InbreedingCoeff=0.3855;MLEAC=112;MLEAF=0.622;MQ=59.99;MQRankSum=0;QD=26.…	1/1	0/1	0/1	0.52718
chr19	17554154	T	C	AC=4;AF=0.609756;AN=6;ANN=C|downstream_gene_variant|MODIFIER|LOC609048|LOC609048|transcript|XM_038564512.1|protein_coding||c.*3416T>C|||||3339|,C|intergenic_region|MODIFIER|LOC609048-LOC119864439|LOC609048-LOC119864439|intergenic_region|LOC609048-LOC119864439|||n.17554154T>C||||||;BaseQRankSum=0;DP=3303;ExcessHet=0.0006;FS=0;InbreedingCoeff=0.3855;MLEAC=112;MLEAF=0.622;MQ=60;MQRankSum=0;QD=33.16;…	1|1	0|1	0|1	0.56366
chr19	17554178	G	C	AC=4;AF=0.609756;AN=6;ANN=C|downstream_gene_variant|MODIFIER|LOC609048|LOC609048|transcript|XM_038564512.1|protein_coding||c.*3440G>C|||||3363|,C|intergenic_region|MODIFIER|LOC609048-LOC119864439|LOC609048-LOC119864439|intergenic_region|LOC609048-LOC119864439|||n.17554178G>C||||||;BaseQRankSum=0.277;DP=3376;ExcessHet=0.0006;FS=0.656;InbreedingCoeff=0.3855;MLEAC=112;MLEAF=0.622;MQ=60;MQRankSum=0;Q…	1|1	0|1	0|1	0.56417, 0.00025
chr19	17554269	C	T	AC=4;AF=0.609756;AN=6;ANN=T|downstream_gene_variant|MODIFIER|LOC609048|LOC609048|transcript|XM_038564512.1|protein_coding||c.*3531C>T|||||3454|,T|intergenic_region|MODIFIER|LOC609048-LOC119864439|LOC609048-LOC119864439|intergenic_region|LOC609048-LOC119864439|||n.17554269C>T||||||;BaseQRankSum=0;DP=3243;ExcessHet=0.0006;FS=0.668;InbreedingCoeff=0.3855;MLEAC=112;MLEAF=0.622;MQ=60;MQRankSum=0;QD=26…	1/1	0/1	0/1	0.56517
chr19	17554482	G	GA	AC=4;AF=0.609756;AN=6;ANN=GA|downstream_gene_variant|MODIFIER|LOC609048|LOC609048|transcript|XM_038564512.1|protein_coding||c.*3744_*3745insA|||||3668|,GA|intergenic_region|MODIFIER|LOC609048-LOC119864439|LOC609048-LOC119864439|intergenic_region|LOC609048-LOC119864439|||n.17554482_17554483insA||||||;BaseQRankSum=-0.358;DP=3044;ExcessHet=0.0006;FS=0;InbreedingCoeff=0.3852;MLEAC=111;MLEAF=0.617;MQ=…	1/1	0/1	0/1	0.53422, 0.01938
chr19	17554647	G	A	AC=4;AF=0.609756;AN=6;ANN=A|downstream_gene_variant|MODIFIER|LOC609048|LOC609048|transcript|XM_038564512.1|protein_coding||c.*3909G>A|||||3832|,A|intergenic_region|MODIFIER|LOC609048-LOC119864439|LOC609048-LOC119864439|intergenic_region|LOC609048-LOC119864439|||n.17554647G>A||||||;BaseQRankSum=0.953;DP=3144;ExcessHet=0.0006;FS=0.646;InbreedingCoeff=0.3855;MLEAC=112;MLEAF=0.622;MQ=60;MQRankSum=0;Q…	1|1	0/1	0/1	0.56316, 0.0005
chr19	17554660	A	C	AC=4;AF=0.530488;AN=6;ANN=C|downstream_gene_variant|MODIFIER|LOC609048|LOC609048|transcript|XM_038564512.1|protein_coding||c.*3922A>C|||||3845|,C|intergenic_region|MODIFIER|LOC609048-LOC119864439|LOC609048-LOC119864439|intergenic_region|LOC609048-LOC119864439|||n.17554660A>C||||||;BaseQRankSum=0.027;DP=3112;ExcessHet=0.0001;FS=3.041;InbreedingCoeff=0.4388;MLEAC=99;MLEAF=0.55;MQ=60;MQRankSum=0;QD=…	1|1	0/1	0/1	0.48817
chr19	17554932	T	A	AC=4;AF=0.609756;AN=6;ANN=A|downstream_gene_variant|MODIFIER|LOC609048|LOC609048|transcript|XM_038564512.1|protein_coding||c.*4194T>A|||||4117|,A|intergenic_region|MODIFIER|LOC609048-LOC119864439|LOC609048-LOC119864439|intergenic_region|LOC609048-LOC119864439|||n.17554932T>A||||||;BaseQRankSum=0;DP=3080;ExcessHet=0.0006;FS=0;InbreedingCoeff=0.3855;MLEAC=112;MLEAF=0.622;MQ=60;MQRankSum=0;QD=25.83;…	1/1	0/1	0/1	0.5531
chr19	17555231	T	C	AC=4;AF=0.609756;AN=6;ANN=C|downstream_gene_variant|MODIFIER|LOC609048|LOC609048|transcript|XM_038564512.1|protein_coding||c.*4493T>C|||||4416|,C|intergenic_region|MODIFIER|LOC609048-LOC119864439|LOC609048-LOC119864439|intergenic_region|LOC609048-LOC119864439|||n.17555231T>C||||||;BaseQRankSum=0;DP=3225;ExcessHet=0.0006;FS=0;InbreedingCoeff=0.3855;MLEAC=112;MLEAF=0.622;MQ=60;MQRankSum=0;QD=25;Rea…	1/1	0/1	0/1	0.55234
chr19	17555731	A	G	AC=4;AF=0.609756;AN=6;ANN=G|downstream_gene_variant|MODIFIER|LOC609048|LOC609048|transcript|XM_038564512.1|protein_coding||c.*4993A>G|||||4916|,G|intergenic_region|MODIFIER|LOC609048-LOC119864439|LOC609048-LOC119864439|intergenic_region|LOC609048-LOC119864439|||n.17555731A>G||||||;BaseQRankSum=0;DP=3115;ExcessHet=0.0006;FS=2.234;InbreedingCoeff=0.3855;MLEAC=112;MLEAF=0.622;MQ=60;MQRankSum=0;QD=33…	1|1	0|1	0|1	0.56769
chr19	17555753	A	G	AC=4;AF=0.609756;AN=6;ANN=G|downstream_gene_variant|MODIFIER|LOC609048|LOC609048|transcript|XM_038564512.1|protein_coding||c.*5015A>G|||||4938|,G|intergenic_region|MODIFIER|LOC609048-LOC119864439|LOC609048-LOC119864439|intergenic_region|LOC609048-LOC119864439|||n.17555753A>G||||||;BaseQRankSum=0;DP=3077;ExcessHet=0.0006;FS=3.203;InbreedingCoeff=0.3855;MLEAC=112;MLEAF=0.622;MQ=60;MQRankSum=0;QD=33…	1|1	0|1	0|1	0.56316
chr19	17556086	C	T	AC=4;AF=0.609756;AN=6;ANN=T|intergenic_region|MODIFIER|LOC609048-LOC119864439|LOC609048-LOC119864439|intergenic_region|LOC609048-LOC119864439|||n.17556086C>T||||||;BaseQRankSum=0.336;DP=3301;ExcessHet=0.0006;FS=1.471;InbreedingCoeff=0.3855;MLEAC=112;MLEAF=0.622;MQ=60;MQRankSum=0;QD=26.38;ReadPosRankSum=0.303;SOR=0.724;VQSLOD=23.48;culprit=MQ	1/1	0/1	0/1	0.56492
chr19	17556410	A	AT	AC=4;AF=0.609756;AN=6;ANN=AT|intergenic_region|MODIFIER|LOC609048-LOC119864439|LOC609048-LOC119864439|intergenic_region|LOC609048-LOC119864439|||n.17556410_17556411insT||||||;BaseQRankSum=0;DP=3250;ExcessHet=0.0006;FS=0;InbreedingCoeff=0.3855;MLEAC=112;MLEAF=0.622;MQ=60;MQRankSum=0;QD=24.23;ReadPosRankSum=0.221;SOR=0.781	1/1	0/1	0/1	0.56492
chr19	17556597	A	T	AC=4;AF=0.609756;AN=6;ANN=T|intergenic_region|MODIFIER|LOC609048-LOC119864439|LOC609048-LOC119864439|intergenic_region|LOC609048-LOC119864439|||n.17556597A>T||||||;BaseQRankSum=0.35;DP=3151;ExcessHet=0.0006;FS=0.667;InbreedingCoeff=0.3855;MLEAC=112;MLEAF=0.622;MQ=60;MQRankSum=0;QD=26.33;ReadPosRankSum=0.071;SOR=0.621;VQSLOD=23.75;culprit=MQ	1/1	0/1	0/1	0.56392
chr19	17556688	A	G	AC=4;AF=0.609756;AN=6;ANN=G|intergenic_region|MODIFIER|LOC609048-LOC119864439|LOC609048-LOC119864439|intergenic_region|LOC609048-LOC119864439|||n.17556688A>G||||||;BaseQRankSum=0;DP=3009;ExcessHet=0.0006;FS=1.392;InbreedingCoeff=0.3855;MLEAC=112;MLEAF=0.622;MQ=59.94;MQRankSum=0;QD=25.91;ReadPosRankSum=0.247;SOR=0.57;VQSLOD=6.69;culprit=MQ	1/1	0/1	0/1	0.56442
chr19	17556812	A	G	AC=4;AF=0.609756;AN=6;ANN=G|intergenic_region|MODIFIER|LOC609048-LOC119864439|LOC609048-LOC119864439|intergenic_region|LOC609048-LOC119864439|||n.17556812A>G||||||;BaseQRankSum=0;DP=3035;ExcessHet=0.0006;FS=1.445;InbreedingCoeff=0.3855;MLEAC=112;MLEAF=0.622;MQ=56.31;MQRankSum=-2.097;QD=26.08;ReadPosRankSum=0.166;SOR=0.57;VQSLOD=-2.83;culprit=MQ	1/1	0/1	0/1	0.56744
chr19	17556851	CCTCT	CCT,C,CCTCTCT	AC=3,1,0;AF=0.548781,0.0792683,0.0182927;AN=6;ANN=C|intergenic_region|MODIFIER|LOC609048-LOC119864439|LOC609048-LOC119864439|intergenic_region|LOC609048-LOC119864439|||n.17556852_17556855delCTCT||||||,CCT|intergenic_region|MODIFIER|LOC609048-LOC119864439|LOC609048-LOC119864439|intergenic_region|LOC609048-LOC119864439|||n.17556854_17556855delCT||||||,CCTCTCT|intergenic_region|MODIFIER|LOC609048-LO…	1/2	0/1	0/1	0.51636, 0.03095, 0.05486, 0.00352, 0.00151, 0.00101
chr19	17556900	A	T	AC=4;AF=0.609756;AN=6;ANN=T|intergenic_region|MODIFIER|LOC609048-LOC119864439|LOC609048-LOC119864439|intergenic_region|LOC609048-LOC119864439|||n.17556900A>T||||||;BaseQRankSum=0;DP=3036;ExcessHet=0.0006;FS=0;InbreedingCoeff=0.3847;MLEAC=112;MLEAF=0.622;MQ=57.57;MQRankSum=-1.447;QD=25.94;ReadPosRankSum=-0.122;SOR=0.621;VQSLOD=-2.451;culprit=MQ	1/1	0/1	0/1	0.55611
chr19	17557113	G	T	AC=4;AF=0.621951;AN=6;ANN=T|intergenic_region|MODIFIER|LOC609048-LOC119864439|LOC609048-LOC119864439|intergenic_region|LOC609048-LOC119864439|||n.17557113G>T||||||;BaseQRankSum=0.699;DP=3263;ExcessHet=0.0016;FS=1.436;InbreedingCoeff=0.3603;MLEAC=118;MLEAF=0.656;MQ=60;MQRankSum=0;QD=26.48;ReadPosRankSum=0.064;SOR=0.539;VQSLOD=23.53;culprit=MQ	1/1	0/1	0/1	0.61626
chr19	17557289	T	C	AC=4;AF=0.609756;AN=6;ANN=C|intergenic_region|MODIFIER|LOC609048-LOC119864439|LOC609048-LOC119864439|intergenic_region|LOC609048-LOC119864439|||n.17557289T>C||||||;BaseQRankSum=-0.493;DP=3200;ExcessHet=0.0006;FS=1.427;InbreedingCoeff=0.3855;MLEAC=112;MLEAF=0.622;MQ=60;MQRankSum=0;QD=25.49;ReadPosRankSum=0.25;SOR=0.827;VQSLOD=23.13;culprit=MQ	1/1	0/1	0/1	0.56417
chr19	17557525	A	G	AC=4;AF=0.609756;AN=6;ANN=G|intergenic_region|MODIFIER|LOC609048-LOC119864439|LOC609048-LOC119864439|intergenic_region|LOC609048-LOC119864439|||n.17557525A>G||||||;BaseQRankSum=0;DP=3396;ExcessHet=0.0006;FS=2.236;InbreedingCoeff=0.3855;MLEAC=112;MLEAF=0.622;MQ=60;MQRankSum=0;QD=25.93;ReadPosRankSum=0.195;SOR=0.898;VQSLOD=22.03;culprit=MQ	1/1	0/1	0/1	0.5692
chr19	17557692	T	C	AC=4;AF=0.609756;AN=6;ANN=C|intergenic_region|MODIFIER|LOC609048-LOC119864439|LOC609048-LOC119864439|intergenic_region|LOC609048-LOC119864439|||n.17557692T>C||||||;BaseQRankSum=0;DP=3168;ExcessHet=0.0006;FS=0;InbreedingCoeff=0.3855;MLEAC=112;MLEAF=0.622;MQ=60;MQRankSum=0;QD=26.38;ReadPosRankSum=0.284;SOR=0.668;VQSLOD=23.71;culprit=MQ	1/1	0/1	0/1	0.5536
chr19	17557762	A	G	AC=4;AF=0.609756;AN=6;ANN=G|intergenic_region|MODIFIER|LOC609048-LOC119864439|LOC609048-LOC119864439|intergenic_region|LOC609048-LOC119864439|||n.17557762A>G||||||;BaseQRankSum=0;DP=3244;ExcessHet=0.0006;FS=0.662;InbreedingCoeff=0.3855;MLEAC=112;MLEAF=0.622;MQ=60;MQRankSum=0;QD=26.38;ReadPosRankSum=0.568;SOR=0.632;VQSLOD=23.39;culprit=MQ	1/1	0/1	0/1	0.56945
chr19	17557862	T	C	AC=4;AF=0.609756;AN=6;ANN=C|intergenic_region|MODIFIER|LOC609048-LOC119864439|LOC609048-LOC119864439|intergenic_region|LOC609048-LOC119864439|||n.17557862T>C||||||;BaseQRankSum=0;DP=3121;ExcessHet=0.0006;FS=0;InbreedingCoeff=0.3855;MLEAC=112;MLEAF=0.622;MQ=60;MQRankSum=0;QD=26.34;ReadPosRankSum=0.115;SOR=0.69;VQSLOD=23.68;culprit=MQ	1/1	0/1	0/1	0.5697
chr19	17558035	A	T,*	AC=4,0;AF=0.542683,0.0670732;AN=6;ANN=T|intergenic_region|MODIFIER|LOC609048-LOC119864439|LOC609048-LOC119864439|intergenic_region|LOC609048-LOC119864439|||n.17558035A>T||||||;BaseQRankSum=0;DP=2910;ExcessHet=0.0006;FS=0.66;InbreedingCoeff=0.3855;MLEAC=102,10;MLEAF=0.567,0.056;MQ=59.95;MQRankSum=0;QD=27.49;ReadPosRankSum=-0.046;SOR=0.619;VQSLOD=7.2;culprit=MQ	1|1	0|1	0|1	0.49597, 0.05687
chr19	17558036	A	T,ATTT	AC=4,0;AF=0.542683,0.0670732;AN=6;ANN=T|intergenic_region|MODIFIER|LOC609048-LOC119864439|LOC609048-LOC119864439|intergenic_region|LOC609048-LOC119864439|||n.17558036A>T||||||,ATTT|intergenic_region|MODIFIER|LOC609048-LOC119864439|LOC609048-LOC119864439|intergenic_region|LOC609048-LOC119864439|||n.17558036_17558037insTTT||||||;BaseQRankSum=0;DP=2909;ExcessHet=0.0006;FS=0.657;InbreedingCoeff=0.385…	1|1	0|1	0|1	0.49849, 0.04303, 0.00554, 0.00101
chr19	17558169	T	C	AC=4;AF=0.609756;AN=6;ANN=C|intergenic_region|MODIFIER|LOC609048-LOC119864439|LOC609048-LOC119864439|intergenic_region|LOC609048-LOC119864439|||n.17558169T>C||||||;BaseQRankSum=0;DP=2043;ExcessHet=0.001;FS=0.74;InbreedingCoeff=0.2151;MLEAC=122;MLEAF=0.678;MQ=59.95;MQRankSum=0;QD=31.59;ReadPosRankSum=0.51;SOR=0.588;VQSLOD=5.59;culprit=MQ	1|1	0|1	0|1	0.56618
chr19	17558184	C	T	AC=4;AF=0.609756;AN=6;ANN=T|intergenic_region|MODIFIER|LOC609048-LOC119864439|LOC609048-LOC119864439|intergenic_region|LOC609048-LOC119864439|||n.17558184C>T||||||;BaseQRankSum=0;DP=1939;ExcessHet=0.0006;FS=0;InbreedingCoeff=0.1638;MLEAC=124;MLEAF=0.689;MQ=59.96;MQRankSum=0;QD=31.22;ReadPosRankSum=0;SOR=0.641;VQSLOD=6.18;culprit=MQ	1|1	0|1	0|1	0.52869
chr19	17558185	G	T	AC=4;AF=0.609756;AN=6;ANN=T|intergenic_region|MODIFIER|LOC609048-LOC119864439|LOC609048-LOC119864439|intergenic_region|LOC609048-LOC119864439|||n.17558185G>T||||||;BaseQRankSum=0;DP=1934;ExcessHet=0.0006;FS=0;InbreedingCoeff=0.2876;MLEAC=117;MLEAF=0.65;MQ=59.97;MQRankSum=0;QD=35.57;ReadPosRankSum=0;SOR=0.67;VQSLOD=6.48;culprit=MQ	1|1	0|1	0|1	0.5614
chr19	17558232	AGGGGG	AGGG,A,AGG	AC=1,0,0;AF=0.191358,0,0.0555556;AN=6;ANN=A|intergenic_region|MODIFIER|LOC609048-LOC119864439|LOC609048-LOC119864439|intergenic_region|LOC609048-LOC119864439|||n.17558233_17558237delGGGGG||||||,AGG|intergenic_region|MODIFIER|LOC609048-LOC119864439|LOC609048-LOC119864439|intergenic_region|LOC609048-LOC119864439|||n.17558235_17558237delGGG||||||,AGGG|intergenic_region|MODIFIER|LOC609048-LOC11986443…	0/0	0/1	0/0	0.05586, 0.00604, 0.02919, 0.00478, 0.02164, 0.00101
chr19	17558233	G	GA,*,C	AC=4,1,0;AF=0.604938,0.240741,0.0185185;AN=6;ANN=C|intergenic_region|MODIFIER|LOC609048-LOC119864439|LOC609048-LOC119864439|intergenic_region|LOC609048-LOC119864439|||n.17558233G>C||||||,GA|intergenic_region|MODIFIER|LOC609048-LOC119864439|LOC609048-LOC119864439|intergenic_region|LOC609048-LOC119864439|||n.17558233_17558234insA||||||;BaseQRankSum=0;DP=1285;ExcessHet=0.3232;FS=5.744;InbreedingCoef…	1|1	1|2	0|1	0.49799, 0.1155, 0.0229, 0.01963, 0.00654, 0.00101
chr19	17558235	G	A,*	AC=4,0;AF=0.530488,0.0914634;AN=6;ANN=A|intergenic_region|MODIFIER|LOC609048-LOC119864439|LOC609048-LOC119864439|intergenic_region|LOC609048-LOC119864439|||n.17558235G>A||||||;BaseQRankSum=-0.349;DP=1311;ExcessHet=0.2652;FS=0.836;InbreedingCoeff=0.0548;MLEAC=105,18;MLEAF=0.583,0.1;MQ=59.87;MQRankSum=0;QD=29.45;ReadPosRankSum=0.351;SOR=0.551;VQSLOD=5.27;culprit=MQRankSum	1|1	0|1	0|1	0.49648, 0.05435
chr19	17558237	G	A,*	AC=4,0;AF=0.548781,0;AN=6;ANN=A|intergenic_region|MODIFIER|LOC609048-LOC119864439|LOC609048-LOC119864439|intergenic_region|LOC609048-LOC119864439|||n.17558237G>A||||||;BaseQRankSum=-0.27;DP=1284;ExcessHet=0.1864;FS=2.797;InbreedingCoeff=0.1896;MLEAC=101,4;MLEAF=0.561,0.022;MQ=59.87;MQRankSum=0;QD=30.89;ReadPosRankSum=0.439;SOR=0.415;VQSLOD=5.78;culprit=MQRankSum	1|1	0|1	0|1	0.50679, 0.02139
chr19	17558307	T	G	AC=4;AF=0.609756;AN=6;ANN=G|intergenic_region|MODIFIER|LOC609048-LOC119864439|LOC609048-LOC119864439|intergenic_region|LOC609048-LOC119864439|||n.17558307T>G||||||;BaseQRankSum=0;DP=2436;ExcessHet=0.0006;FS=0;InbreedingCoeff=0.3834;MLEAC=112;MLEAF=0.622;MQ=59.99;MQRankSum=0;QD=26.95;ReadPosRankSum=0.175;SOR=0.816;VQSLOD=8.1;culprit=MQ	1/1	0/1	0/1	0.55486
chr19	17558561	T	C	AC=4;AF=0.621951;AN=6;ANN=C|intergenic_region|MODIFIER|LOC609048-LOC119864439|LOC609048-LOC119864439|intergenic_region|LOC609048-LOC119864439|||n.17558561T>C||||||;BaseQRankSum=0;DP=2611;ExcessHet=0.0016;FS=1.495;InbreedingCoeff=0.3603;MLEAC=118;MLEAF=0.656;MQ=59.96;MQRankSum=0;QD=31.85;ReadPosRankSum=0;SOR=0.872;VQSLOD=6.47;culprit=MQ	1|1	0|1	0|1	0.62733
chr19	17558604	T	A,*	AC=4,0;AF=0.262195,0.341463;AN=6;ANN=A|intergenic_region|MODIFIER|LOC609048-LOC119864439|LOC609048-LOC119864439|intergenic_region|LOC609048-LOC119864439|||n.17558604T>A||||||;BaseQRankSum=0;DP=2567;ExcessHet=0.0012;FS=1.227;InbreedingCoeff=0.2594;MLEAC=50,66;MLEAF=0.278,0.367;MQ=59.87;MQRankSum=0;QD=11.05;ReadPosRankSum=0.786;SOR=0.846;VQSLOD=5.1;culprit=MQRankSum	1|1	0|1	0/1	0.18294, 0.34852, 0.00025
chr19	17558607	AAAAGAAAG	GAAAGAAAG,AGAAAGAAAGAAAG,AAAAGAAAGAAAG,AAAAGAAAGAAAGAAAG,AGAAAGAAAGAAAGAAAG,A	AC=4,0,2,0,0,0;AF=0.262195,0.298781,0.158537,0.0304878,0.0365854,0.00609756;AN=6;ANN=GAAAGAAAG|intergenic_region|MODIFIER|LOC609048-LOC119864439|LOC609048-LOC119864439|intergenic_region|LOC609048-LOC119864439|||n.17558607A>G||||||,AGAAAGAAAGAAAG|intergenic_region|MODIFIER|LOC609048-LOC119864439|LOC609048-LOC119864439|intergenic_region|LOC609048-LOC119864439|||n.17558607_17558608insGAAAG||||||,AGA…	1/1	1/3	1/3	0.21414, 0.18294, 0.27302, 0.06241, 0.06366, 0.01761
chr19	17558871	A	T	AC=4;AF=0.609756;AN=6;ANN=T|intergenic_region|MODIFIER|LOC609048-LOC119864439|LOC609048-LOC119864439|intergenic_region|LOC609048-LOC119864439|||n.17558871A>T||||||;BaseQRankSum=0;DP=3316;ExcessHet=0.0006;FS=0.71;InbreedingCoeff=0.3855;MLEAC=112;MLEAF=0.622;MQ=59.99;MQRankSum=0;QD=27.14;ReadPosRankSum=0.317;SOR=0.602;VQSLOD=10.19;culprit=MQ	1/1	0/1	0/1	0.54907
chr19	17559449	T	A	AC=4;AF=0.609756;AN=6;ANN=A|intergenic_region|MODIFIER|LOC609048-LOC119864439|LOC609048-LOC119864439|intergenic_region|LOC609048-LOC119864439|||n.17559449T>A||||||;BaseQRankSum=0;DP=3193;ExcessHet=0.0006;FS=2.261;InbreedingCoeff=0.3855;MLEAC=112;MLEAF=0.622;MQ=60;MQRankSum=0;QD=26.21;ReadPosRankSum=0.163;SOR=0.521;VQSLOD=23.17;culprit=MQ	1/1	0/1	0/1	0.56819
chr19	17559887	C	T	AC=4;AF=0.609756;AN=6;ANN=T|intergenic_region|MODIFIER|LOC609048-LOC119864439|LOC609048-LOC119864439|intergenic_region|LOC609048-LOC119864439|||n.17559887C>T||||||;BaseQRankSum=0;DP=3163;ExcessHet=0.0006;FS=2.34;InbreedingCoeff=0.3855;MLEAC=112;MLEAF=0.622;MQ=60;MQRankSum=0;QD=26.7;ReadPosRankSum=0.114;SOR=0.523;VQSLOD=23.11;culprit=MQ	1/1	0/1	0/1	0.55385
chr19	17560614	TAA	TA,TAAA,TAAAA,TAAAAA,T	AC=0,1,3,0,0;AF=0.0304878,0.152439,0.414634,0.0487805,0.0243902;AN=6;ANN=T|intergenic_region|MODIFIER|LOC609048-LOC119864439|LOC609048-LOC119864439|intergenic_region|LOC609048-LOC119864439|||n.17560615_17560616delAA||||||,TA|intergenic_region|MODIFIER|LOC609048-LOC119864439|LOC609048-LOC119864439|intergenic_region|LOC609048-LOC119864439|||n.17560616delA||||||,TAAA|intergenic_region|MODIFIER|LOC60…	2/3	0/3	0/3	0.06039, 0.10166, 0.38525, 0.05662, 0.0609, 0.00403
chr19	17560805	A	G	AC=4;AF=0.615854;AN=6;ANN=G|intergenic_region|MODIFIER|LOC609048-LOC119864439|LOC609048-LOC119864439|intergenic_region|LOC609048-LOC119864439|||n.17560805A>G||||||;BaseQRankSum=-0.815;DP=3083;ExcessHet=0.0016;FS=0;InbreedingCoeff=0.3581;MLEAC=113;MLEAF=0.628;MQ=60;MQRankSum=0;QD=25.21;ReadPosRankSum=0.126;SOR=0.694;VQSLOD=23.64;culprit=MQ	1/1	0/1	0/1	0.57574
chr19	17561007	A	G	AC=4;AF=0.628049;AN=6;ANN=G|intergenic_region|MODIFIER|LOC609048-LOC119864439|LOC609048-LOC119864439|intergenic_region|LOC609048-LOC119864439|||n.17561007A>G||||||;BaseQRankSum=-0.518;DP=3103;ExcessHet=0.0043;FS=0.678;InbreedingCoeff=0.3305;MLEAC=119;MLEAF=0.661;MQ=60;MQRankSum=0;POSITIVE_TRAIN_SITE;QD=26.14;ReadPosRankSum=-0.166;SOR=0.63;VQSLOD=25;culprit=MQ	1/1	0/1	0/1	0.5994
chr19	17561235	C	T	AC=4;AF=0.615854;AN=6;ANN=T|intergenic_region|MODIFIER|LOC609048-LOC119864439|LOC609048-LOC119864439|intergenic_region|LOC609048-LOC119864439|||n.17561235C>T||||||;BaseQRankSum=0.072;DP=3161;ExcessHet=0.0016;FS=0;InbreedingCoeff=0.3581;MLEAC=113;MLEAF=0.628;MQ=58.73;MQRankSum=-1.189;QD=25.73;ReadPosRankSum=0.515;SOR=0.631;VQSLOD=-2.472;culprit=MQ	1/1	0/1	0/1	0.56266
chr19	17561326	A	T	AC=4;AF=0.615854;AN=6;ANN=T|intergenic_region|MODIFIER|LOC609048-LOC119864439|LOC609048-LOC119864439|intergenic_region|LOC609048-LOC119864439|||n.17561326A>T||||||;BaseQRankSum=0;DP=3029;ExcessHet=0.0016;FS=0;InbreedingCoeff=0.3581;MLEAC=113;MLEAF=0.628;MQ=59.35;MQRankSum=-0.929;NEGATIVE_TRAIN_SITE;QD=25.19;ReadPosRankSum=-0.107;SOR=0.701;VQSLOD=-2.378;culprit=MQ	1/1	0/1	0/1	0.55083
chr19	17561439	GA	GAAA,GAA,GAAAA,G	AC=3,0,1,0;AF=0.445122,0.158537,0.0853659,0.0304878;AN=6;ANN=G|intergenic_region|MODIFIER|LOC609048-LOC119864439|LOC609048-LOC119864439|intergenic_region|LOC609048-LOC119864439|||n.17561440delA||||||,GAA|intergenic_region|MODIFIER|LOC609048-LOC119864439|LOC609048-LOC119864439|intergenic_region|LOC609048-LOC119864439|||n.17561440_17561441insA||||||,GAAA|intergenic_region|MODIFIER|LOC609048-LOC1198…	1/3	0/1	0/1	0.37343, 0.10267, 0.01057, 0.17866, 0.01787
chr19	17561805	C	CTTTAAACATATATAATTTTGTTTTTTTTTTTGTTTTTTTTTTATTTTTTTTATTTTTT,CTTTAAACATATATAATTTTGTTTTTTTTTTGTTTTTTTTTTATTTTTTTTATTTTTT,CTTTAAACATATATAATTTTGTGTTTTTTTTTGTTTTTTTTTTATTTTTTTTATTTTTT	AC=1,0,0;AF=0.0792683,0,0;AN=6;ANN=CTTTAAACATATATAATTTTGTGTTTTTTTTTGTTTTTTTTTTATTTTTTTTATTTTTT|intergenic_region|MODIFIER|LOC609048-LOC119864439|LOC609048-LOC119864439|intergenic_region|LOC609048-LOC119864439|||n.17561805_17561806insTTTAAACATATATAATTTTGTGTTTTTTTTTGTTTTTTTTTTATTTTTTTTATTTTTT||||||,CTTTAAACATATATAATTTTGTTTTTTTTTTGTTTTTTTTTTATTTTTTTTATTTTTT|intergenic_region|MODIFIER|LOC609048-LOC11…	0|0	0/1	0/0	No variant	SSR
chr19	17561825	G	GTTTTTTTTTTTGTTTTTTTTTT,GTTTTTTTTTTTTGTTTTTTTTTT,GTTTTTTTTTTGTTTTTTTTTT,GTTTTTTTTTTTGTTTTTTTTTTT	AC=2,1,0,0;AF=0.323171,0.0182927,0.0304878,0.0121951;AN=6;ANN=GTTTTTTTTTTGTTTTTTTTTT|intergenic_region|MODIFIER|LOC609048-LOC119864439|LOC609048-LOC119864439|intergenic_region|LOC609048-LOC119864439|||n.17561825_17561826insTTTTTTTTTTGTTTTTTTTTT||||||,GTTTTTTTTTTTGTTTTTTTTTT|intergenic_region|MODIFIER|LOC609048-LOC119864439|LOC609048-LOC119864439|intergenic_region|LOC609048-LOC119864439|||n.175618…	1|1	0/0	0/2	No variant	SSR
chr19	17562343	C	G	AC=4;AF=0.609756;AN=6;ANN=G|intergenic_region|MODIFIER|LOC609048-LOC119864439|LOC609048-LOC119864439|intergenic_region|LOC609048-LOC119864439|||n.17562343C>G||||||;BaseQRankSum=0;DP=3236;ExcessHet=0.003;FS=5.309;InbreedingCoeff=0.3381;MLEAC=112;MLEAF=0.622;MQ=59.99;MQRankSum=0;QD=25.96;ReadPosRankSum=-0.235;SOR=0.75;VQSLOD=8.19;culprit=MQ	1/1	0|1	0/1	0.56568
chr19	17563377	C	T	AC=4;AF=0.457317;AN=6;ANN=T|intergenic_region|MODIFIER|LOC609048-LOC119864439|LOC609048-LOC119864439|intergenic_region|LOC609048-LOC119864439|||n.17563377C>T||||||;BaseQRankSum=0;DP=3055;ExcessHet=0.0069;FS=0.597;InbreedingCoeff=0.309;MLEAC=85;MLEAF=0.472;MQ=60;MQRankSum=0;QD=23.29;ReadPosRankSum=-0.17;SOR=0.787;VQSLOD=23.39;culprit=MQ	1/1	0/1	0/1	0.5156
chr19	17563486	C	T	AC=2;AF=0.207317;AN=6;ANN=T|intergenic_region|MODIFIER|LOC609048-LOC119864439|LOC609048-LOC119864439|intergenic_region|LOC609048-LOC119864439|||n.17563486C>T||||||;BaseQRankSum=0;DP=3176;ExcessHet=0.0024;FS=2.675;InbreedingCoeff=0.375;MLEAC=36;MLEAF=0.2;MQ=60;MQRankSum=0;QD=21.39;ReadPosRankSum=0.023;SOR=0.633;VQSLOD=23.45;culprit=MQ	0/0	0/1	0/1	0.13437
chr19	17563661	TA	TAA,TAAA,T	AC=2,2,0;AF=0.493902,0.054878,0.0121951;AN=6;ANN=T|intergenic_region|MODIFIER|LOC609048-LOC119864439|LOC609048-LOC119864439|intergenic_region|LOC609048-LOC119864439|||n.17563662delA||||||,TAA|intergenic_region|MODIFIER|LOC609048-LOC119864439|LOC609048-LOC119864439|intergenic_region|LOC609048-LOC119864439|||n.17563662_17563663insA||||||,TAAA|intergenic_region|MODIFIER|LOC609048-LOC119864439|LOC609…	1/2	0/1	0/2	0.0156, 0.47987, 0.00377, 0.05611, 0.0005
chr19	17563819	ATTTT	AT,ATT,ATTT,A	AC=1,3,2,0;AF=0.176829,0.47561,0.109756,0.0182927;AN=6;ANN=A|intergenic_region|MODIFIER|LOC609048-LOC119864439|LOC609048-LOC119864439|intergenic_region|LOC609048-LOC119864439|||n.17563820_17563823delTTTT||||||,AT|intergenic_region|MODIFIER|LOC609048-LOC119864439|LOC609048-LOC119864439|intergenic_region|LOC609048-LOC119864439|||n.17563821_17563823delTTT||||||,ATT|intergenic_region|MODIFIER|LOC6090…	1/2	2/3	2/3	0.13714, 0.49195, 0.12204, 0.01485, 0.00126, 0.00856
chr19	17564171	G	A	AC=4;AF=0.713415;AN=6;ANN=A|intergenic_region|MODIFIER|LOC609048-LOC119864439|LOC609048-LOC119864439|intergenic_region|LOC609048-LOC119864439|||n.17564171G>A||||||;BaseQRankSum=0;DP=3275;ExcessHet=0.0132;FS=0;InbreedingCoeff=0.299;MLEAC=131;MLEAF=0.728;MQ=60;MQRankSum=0;QD=27;ReadPosRankSum=-0.047;SOR=0.659;VQSLOD=23.9;culprit=MQ	1/1	0/1	0/1	0.71087
chr19	17564211	A	G	AC=4;AF=0.713415;AN=6;ANN=G|intergenic_region|MODIFIER|LOC609048-LOC119864439|LOC609048-LOC119864439|intergenic_region|LOC609048-LOC119864439|||n.17564211A>G||||||;BaseQRankSum=0;DP=3226;ExcessHet=0.0132;FS=1.465;InbreedingCoeff=0.299;MLEAC=131;MLEAF=0.728;MQ=60;MQRankSum=0;QD=26.95;ReadPosRankSum=0.122;SOR=0.752;VQSLOD=23.47;culprit=MQ	1/1	0/1	0/1	0.71137, 0.00075
chr19	17564323	G	A	AC=4;AF=0.713415;AN=6;ANN=A|intergenic_region|MODIFIER|LOC609048-LOC119864439|LOC609048-LOC119864439|intergenic_region|LOC609048-LOC119864439|||n.17564323G>A||||||;BaseQRankSum=0;DP=3462;ExcessHet=0.0132;FS=0;InbreedingCoeff=0.299;MLEAC=131;MLEAF=0.728;MQ=60;MQRankSum=0;QD=27.38;ReadPosRankSum=0.06;SOR=0.632;VQSLOD=23.68;culprit=MQ	1/1	0/1	0/1	0.70886
chr19	17564356	C	A	AC=4;AF=0.713415;AN=6;ANN=A|intergenic_region|MODIFIER|LOC609048-LOC119864439|LOC609048-LOC119864439|intergenic_region|LOC609048-LOC119864439|||n.17564356C>A||||||;BaseQRankSum=0;DP=3413;ExcessHet=0.0132;FS=0;InbreedingCoeff=0.299;MLEAC=131;MLEAF=0.728;MQ=60;MQRankSum=0;QD=27.53;ReadPosRankSum=-0.115;SOR=0.675;VQSLOD=23.76;culprit=MQ	1/1	0/1	0/1	0.71062
chr19	17564636	G	C	AC=4;AF=0.713415;AN=6;ANN=C|intergenic_region|MODIFIER|LOC609048-LOC119864439|LOC609048-LOC119864439|intergenic_region|LOC609048-LOC119864439|||n.17564636G>C||||||;BaseQRankSum=-0.249;DP=3131;ExcessHet=0.0132;FS=0.702;InbreedingCoeff=0.299;MLEAC=131;MLEAF=0.728;MQ=59.99;MQRankSum=0;QD=27.11;ReadPosRankSum=-0.486;SOR=0.614;VQSLOD=9.53;culprit=MQ	1/1	0/1	0/1	0.71188
chr19	17564719	G	A	AC=4;AF=0.713415;AN=6;ANN=A|intergenic_region|MODIFIER|LOC609048-LOC119864439|LOC609048-LOC119864439|intergenic_region|LOC609048-LOC119864439|||n.17564719G>A||||||;BaseQRankSum=0;DP=3211;ExcessHet=0.0132;FS=2.387;InbreedingCoeff=0.299;MLEAC=131;MLEAF=0.728;MQ=60;MQRankSum=0;QD=27.18;ReadPosRankSum=0.381;SOR=0.648;VQSLOD=23.12;culprit=MQ	1/1	0/1	0/1	0.71163
chr19	17564932	G	T	AC=4;AF=0.713415;AN=6;ANN=T|intergenic_region|MODIFIER|LOC609048-LOC119864439|LOC609048-LOC119864439|intergenic_region|LOC609048-LOC119864439|||n.17564932G>T||||||;BaseQRankSum=0.908;DP=3423;ExcessHet=0.0132;FS=0.692;InbreedingCoeff=0.2989;MLEAC=131;MLEAF=0.728;MQ=60;MQRankSum=0;QD=27.01;ReadPosRankSum=0.263;SOR=0.724;VQSLOD=23.51;culprit=MQ	1/1	0/1	0/1	0.71137
chr19	17565187	T	G	AC=4;AF=0.713415;AN=6;ANN=G|intergenic_region|MODIFIER|LOC609048-LOC119864439|LOC609048-LOC119864439|intergenic_region|LOC609048-LOC119864439|||n.17565187T>G||||||;BaseQRankSum=0;DP=3204;ExcessHet=0.0132;FS=0;InbreedingCoeff=0.299;MLEAC=131;MLEAF=0.728;MQ=60;MQRankSum=0;POSITIVE_TRAIN_SITE;QD=26.76;ReadPosRankSum=-0.17;SOR=0.736;VQSLOD=25.08;culprit=MQ	1/1	0/1	0/1	0.71163
chr19	17565555	T	G	AC=4;AF=0.713415;AN=6;ANN=G|intergenic_region|MODIFIER|LOC609048-LOC119864439|LOC609048-LOC119864439|intergenic_region|LOC609048-LOC119864439|||n.17565555T>G||||||;BaseQRankSum=0;DP=3348;ExcessHet=0.0132;FS=0.69;InbreedingCoeff=0.299;MLEAC=131;MLEAF=0.728;MQ=60;MQRankSum=0;QD=27.34;ReadPosRankSum=-0.292;SOR=0.753;VQSLOD=23.45;culprit=MQ	1/1	0/1	0/1	0.74107
chr19	17565794	G	T	AC=4;AF=0.713415;AN=6;ANN=T|intergenic_region|MODIFIER|LOC609048-LOC119864439|LOC609048-LOC119864439|intergenic_region|LOC609048-LOC119864439|||n.17565794G>T||||||;BaseQRankSum=0;DP=3138;ExcessHet=0.0132;FS=1.508;InbreedingCoeff=0.299;MLEAC=131;MLEAF=0.728;MQ=60;MQRankSum=0;QD=27.62;ReadPosRankSum=0.392;SOR=0.75;VQSLOD=23.07;culprit=MQ	1/1	0/1	0/1	0.70986
chr19	17565884	C	T	AC=4;AF=0.713415;AN=6;ANN=T|intergenic_region|MODIFIER|LOC609048-LOC119864439|LOC609048-LOC119864439|intergenic_region|LOC609048-LOC119864439|||n.17565884C>T||||||;BaseQRankSum=0;DP=3207;ExcessHet=0.0132;FS=0;InbreedingCoeff=0.299;MLEAC=131;MLEAF=0.728;MQ=60;MQRankSum=0;QD=27.51;ReadPosRankSum=-0.293;SOR=0.742;VQSLOD=23.5;culprit=MQ	1/1	0/1	0/1	0.73654
chr19	17566649	TTTTA	T	AC=2;AF=0.231707;AN=6;ANN=T|intergenic_region|MODIFIER|LOC609048-LOC119864439|LOC609048-LOC119864439|intergenic_region|LOC609048-LOC119864439|||n.17566650_17566653delTTTA||||||;BaseQRankSum=0;DP=3219;ExcessHet=0.0189;FS=0;InbreedingCoeff=0.2928;MLEAC=40;MLEAF=0.222;MQ=59.87;MQRankSum=0;QD=26.12;ReadPosRankSum=0.297;SOR=0.681	0/0	0/1	0/1	0.17665
chr19	17566687	A	AGAG,G	AC=0,2;AF=0.189024,0.231707;AN=6;ANN=G|intergenic_region|MODIFIER|LOC609048-LOC119864439|LOC609048-LOC119864439|intergenic_region|LOC609048-LOC119864439|||n.17566687A>G||||||,AGAG|intergenic_region|MODIFIER|LOC609048-LOC119864439|LOC609048-LOC119864439|intergenic_region|LOC609048-LOC119864439|||n.17566687_17566688insGAG||||||;BaseQRankSum=0.687;DP=3233;ExcessHet=0.0122;FS=0;InbreedingCoeff=0.2914…	0/0	0/2	0/2	0.18042, 0.15224, 0.00201, 0.00503, 0.0005
chr19	17566751	A	G	AC=2;AF=0.420732;AN=6;ANN=G|intergenic_region|MODIFIER|LOC609048-LOC119864439|LOC609048-LOC119864439|intergenic_region|LOC609048-LOC119864439|||n.17566751A>G||||||;BaseQRankSum=-0.365;DP=3204;ExcessHet=0.0122;FS=0.584;InbreedingCoeff=0.2914;MLEAC=75;MLEAF=0.417;MQ=59.29;MQRankSum=0;QD=22.58;ReadPosRankSum=0.064;SOR=0.641;VQSLOD=1.85;culprit=MQ	0/0	0/1	0/1	0.35682
chr19	17569053	C	T	AC=2;AF=0.231707;AN=6;ANN=T|intergenic_region|MODIFIER|LOC609048-LOC119864439|LOC609048-LOC119864439|intergenic_region|LOC609048-LOC119864439|||n.17569053C>T||||||;BaseQRankSum=0.017;DP=3211;ExcessHet=0.0189;FS=0.556;InbreedingCoeff=0.2929;MLEAC=40;MLEAF=0.222;MQ=59.99;MQRankSum=0;QD=20.51;ReadPosRankSum=-0.456;SOR=0.632;VQSLOD=9.63;culprit=MQ	0/0	0/1	0/1	0.15249
chr19	17569155	T	C	AC=2;AF=0.347561;AN=6;ANN=C|intergenic_region|MODIFIER|LOC609048-LOC119864439|LOC609048-LOC119864439|intergenic_region|LOC609048-LOC119864439|||n.17569155T>C||||||;BaseQRankSum=-0.789;DP=3132;ExcessHet=0.0868;FS=1.172;InbreedingCoeff=0.2184;MLEAC=59;MLEAF=0.328;MQ=60;MQRankSum=0;QD=20.35;ReadPosRankSum=0.062;SOR=0.723;VQSLOD=23.79;culprit=MQ	0/0	0/1	0/1	0.34046
chr19	17569360	C	T	AC=2;AF=0.347561;AN=6;ANN=T|intergenic_region|MODIFIER|LOC609048-LOC119864439|LOC609048-LOC119864439|intergenic_region|LOC609048-LOC119864439|||n.17569360C>T||||||;BaseQRankSum=0;DP=3077;ExcessHet=0.0868;FS=1.195;InbreedingCoeff=0.2184;MLEAC=59;MLEAF=0.328;MQ=60;MQRankSum=0;QD=21.08;ReadPosRankSum=-0.312;SOR=0.552;VQSLOD=23.33;culprit=MQ	0/0	0/1	0/1	0.30322
chr19	17570326	GAAAAA	G,GAAAA,GAAA,GAAAAAA,AAAAAA	AC=0,0,0,1,0;AF=0.115854,0.195122,0.0365854,0.0731707,0;AN=6;ANN=AAAAAA|intergenic_region|MODIFIER|LOC609048-LOC119864439|LOC609048-LOC119864439|intergenic_region|LOC609048-LOC119864439|||n.17570326G>A||||||,G|intergenic_region|MODIFIER|LOC609048-LOC119864439|LOC609048-LOC119864439|intergenic_region|LOC609048-LOC119864439|||n.17570327_17570331delAAAAA||||||,GAAA|intergenic_region|MODIFIER|LOC6090…	0/0	0/4	0/0	0.06467, 0.19829, 0.08707, 0.09638, 0.01082, 0.01208
chr19	17570439	A	G	AC=2;AF=0.439024;AN=6;ANN=G|intergenic_region|MODIFIER|LOC609048-LOC119864439|LOC609048-LOC119864439|intergenic_region|LOC609048-LOC119864439|||n.17570439A>G||||||;BaseQRankSum=0;DP=3104;ExcessHet=0.0067;FS=1.269;InbreedingCoeff=0.3116;MLEAC=74;MLEAF=0.411;MQ=60;MQRankSum=0;POSITIVE_TRAIN_SITE;QD=23.34;ReadPosRankSum=-0.292;SOR=0.551;VQSLOD=24.79;culprit=MQ	0/0	0/1	0/1	0.40664
chr19	17571021	A	G	AC=2;AF=0.231707;AN=6;ANN=G|intergenic_region|MODIFIER|LOC609048-LOC119864439|LOC609048-LOC119864439|intergenic_region|LOC609048-LOC119864439|||n.17571021A>G||||||;BaseQRankSum=-0.827;DP=3194;ExcessHet=0.0189;FS=0.559;InbreedingCoeff=0.2929;MLEAC=40;MLEAF=0.222;MQ=60;MQRankSum=0;QD=20.7;ReadPosRankSum=-0.144;SOR=0.599;VQSLOD=23.71;culprit=MQ	0/0	0/1	0/1	0.21917
chr19	17574272	AT	A	AC=2;AF=0.231707;AN=6;ANN=A|intergenic_region|MODIFIER|LOC609048-LOC119864439|LOC609048-LOC119864439|intergenic_region|LOC609048-LOC119864439|||n.17574273delT||||||;BaseQRankSum=0;DP=3205;ExcessHet=0.0677;FS=0.547;InbreedingCoeff=0.2361;MLEAC=43;MLEAF=0.239;MQ=60;MQRankSum=0;QD=17.02;ReadPosRankSum=-0.534;SOR=0.729	0/0	0/1	0/1	0.2237, 0.02189
chr19	17577299	C	T	AC=2;AF=0.22561;AN=6;ANN=T|intergenic_region|MODIFIER|LOC609048-LOC119864439|LOC609048-LOC119864439|intergenic_region|LOC609048-LOC119864439|||n.17577299C>T||||||;BaseQRankSum=0;DP=3078;ExcessHet=0.0118;FS=1.2;InbreedingCoeff=0.3126;MLEAC=39;MLEAF=0.217;MQ=60;MQRankSum=0;QD=21.02;ReadPosRankSum=-0.085;SOR=0.586;VQSLOD=23.63;culprit=MQ	0/0	0/1	0/1	0.18445
chr19	17578839	CCTAA	C	AC=2;AF=0.323171;AN=6;ANN=C|intergenic_region|MODIFIER|LOC609048-LOC119864439|LOC609048-LOC119864439|intergenic_region|LOC609048-LOC119864439|||n.17578840_17578843delCTAA||||||;BaseQRankSum=0;DP=3280;ExcessHet=0.0006;FS=0;InbreedingCoeff=0.3895;MLEAC=58;MLEAF=0.322;MQ=60;MQRankSum=0;QD=30.23;ReadPosRankSum=-0.144;SOR=0.711	0/0	0/1	0/1	0.28108
chr19	17579073	C	T	AC=2;AF=0.317073;AN=6;ANN=T|intergenic_region|MODIFIER|LOC609048-LOC119864439|LOC609048-LOC119864439|intergenic_region|LOC609048-LOC119864439|||n.17579073C>T||||||;BaseQRankSum=0;DP=3196;ExcessHet=0.0003;FS=2.886;InbreedingCoeff=0.4095;MLEAC=57;MLEAF=0.317;MQ=60;MQRankSum=0;QD=23.65;ReadPosRankSum=-0.17;SOR=0.508;VQSLOD=22.91;culprit=MQ	0/0	0/1	0/1	0.27302
chr19	17579554	T	A	AC=2;AF=0.317073;AN=6;ANN=A|intergenic_region|MODIFIER|LOC609048-LOC119864439|LOC609048-LOC119864439|intergenic_region|LOC609048-LOC119864439|||n.17579554T>A||||||;BaseQRankSum=0;DP=3301;ExcessHet=0.0003;FS=0;InbreedingCoeff=0.4095;MLEAC=57;MLEAF=0.317;MQ=60;MQRankSum=0;QD=23.16;ReadPosRankSum=0.19;SOR=0.637;VQSLOD=23.82;culprit=MQ	0/0	0|1	0/1	0.25767
chr19	17579672	A	AATGAGTAAGTATGACATCAT,AATGAGTAAGTATGACATCATGGTCTTTCCCTTTGGAAGTTAATAGTGTTGACATGGCTGTTTCCCAAGACTAGTTGGAAAGACTAGTTGGAAAGACTAGTT,AAT,AATGAGTAAGTATGACATCATGGTCTTTCCCTTTGGAAGTTAATAGTGTTGACATGGCTGTTTCCCAAGACTAGTTGGAAAGACTAGTT	AC=0,2,0,0;AF=0.405405,0.162162,0.243243,0;AN=2;ANN=AAT|intergenic_region|MODIFIER|LOC609048-LOC119864439|LOC609048-LOC119864439|intergenic_region|LOC609048-LOC119864439|||n.17579672_17579673insAT||||||,AATGAGTAAGTATGACATCAT|intergenic_region|MODIFIER|LOC609048-LOC119864439|LOC609048-LOC119864439|intergenic_region|LOC609048-LOC119864439|||n.17579672_17579673insATGAGTAAGTATGACATCAT||||||,AATGAGTAA…	2|2	./.	./.	0.18193, 0.1311, 0.06694, 0.01409, 0.00176, 0.00252
chr19	17580086	T	G	AC=3;AF=0.323171;AN=6;ANN=G|intergenic_region|MODIFIER|LOC609048-LOC119864439|LOC609048-LOC119864439|intergenic_region|LOC609048-LOC119864439|||n.17580086T>G||||||;BaseQRankSum=0;DP=3221;ExcessHet=0.0001;FS=0;InbreedingCoeff=0.4401;MLEAC=58;MLEAF=0.322;MQ=60;MQRankSum=0;QD=25.88;ReadPosRankSum=0.354;SOR=0.652;VQSLOD=23.73;culprit=MQ	0/0	0/1	1/1	0.27151
chr19	17580410	A	T	AC=2;AF=0.414634;AN=6;ANN=T|intergenic_region|MODIFIER|LOC609048-LOC119864439|LOC609048-LOC119864439|intergenic_region|LOC609048-LOC119864439|||n.17580410A>T||||||;BaseQRankSum=0;DP=3288;ExcessHet=0.0145;FS=2.961;InbreedingCoeff=0.2856;MLEAC=73;MLEAF=0.406;MQ=60;MQRankSum=0;QD=24.4;ReadPosRankSum=0.199;SOR=0.57;VQSLOD=23.01;culprit=MQ	0/0	0/1	0/1	0.39935
chr19	17580952	G	*,A	AC=0,2;AF=0.0731707,0.22561;AN=6;ANN=A|intergenic_region|MODIFIER|LOC609048-LOC119864439|LOC609048-LOC119864439|intergenic_region|LOC609048-LOC119864439|||n.17580952G>A||||||;BaseQRankSum=0.781;DP=2783;ExcessHet=0.7738;FS=1.182;InbreedingCoeff=0.0577;MLEAC=13,44;MLEAF=0.072,0.244;MQ=59.89;MQRankSum=0;QD=24.92;ReadPosRankSum=0.552;SOR=0.6;VQSLOD=6.07;culprit=MQRankSum	0/0	0|2	0|2	0.18546, 0.09814, 0.0005, 0.0005, 0.00025
chr19	17580961	AAAAAG	*,AGAAGAAAAG,AGAAAAG,A,AAAAAGAAAAG	AC=0,2,0,0,0;AF=0.0243902,0.22561,0.0731707,0.00609756,0;AN=6;ANN=AGAAAAG|intergenic_region|MODIFIER|LOC609048-LOC119864439|LOC609048-LOC119864439|intergenic_region|LOC609048-LOC119864439|||n.17580961_17580962insG||||||,AGAAGAAAAG|intergenic_region|MODIFIER|LOC609048-LOC119864439|LOC609048-LOC119864439|intergenic_region|LOC609048-LOC119864439|||n.17580961_17580962insGAAG||||||,A|intergenic_region…	0/0	0|2	0|2	0.15073, 0.06895, 0.08103, 0.04303, 0.00554, 0.00881
chr19	17580970	AG	A	AC=2;AF=0.22561;AN=6;ANN=A|intergenic_region|MODIFIER|LOC609048-LOC119864439|LOC609048-LOC119864439|intergenic_region|LOC609048-LOC119864439|||n.17580971delG||||||;BaseQRankSum=0.116;DP=2736;ExcessHet=0.0118;FS=1.918;InbreedingCoeff=0.3113;MLEAC=39;MLEAF=0.217;MQ=59.96;MQRankSum=0;QD=28.46;ReadPosRankSum=0.064;SOR=0.828	0/0	0|1	0|1	0.14997, 0.00805
chr19	17580994	AAAGAAAAGAAG	GAAGAAAAGAAG,A	AC=2,0;AF=0.408537,0.0731707;AN=6;ANN=GAAGAAAAGAAG|intergenic_region|MODIFIER|LOC609048-LOC119864439|LOC609048-LOC119864439|intergenic_region|LOC609048-LOC119864439|||n.17580994A>G||||||,A|intergenic_region|MODIFIER|LOC609048-LOC119864439|LOC609048-LOC119864439|intergenic_region|LOC609048-LOC119864439|||n.17580995_17581005delAAGAAAAGAAG||||||;BaseQRankSum=-0.566;DP=2857;ExcessHet=0.0004;FS=3.212;…	0/0	0|1	0|1	0.31354, 0.01812, 0.04404, 0.00025, 0.00025
chr19	17581005	GAAGAA	G,*	AC=2,0;AF=0.298781,0.0731707;AN=6;ANN=G|intergenic_region|MODIFIER|LOC609048-LOC119864439|LOC609048-LOC119864439|intergenic_region|LOC609048-LOC119864439|||n.17581006_17581010delAAGAA||||||;BaseQRankSum=0.218;DP=2973;ExcessHet=0.003;FS=0;InbreedingCoeff=0.3552;MLEAC=51,12;MLEAF=0.283,0.067;MQ=59.83;MQRankSum=0;QD=26.41;ReadPosRankSum=0.37;SOR=0.728	0/0	0|1	0|1	0.20483, 0.04957, 0.00176, 0.0005, 0.0005
chr19	17581008	GAA	*,G	AC=2,0;AF=0.304878,0.0121951;AN=6;ANN=G|intergenic_region|MODIFIER|LOC609048-LOC119864439|LOC609048-LOC119864439|intergenic_region|LOC609048-LOC119864439|||n.17581009_17581010delAA||||||;BaseQRankSum=0.548;DP=2962;ExcessHet=0;FS=0.599;InbreedingCoeff=0.4868;MLEAC=52,2;MLEAF=0.289,0.011;MQ=59.31;MQRankSum=0;QD=0.52;ReadPosRankSum=1.53;SOR=0.765	0/0	0|1	0|1	0.21087, 0.00906
chr19	17581010	AAAG	AGAAG,*,AAAGAAG	AC=0,2,0;AF=0.097561,0.323171,0;AN=6;ANN=AGAAG|intergenic_region|MODIFIER|LOC609048-LOC119864439|LOC609048-LOC119864439|intergenic_region|LOC609048-LOC119864439|||n.17581010_17581011insG||||||,AAAGAAG|intergenic_region|MODIFIER|LOC609048-LOC119864439|LOC609048-LOC119864439|intergenic_region|LOC609048-LOC119864439|||n.17581013_17581014insAAG||||||;BaseQRankSum=0;DP=2979;ExcessHet=0.0067;FS=2.042;I…	0/0	0|2	0|2	0.22245, 0.00126, 0.10292, 0.02869, 0.00226, 0.00101
chr19	17581042	AGGAGAAG	A,AGAGAAG	AC=2,0;AF=0.22561,0.0914634;AN=6;ANN=A|intergenic_region|MODIFIER|LOC609048-LOC119864439|LOC609048-LOC119864439|intergenic_region|LOC609048-LOC119864439|||n.17581043_17581049delGGAGAAG||||||,AGAGAAG|intergenic_region|MODIFIER|LOC609048-LOC119864439|LOC609048-LOC119864439|intergenic_region|LOC609048-LOC119864439|||n.17581044delG||||||;BaseQRankSum=0.242;DP=3357;ExcessHet=0.0003;FS=0.587;Inbreeding…	0/0	0|1	0|1	0.17992, 0.05637, 0.00226, 0.00126
chr19	17582475	CAA	CA,CAAA,AAA,C	AC=0,1,0,0;AF=0.0670732,0.0243902,0.097561,0.0792683;AN=6;ANN=AAA|intergenic_region|MODIFIER|LOC609048-LOC119864439|LOC609048-LOC119864439|intergenic_region|LOC609048-LOC119864439|||n.17582475C>A||||||,C|intergenic_region|MODIFIER|LOC609048-LOC119864439|LOC609048-LOC119864439|intergenic_region|LOC609048-LOC119864439|||n.17582476_17582477delAA||||||,CA|intergenic_region|MODIFIER|LOC609048-LOC11986…	0/0	0/2	0/0	0.08153, 0.1155, 0.08405, 0.04957, 0.00906, 0.00679
chr19	17583122	C	T	AC=2;AF=0.22561;AN=6;ANN=T|intergenic_region|MODIFIER|LOC609048-LOC119864439|LOC609048-LOC119864439|intergenic_region|LOC609048-LOC119864439|||n.17583122C>T||||||;BaseQRankSum=0;DP=3233;ExcessHet=0.0118;FS=1.874;InbreedingCoeff=0.3126;MLEAC=39;MLEAF=0.217;MQ=60;MQRankSum=0;QD=20.83;ReadPosRankSum=-0.13;SOR=0.623;VQSLOD=23.6;culprit=MQ	0/0	0/1	0/1	0.17413
chr19	17583695	T	C	AC=2;AF=0.22561;AN=6;ANN=C|intergenic_region|MODIFIER|LOC609048-LOC119864439|LOC609048-LOC119864439|intergenic_region|LOC609048-LOC119864439|||n.17583695T>C||||||;BaseQRankSum=0.201;DP=2942;ExcessHet=0.0118;FS=5.322;InbreedingCoeff=0.3126;MLEAC=39;MLEAF=0.217;MQ=60;MQRankSum=0;QD=20.3;ReadPosRankSum=0.353;SOR=0.582;VQSLOD=22.59;culprit=MQ	0/0	0/1	0/1	0.17313
chr19	17583843	C	CAT	AC=2;AF=0.25;AN=6;ANN=CAT|intergenic_region|MODIFIER|LOC609048-LOC119864439|LOC609048-LOC119864439|intergenic_region|LOC609048-LOC119864439|||n.17583843_17583844insAT||||||;BaseQRankSum=0;DP=3018;ExcessHet=0.1192;FS=0.529;InbreedingCoeff=0.2036;MLEAC=41;MLEAF=0.228;MQ=60;MQRankSum=0;QD=22.05;ReadPosRankSum=0.327;SOR=0.681	0/0	0|1	0|1	0.15576, 0.02843, 0.00352, 0.00201, 0.00075
chr19	17583845	C	T	AC=6;AF=0.847561;AN=6;ANN=T|intergenic_region|MODIFIER|LOC609048-LOC119864439|LOC609048-LOC119864439|intergenic_region|LOC609048-LOC119864439|||n.17583845C>T||||||;BaseQRankSum=0;DP=2999;ExcessHet=0;FS=0;InbreedingCoeff=0.5804;MLEAC=155;MLEAF=0.861;MQ=60;MQRankSum=0;QD=34.53;ReadPosRankSum=0.568;SOR=0.566;VQSLOD=21.27;culprit=MQ	1/1	1|1	1|1	0.82436, 0.00176
chr19	17584564	A	G,*	AC=6,0;AF=0.676829,0.054878;AN=6;ANN=G|intergenic_region|MODIFIER|LOC609048-LOC119864439|LOC609048-LOC119864439|intergenic_region|LOC609048-LOC119864439|||n.17584564A>G||||||;BaseQRankSum=0;DP=3361;ExcessHet=0.0523;FS=0;InbreedingCoeff=0.2428;MLEAC=119,9;MLEAF=0.661,0.05;MQ=59.99;MQRankSum=0;QD=33.38;ReadPosRankSum=-0.114;SOR=0.678;VQSLOD=10.07;culprit=MQ	1|1	1|1	1|1	0.53976, 0.04303
chr19	17584565	G	A	AC=6;AF=0.676829;AN=6;ANN=A|intergenic_region|MODIFIER|LOC609048-LOC119864439|LOC609048-LOC119864439|intergenic_region|LOC609048-LOC119864439|||n.17584565G>A||||||;BaseQRankSum=0;DP=3364;ExcessHet=0.0043;FS=0;InbreedingCoeff=0.3305;MLEAC=119;MLEAF=0.661;MQ=59.99;MQRankSum=0;QD=32.69;ReadPosRankSum=0;SOR=0.693;VQSLOD=10.19;culprit=MQ	1|1	1|1	1|1	0.53976, 0.0005
chr19	17585865	C	T	AC=4;AF=0.390244;AN=6;ANN=T|intergenic_region|MODIFIER|LOC609048-LOC119864439|LOC609048-LOC119864439|intergenic_region|LOC609048-LOC119864439|||n.17585865C>T||||||;BaseQRankSum=0;DP=3145;ExcessHet=0.2413;FS=0;InbreedingCoeff=0.1679;MLEAC=67;MLEAF=0.372;MQ=60;MQRankSum=0;QD=19.75;ReadPosRankSum=-0.146;SOR=0.719;VQSLOD=23.71;culprit=MQ	1/1	0/1	0/1	0.27906
chr19	17586560	C	CATACTTCT	AC=6;AF=0.701219;AN=6;ANN=CATACTTCT|intergenic_region|MODIFIER|LOC609048-LOC119864439|LOC609048-LOC119864439|intergenic_region|LOC609048-LOC119864439|||n.17586560_17586561insATACTTCT||||||;BaseQRankSum=0;DP=3195;ExcessHet=0.3268;FS=0;InbreedingCoeff=0.1527;MLEAC=123;MLEAF=0.683;MQ=60;MQRankSum=0;QD=34.85;ReadPosRankSum=0.025;SOR=0.63	1/1	1/1	1/1	0.56492, 0.0005
chr19	17586846	C	CA,CAAAAA,CAAAAAA,CAAAAAAA,CAA,CAAAA	AC=0,1,3,2,0,0;AF=0.097561,0.140244,0.445122,0.097561,0.0426829,0.0182927;AN=6;ANN=CA|intergenic_region|MODIFIER|LOC609048-LOC119864439|LOC609048-LOC119864439|intergenic_region|LOC609048-LOC119864439|||n.17586846_17586847insA||||||,CAA|intergenic_region|MODIFIER|LOC609048-LOC119864439|LOC609048-LOC119864439|intergenic_region|LOC609048-LOC119864439|||n.17586846_17586847insAA||||||,CAAAA|intergenic…	2/3	3/4	3/4	0.26522, 0.07474, 0.08858, 0.02491, 0.10342, 0.02139
chr19	17587035	T	C	AC=6;AF=0.701219;AN=6;ANN=C|intergenic_region|MODIFIER|LOC609048-LOC119864439|LOC609048-LOC119864439|intergenic_region|LOC609048-LOC119864439|||n.17587035T>C||||||;BaseQRankSum=0;DP=3055;ExcessHet=0.3268;FS=0;InbreedingCoeff=0.1528;MLEAC=123;MLEAF=0.683;MQ=60;MQRankSum=0;QD=26.26;ReadPosRankSum=-0.079;SOR=0.68;VQSLOD=23.46;culprit=MQ	1/1	1/1	1/1	0.57423
chr19	17587442	TG	T	AC=1;AF=0.0731707;AN=6;ANN=T|intergenic_region|MODIFIER|LOC609048-LOC119864439|LOC609048-LOC119864439|intergenic_region|LOC609048-LOC119864439|||n.17587443delG||||||;BaseQRankSum=0.39;DP=3068;ExcessHet=4.7127;FS=0.876;InbreedingCoeff=-0.0734;MLEAC=9;MLEAF=0.05;MQ=60;MQRankSum=0;QD=0.78;ReadPosRankSum=-0.143;SOR=0.576	0|0	0/1	0/0	0.05939, 0.00377
chr19	17587443	G	T,*	AC=5,1;AF=0.634146,0.0670732;AN=6;ANN=T|intergenic_region|MODIFIER|LOC609048-LOC119864439|LOC609048-LOC119864439|intergenic_region|LOC609048-LOC119864439|||n.17587443G>T||||||;BaseQRankSum=0;DP=3096;ExcessHet=0.3268;FS=0.642;InbreedingCoeff=0.1528;MLEAC=114,9;MLEAF=0.633,0.05;MQ=59.99;MQRankSum=0;QD=19.97;ReadPosRankSum=0.315;SOR=0.608;VQSLOD=9.78;culprit=MQ	1|1	1/2	1|1	0.52189, 0.05033
chr19	17587530	G	A	AC=4;AF=0.390244;AN=6;ANN=A|intergenic_region|MODIFIER|LOC609048-LOC119864439|LOC609048-LOC119864439|intergenic_region|LOC609048-LOC119864439|||n.17587530G>A||||||;BaseQRankSum=0;DP=3143;ExcessHet=0.2413;FS=0.554;InbreedingCoeff=0.1679;MLEAC=67;MLEAF=0.372;MQ=59.99;MQRankSum=0;QD=20.47;ReadPosRankSum=-0.174;SOR=0.656;VQSLOD=10.16;culprit=MQ	1/1	0/1	0/1	0.28712
chr19	17587863	G	A	AC=2;AF=0.219512;AN=6;ANN=A|intergenic_region|MODIFIER|LOC609048-LOC119864439|LOC609048-LOC119864439|intergenic_region|LOC609048-LOC119864439|||n.17587863G>A||||||;BaseQRankSum=0;DP=2756;ExcessHet=0.0071;FS=7.69;InbreedingCoeff=0.3325;MLEAC=38;MLEAF=0.211;MQ=60;MQRankSum=0;QD=21.09;ReadPosRankSum=-0.142;SOR=0.364;VQSLOD=22.16;culprit=MQ	0/0	0/1	0/1	0.19502
chr19	17587985	C	T	AC=2;AF=0.22561;AN=6;ANN=T|intergenic_region|MODIFIER|LOC609048-LOC119864439|LOC609048-LOC119864439|intergenic_region|LOC609048-LOC119864439|||n.17587985C>T||||||;BaseQRankSum=0;DP=2117;ExcessHet=0.0025;FS=0;InbreedingCoeff=0.0888;MLEAC=51;MLEAF=0.283;MQ=60;MQRankSum=0;QD=19.19;ReadPosRankSum=0.109;SOR=0.487;VQSLOD=13.92;culprit=MQ	0/0	0/1	0/1	0.18898
chr19	17588036	T	C	AC=1;AF=0.213415;AN=6;ANN=C|intergenic_region|MODIFIER|LOC609048-LOC119864439|LOC609048-LOC119864439|intergenic_region|LOC609048-LOC119864439|||n.17588036T>C||||||;BaseQRankSum=0;DP=2497;ExcessHet=0.0042;FS=2.351;InbreedingCoeff=0.3507;MLEAC=37;MLEAF=0.206;MQ=60;MQRankSum=0;QD=20.42;ReadPosRankSum=-0.578;SOR=0.489;VQSLOD=19.03;culprit=MQ	0/0	0/1	0/0	0.19904
chr19	17589494	T	C	AC=6;AF=0.585366;AN=6;ANN=C|intergenic_region|MODIFIER|LOC609048-LOC119864439|LOC609048-LOC119864439|intergenic_region|LOC609048-LOC119864439|||n.17589494T>C||||||;BaseQRankSum=0.325;DP=2314;ExcessHet=0.9118;FS=5.478;InbreedingCoeff=0.0686;MLEAC=105;MLEAF=0.583;MQ=59.99;MQRankSum=0;QD=20.93;ReadPosRankSum=-0.14;SOR=1.094;VQSLOD=7.53;culprit=MQ	1/1	1/1	1/1	0.48163
chr19	17589519	G	GAAAAAAA,GAAAAAAAA,GA,GAAAAAA,GAAAAA	AC=3,0,0,1,2;AF=0.262195,0.0426829,0.103659,0.054878,0.164634;AN=6;ANN=GA|intergenic_region|MODIFIER|LOC609048-LOC119864439|LOC609048-LOC119864439|intergenic_region|LOC609048-LOC119864439|||n.17589519_17589520insA||||||,GAAAAA|intergenic_region|MODIFIER|LOC609048-LOC119864439|LOC609048-LOC119864439|intergenic_region|LOC609048-LOC119864439|||n.17589519_17589520insAAAAA||||||,GAAAAAA|intergenic_reg…	1/1	4/5	1/5	0.0916, 0.05511, 0.14645, 0.0302, 0.12632, 0.00705
chr19	17589645	CAAAAAAAA	CA,CAA,CAAAAAAAAA,C,CAAAA,CAAA	AC=3,1,0,0,2,0;AF=0.160494,0.0246914,0.209877,0.0308642,0.160494,0.037037;AN=6;ANN=C|intergenic_region|MODIFIER|LOC609048-LOC119864439|LOC609048-LOC119864439|intergenic_region|LOC609048-LOC119864439|||n.17589646_17589653delAAAAAAAA||||||,CA|intergenic_region|MODIFIER|LOC609048-LOC119864439|LOC609048-LOC119864439|intergenic_region|LOC609048-LOC119864439|||n.17589647_17589653delAAAAAAA||||||,CAA|in…	1/2	1/5	1/5	0.11676, 0.11475, 0.01912, 0.03624, 0.15123, 0.06417
chr19	17590430	TA	TAA,T	AC=0,2;AF=0.0426829,0.195122;AN=6;ANN=T|intergenic_region|MODIFIER|LOC609048-LOC119864439|LOC609048-LOC119864439|intergenic_region|LOC609048-LOC119864439|||n.17590431delA||||||,TAA|intergenic_region|MODIFIER|LOC609048-LOC119864439|LOC609048-LOC119864439|intergenic_region|LOC609048-LOC119864439|||n.17590431_17590432insA||||||;BaseQRankSum=0;DP=3083;ExcessHet=0.0297;FS=0;InbreedingCoeff=0.2766;MLEA…	0/0	0/2	0/2	0.15123, 0.04907, 0.00025
chr19	17590839	GC	G	AC=4;AF=0.390244;AN=6;ANN=G|intergenic_region|MODIFIER|LOC609048-LOC119864439|LOC609048-LOC119864439|intergenic_region|LOC609048-LOC119864439|||n.17590840delC||||||;BaseQRankSum=0;DP=3099;ExcessHet=0.2413;FS=0;InbreedingCoeff=0.1679;MLEAC=67;MLEAF=0.372;MQ=60;MQRankSum=0;QD=21.03;ReadPosRankSum=0.235;SOR=0.719	1/1	0/1	0/1	0.28586
chr19	17591578	G	A	AC=2;AF=0.195122;AN=6;ANN=A|intergenic_region|MODIFIER|LOC609048-LOC119864439|LOC609048-LOC119864439|intergenic_region|LOC609048-LOC119864439|||n.17591578G>A||||||;BaseQRankSum=0;DP=3204;ExcessHet=0.0007;FS=1.931;InbreedingCoeff=0.4198;MLEAC=34;MLEAF=0.189;MQ=60;MQRankSum=0;POSITIVE_TRAIN_SITE;QD=22;ReadPosRankSum=0.216;SOR=0.755;VQSLOD=24.89;culprit=MQ	0/0	0/1	0/1	0.19376
chr19	17592000	T	TAC,TACAC	AC=4,0;AF=0.390244,0.0914634;AN=6;ANN=TAC|intergenic_region|MODIFIER|LOC609048-LOC119864439|LOC609048-LOC119864439|intergenic_region|LOC609048-LOC119864439|||n.17592000_17592001insAC||||||,TACAC|intergenic_region|MODIFIER|LOC609048-LOC119864439|LOC609048-LOC119864439|intergenic_region|LOC609048-LOC119864439|||n.17592000_17592001insACAC||||||;BaseQRankSum=0;DP=3132;ExcessHet=0.7259;FS=1.885;Inbree…	1/1	0/1	0/1	0.28636, 0.06643, 0.0005, 0.0005
chr19	17592233	T	TA	AC=4;AF=0.390244;AN=6;ANN=TA|intergenic_region|MODIFIER|LOC609048-LOC119864439|LOC609048-LOC119864439|intergenic_region|LOC609048-LOC119864439|||n.17592233_17592234insA||||||;BaseQRankSum=-0.261;DP=3195;ExcessHet=0.2413;FS=0.542;InbreedingCoeff=0.1665;MLEAC=67;MLEAF=0.372;MQ=59.99;MQRankSum=0;QD=15.74;ReadPosRankSum=-0.246;SOR=0.614	1/1	0/1	0/1	0.2846
chr19	17592250	T	C	AC=2;AF=0.195122;AN=6;ANN=C|intergenic_region|MODIFIER|LOC609048-LOC119864439|LOC609048-LOC119864439|intergenic_region|LOC609048-LOC119864439|||n.17592250T>C||||||;BaseQRankSum=0;DP=3197;ExcessHet=0.0007;FS=0;InbreedingCoeff=0.4143;MLEAC=34;MLEAF=0.189;MQ=60;MQRankSum=0;QD=21.22;ReadPosRankSum=0.275;SOR=0.745;VQSLOD=23.69;culprit=MQ	0/0	0/1	0/1	0.15576, 0.01661
chr19	17594122	G	C	AC=4;AF=0.0243902;AN=6;ANN=C|intergenic_region|MODIFIER|LOC609048-LOC119864439|LOC609048-LOC119864439|intergenic_region|LOC609048-LOC119864439|||n.17594122G>C||||||;BaseQRankSum=0.022;DP=3016;ExcessHet=0.0734;FS=0.928;InbreedingCoeff=0.4886;MLEAC=4;MLEAF=0.022;MQ=60;MQRankSum=0;QD=18.8;ReadPosRankSum=1.14;SOR=0.5;VQSLOD=21.18;culprit=MQ	1/1	0/1	0/1	0.00554
chr19	17594340	T	C	AC=6;AF=0.701219;AN=6;ANN=C|downstream_gene_variant|MODIFIER|LOC119864439|LOC119864439|transcript|XR_005373955.1|pseudogene||n.*4845A>G|||||4845|,C|intergenic_region|MODIFIER|LOC609048-LOC119864439|LOC609048-LOC119864439|intergenic_region|LOC609048-LOC119864439|||n.17594340T>C||||||;BaseQRankSum=-0.431;DP=3519;ExcessHet=0.1287;FS=0;InbreedingCoeff=0.2;MLEAC=120;MLEAF=0.667;MQ=60;MQRankSum=0;POSIT…	1/1	1/1	1/1	0.57348
chr19	17594745	AT	A,ATT	AC=4,0;AF=0.390244,0.0365854;AN=6;ANN=A|downstream_gene_variant|MODIFIER|LOC119864439|LOC119864439|transcript|XR_005373955.1|pseudogene||n.*4439delA|||||4439|,ATT|downstream_gene_variant|MODIFIER|LOC119864439|LOC119864439|transcript|XR_005373955.1|pseudogene||n.*4438_*4439insA|||||4438|,A|intergenic_region|MODIFIER|LOC609048-LOC119864439|LOC609048-LOC119864439|intergenic_region|LOC609048-LOC11986…	1/1	0/1	0/1	0.03246, 0.32587, 0.01409, 0.00075, 0.00025
chr19	17595586	G	A	AC=4;AF=0.506098;AN=6;ANN=A|downstream_gene_variant|MODIFIER|LOC119864439|LOC119864439|transcript|XR_005373955.1|pseudogene||n.*3599C>T|||||3599|,A|intergenic_region|MODIFIER|LOC609048-LOC119864439|LOC609048-LOC119864439|intergenic_region|LOC609048-LOC119864439|||n.17595586G>A||||||;BaseQRankSum=1.09;DP=3140;ExcessHet=0.1257;FS=0;InbreedingCoeff=0.1984;MLEAC=86;MLEAF=0.478;MQ=60;MQRankSum=0;QD=30…	1|1	0|1	0|1	0.37217
chr19	17595592	A	T	AC=4;AF=0.506098;AN=6;ANN=T|downstream_gene_variant|MODIFIER|LOC119864439|LOC119864439|transcript|XR_005373955.1|pseudogene||n.*3593T>A|||||3593|,T|intergenic_region|MODIFIER|LOC609048-LOC119864439|LOC609048-LOC119864439|intergenic_region|LOC609048-LOC119864439|||n.17595592A>T||||||;BaseQRankSum=0;DP=3123;ExcessHet=0.1257;FS=0;InbreedingCoeff=0.1984;MLEAC=86;MLEAF=0.478;MQ=60;MQRankSum=0;QD=30.49…	1|1	0|1	0|1	0.37192
chr19	17595859	A	C	AC=4;AF=0.390244;AN=6;ANN=C|downstream_gene_variant|MODIFIER|LOC119864439|LOC119864439|transcript|XR_005373955.1|pseudogene||n.*3326T>G|||||3326|,C|intergenic_region|MODIFIER|LOC609048-LOC119864439|LOC609048-LOC119864439|intergenic_region|LOC609048-LOC119864439|||n.17595859A>C||||||;BaseQRankSum=0;DP=3107;ExcessHet=0.2413;FS=0.543;InbreedingCoeff=0.1679;MLEAC=67;MLEAF=0.372;MQ=59.99;MQRankSum=0;Q…	1/1	0/1	0/1	0.28611
chr19	17596338	C	G	AC=4;AF=0.390244;AN=6;ANN=G|downstream_gene_variant|MODIFIER|LOC119864439|LOC119864439|transcript|XR_005373955.1|pseudogene||n.*2847G>C|||||2847|,G|intergenic_region|MODIFIER|LOC609048-LOC119864439|LOC609048-LOC119864439|intergenic_region|LOC609048-LOC119864439|||n.17596338C>G||||||;BaseQRankSum=0;DP=2924;ExcessHet=0.2413;FS=0;InbreedingCoeff=0.1678;MLEAC=67;MLEAF=0.372;MQ=60;MQRankSum=0;QD=20.48…	1/1	0/1	0/1	0.27957
chr19	17596811	GATAAATAA	G,GATAA,GATAAATAAATAAATAA,GATAAATAAATAA	AC=2,0,0,0;AF=0.384146,0.243902,0.0365854,0.0731707;AN=6;ANN=G|downstream_gene_variant|MODIFIER|LOC119864439|LOC119864439|transcript|XR_005373955.1|pseudogene||n.*2366_*2373delTTATTTAT|||||2373|,GATAA|downstream_gene_variant|MODIFIER|LOC119864439|LOC119864439|transcript|XR_005373955.1|pseudogene||n.*2366_*2369delTTAT|||||2369|,GATAAATAAATAA|downstream_gene_variant|MODIFIER|LOC119864439|LOC1198644…	0/0	0/1	0/1	0.41772, 0.07222, 0.23629, 0.01309, 0.0083, 0.00503
chr19	17596875	AAG	A	AC=2;AF=0.195122;AN=6;ANN=A|downstream_gene_variant|MODIFIER|LOC119864439|LOC119864439|transcript|XR_005373955.1|pseudogene||n.*2308_*2309delCT|||||2309|,A|intergenic_region|MODIFIER|LOC609048-LOC119864439|LOC609048-LOC119864439|intergenic_region|LOC609048-LOC119864439|||n.17596876_17596877delAG||||||;BaseQRankSum=0.038;DP=2844;ExcessHet=0.0007;FS=4.602;InbreedingCoeff=0.4083;MLEAC=34;MLEAF=0.189…	0/0	0/1	0/1	0.1608
chr19	17597667	T	G	AC=2;AF=0.195122;AN=6;ANN=G|downstream_gene_variant|MODIFIER|LOC119864439|LOC119864439|transcript|XR_005373955.1|pseudogene||n.*1518A>C|||||1518|,G|intergenic_region|MODIFIER|LOC609048-LOC119864439|LOC609048-LOC119864439|intergenic_region|LOC609048-LOC119864439|||n.17597667T>G||||||;BaseQRankSum=0.31;DP=3082;ExcessHet=0.0007;FS=0;InbreedingCoeff=0.4198;MLEAC=34;MLEAF=0.189;MQ=59.99;MQRankSum=0;QD…	0/0	0/1	0/1	0.19628
chr19	17597851	C	CTTTTT,CTTTT,CTTTTTT	AC=2,0,0;AF=0.134146,0.0304878,0.0243902;AN=6;ANN=CTTTT|downstream_gene_variant|MODIFIER|LOC119864439|LOC119864439|transcript|XR_005373955.1|pseudogene||n.*1333_*1334insAAAA|||||1333|,CTTTTT|downstream_gene_variant|MODIFIER|LOC119864439|LOC119864439|transcript|XR_005373955.1|pseudogene||n.*1333_*1334insAAAAA|||||1333|,CTTTTTT|downstream_gene_variant|MODIFIER|LOC119864439|LOC119864439|transcript|X…	0/0	0/1	0|1	0.07448, 0.01283, 0.01736, 0.00352, 0.01334, 0.00302
chr19	17597855	C	T	AC=2;AF=0.195122;AN=6;ANN=T|downstream_gene_variant|MODIFIER|LOC119864439|LOC119864439|transcript|XR_005373955.1|pseudogene||n.*1330G>A|||||1330|,T|intergenic_region|MODIFIER|LOC609048-LOC119864439|LOC609048-LOC119864439|intergenic_region|LOC609048-LOC119864439|||n.17597855C>T||||||;BaseQRankSum=0.714;DP=2687;ExcessHet=0.0007;FS=13.404;InbreedingCoeff=0.3965;MLEAC=35;MLEAF=0.194;MQ=59.96;MQRankSu…	0/0	0|1	0|1	0.13739, 0.00226, 0.01107, 0.00201, 0.00101
chr19	17597859	C	CTTTT,CTTTTT,CTTT,T,CTTTTTT	AC=0,0,0,2,0;AF=0.0121951,0.0914634,0.00609756,0.195122,0.00609756;AN=6;ANN=T|downstream_gene_variant|MODIFIER|LOC119864439|LOC119864439|transcript|XR_005373955.1|pseudogene||n.*1326G>A|||||1326|,CTTT|downstream_gene_variant|MODIFIER|LOC119864439|LOC119864439|transcript|XR_005373955.1|pseudogene||n.*1325_*1326insAAA|||||1325|,CTTTT|downstream_gene_variant|MODIFIER|LOC119864439|LOC119864439|transc…	0/0	0|4	0|4	0.15123, 0.08228, 0.00226, 0.00453, 0.00075, 0.00503
chr19	17597881	C	CT	AC=6;AF=0.731707;AN=6;ANN=CT|downstream_gene_variant|MODIFIER|LOC119864439|LOC119864439|transcript|XR_005373955.1|pseudogene||n.*1303_*1304insA|||||1303|,CT|intergenic_region|MODIFIER|LOC609048-LOC119864439|LOC609048-LOC119864439|intergenic_region|LOC609048-LOC119864439|||n.17597881_17597882insT||||||;BaseQRankSum=-0.298;DP=2713;ExcessHet=0.0344;FS=1.321;InbreedingCoeff=0.2584;MLEAC=126;MLEAF=0.7…	1/1	1/1	1/1	0.53246, 0.00226, 0.02139
chr19	17597988	A	G	AC=2;AF=0.195122;AN=6;ANN=G|downstream_gene_variant|MODIFIER|LOC119864439|LOC119864439|transcript|XR_005373955.1|pseudogene||n.*1197T>C|||||1197|,G|intergenic_region|MODIFIER|LOC609048-LOC119864439|LOC609048-LOC119864439|intergenic_region|LOC609048-LOC119864439|||n.17597988A>G||||||;BaseQRankSum=0;DP=3039;ExcessHet=0.0007;FS=0;InbreedingCoeff=0.4197;MLEAC=34;MLEAF=0.189;MQ=60;MQRankSum=0;QD=27.48…	0/0	0|1	0|1	0.18973
chr19	17597995	C	A	AC=2;AF=0.195122;AN=6;ANN=A|downstream_gene_variant|MODIFIER|LOC119864439|LOC119864439|transcript|XR_005373955.1|pseudogene||n.*1190G>T|||||1190|,A|intergenic_region|MODIFIER|LOC609048-LOC119864439|LOC609048-LOC119864439|intergenic_region|LOC609048-LOC119864439|||n.17597995C>A||||||;BaseQRankSum=0;DP=3025;ExcessHet=0.0007;FS=0;InbreedingCoeff=0.4198;MLEAC=34;MLEAF=0.189;MQ=60;MQRankSum=0;QD=27.89…	0/0	0|1	0|1	0.18973
chr19	17598197	C	T	AC=2;AF=0.310976;AN=6;ANN=T|downstream_gene_variant|MODIFIER|LOC119864439|LOC119864439|transcript|XR_005373955.1|pseudogene||n.*988G>A|||||988|,T|intergenic_region|MODIFIER|LOC609048-LOC119864439|LOC609048-LOC119864439|intergenic_region|LOC609048-LOC119864439|||n.17598197C>T||||||;BaseQRankSum=1.3;DP=2890;ExcessHet=0.0001;FS=0.633;InbreedingCoeff=0.4091;MLEAC=57;MLEAF=0.317;MQ=59.76;MQRankSum=0;Q…	0/0	0/1	0/1	0.28234
chr19	17598215	CCTCTCTCTCTCTCTCTCT	CCTCTCTCTCTCT,CCTCTCTCTCTCTCT,CCTCTCTCTCTCTCTCT,CCTCTCTCT,C,CCTCTCT	AC=4,0,0,2,0,0;AF=0.243902,0.323171,0.097561,0.195122,0.115854,0.0182927;AN=6;ANN=C|downstream_gene_variant|MODIFIER|LOC119864439|LOC119864439|transcript|XR_005373955.1|pseudogene||n.*952_*969delAGAGAGAGAGAGAGAGAG|||||969|,CCTCTCT|downstream_gene_variant|MODIFIER|LOC119864439|LOC119864439|transcript|XR_005373955.1|pseudogene||n.*952_*963delAGAGAGAGAGAG|||||963|,CCTCTCTCT|downstream_gene_variant|M…	1|1	1/4	1/4	0.17086, 0.3314, 0.05586, 0.17539, 0.09084, 0.07323
chr19	17598275	T	TA	AC=2;AF=0.195122;AN=6;ANN=TA|downstream_gene_variant|MODIFIER|LOC119864439|LOC119864439|transcript|XR_005373955.1|pseudogene||n.*909_*910insT|||||909|,TA|intergenic_region|MODIFIER|LOC609048-LOC119864439|LOC609048-LOC119864439|intergenic_region|LOC609048-LOC119864439|||n.17598275_17598276insA||||||;BaseQRankSum=0;DP=2839;ExcessHet=0.0007;FS=0.595;InbreedingCoeff=0.4083;MLEAC=34;MLEAF=0.189;MQ=59.…	0/0	0|1	0|1	0.16608
chr19	17598287	T	A	AC=2;AF=0.195122;AN=6;ANN=A|downstream_gene_variant|MODIFIER|LOC119864439|LOC119864439|transcript|XR_005373955.1|pseudogene||n.*898A>T|||||898|,A|intergenic_region|MODIFIER|LOC609048-LOC119864439|LOC609048-LOC119864439|intergenic_region|LOC609048-LOC119864439|||n.17598287T>A||||||;BaseQRankSum=0;DP=2893;ExcessHet=0.0007;FS=0.58;InbreedingCoeff=0.4083;MLEAC=34;MLEAF=0.189;MQ=59.84;MQRankSum=0;QD=2…	0/0	0|1	0|1	0.19049, 0.0005
chr19	17598684	T	TGGGATCCCTGGTGGCGCAGCGGTTTGGCGCCTGCCTTTGGCCCAGGGCGTGATCCTGGAGACCCGGG,TGGGATCCCTGGTGGCGC,TGGG	AC=0,0,1;AF=0.00609756,0.00609756,0.0121951;AN=6;ANN=TGGG|downstream_gene_variant|MODIFIER|LOC119864439|LOC119864439|transcript|XR_005373955.1|pseudogene||n.*500_*501insCCC|||||500|,TGGGATCCCTGGTGGCGC|downstream_gene_variant|MODIFIER|LOC119864439|LOC119864439|transcript|XR_005373955.1|pseudogene||n.*500_*501insGCGCCACCAGGGATCCC|||||500|,TGGGATCCCTGGTGGCGCAGCGGTTTGGCGCCTGCCTTTGGCCCAGGGCGTGATCCTGGA…	0/0	0/3	0/0	0.01258, 0.00151, 0.00126, 0.00101, 0.00126, 0.00101
chr19	17598738	C	CA	AC=2;AF=0.189024;AN=6;ANN=CA|downstream_gene_variant|MODIFIER|LOC119864439|LOC119864439|transcript|XR_005373955.1|pseudogene||n.*446_*447insT|||||446|,CA|intergenic_region|MODIFIER|LOC609048-LOC119864439|LOC609048-LOC119864439|intergenic_region|LOC609048-LOC119864439|||n.17598738_17598739insA||||||;BaseQRankSum=-0.047;DP=2994;ExcessHet=0.0002;FS=1.144;InbreedingCoeff=0.4599;MLEAC=31;MLEAF=0.172;M…	0/0	0|1	0|1	0.1462
chr19	17598739	T	C	AC=2;AF=0.189024;AN=6;ANN=C|downstream_gene_variant|MODIFIER|LOC119864439|LOC119864439|transcript|XR_005373955.1|pseudogene||n.*446A>G|||||446|,C|intergenic_region|MODIFIER|LOC609048-LOC119864439|LOC609048-LOC119864439|intergenic_region|LOC609048-LOC119864439|||n.17598739T>C||||||;BaseQRankSum=-0.403;DP=2991;ExcessHet=0.0002;FS=1.144;InbreedingCoeff=0.4599;MLEAC=31;MLEAF=0.172;MQ=59.31;MQRankSum=…	0/0	0|1	0|1	0.1462
chr19	17598751	ATTTG	A,ATTTGTTTG	AC=4,0;AF=0.408537,0;AN=6;ANN=A|downstream_gene_variant|MODIFIER|LOC119864439|LOC119864439|transcript|XR_005373955.1|pseudogene||n.*430_*433delCAAA|||||433|,ATTTGTTTG|downstream_gene_variant|MODIFIER|LOC119864439|LOC119864439|transcript|XR_005373955.1|pseudogene||n.*429_*430insCAAA|||||429|,A|intergenic_region|MODIFIER|LOC609048-LOC119864439|LOC609048-LOC119864439|intergenic_region|LOC609048-LOC1…	1/1	0/1	0/1	0.31605, 0.00075, 0.00327, 0.0005
chr19	17598763	G	GTTTATTTA,GTTTA	AC=0,2;AF=0.121951,0.0670732;AN=6;ANN=GTTTA|downstream_gene_variant|MODIFIER|LOC119864439|LOC119864439|transcript|XR_005373955.1|pseudogene||n.*421_*422insTAAA|||||421|,GTTTATTTA|downstream_gene_variant|MODIFIER|LOC119864439|LOC119864439|transcript|XR_005373955.1|pseudogene||n.*421_*422insTAAATAAA|||||421|,GTTTA|intergenic_region|MODIFIER|LOC609048-LOC119864439|LOC609048-LOC119864439|intergenic_r…	0/0	0|2	0|2	0.00755, 0.03724, 0.09059, 0.00881, 0.00025, 0.01585
chr19	17598767	GTTTGTTTGTTTA	ATTTGTTTGTTTA,G	AC=2,0;AF=0.189024,0;AN=6;ANN=ATTTGTTTGTTTA|downstream_gene_variant|MODIFIER|LOC119864439|LOC119864439|transcript|XR_005373955.1|pseudogene||n.*418C>T|||||418|,G|downstream_gene_variant|MODIFIER|LOC119864439|LOC119864439|transcript|XR_005373955.1|pseudogene||n.*406_*417delTAAACAAACAAA|||||417|,ATTTGTTTGTTTA|intergenic_region|MODIFIER|LOC609048-LOC119864439|LOC609048-LOC119864439|intergenic_region…	0/0	0|1	0|1	0.15526, 0.00201, 0.00478, 0.00025
chr19	17598771	GTTTGTTTA	ATTTGTTTA,*	AC=2,0;AF=0.189024,0;AN=6;ANN=ATTTGTTTA|downstream_gene_variant|MODIFIER|LOC119864439|LOC119864439|transcript|XR_005373955.1|pseudogene||n.*414C>T|||||414|,ATTTGTTTA|intergenic_region|MODIFIER|LOC609048-LOC119864439|LOC609048-LOC119864439|intergenic_region|LOC609048-LOC119864439|||n.17598771G>A||||||;BaseQRankSum=-1.248;DP=3090;ExcessHet=0.0024;FS=0.533;InbreedingCoeff=0.3738;MLEAC=33,3;MLEAF=0.1…	0/0	0/1	0/1	0.15576, 0.00478, 0.00277
chr19	17598775	GTTTA	G,ATTTA,*	AC=0,2,0;AF=0.121951,0.195122,0;AN=6;ANN=ATTTA|downstream_gene_variant|MODIFIER|LOC119864439|LOC119864439|transcript|XR_005373955.1|pseudogene||n.*410C>T|||||410|,G|downstream_gene_variant|MODIFIER|LOC119864439|LOC119864439|transcript|XR_005373955.1|pseudogene||n.*406_*409delTAAA|||||409|,ATTTA|intergenic_region|MODIFIER|LOC609048-LOC119864439|LOC609048-LOC119864439|intergenic_region|LOC609048-LO…	0/0	0/2	0/2	0.15853, 0.08505, 0.00679
chr19	17599012	C	CTTTTTTTTT	AC=1;AF=0.0121951;AN=6;ANN=CTTTTTTTTT|downstream_gene_variant|MODIFIER|LOC119864439|LOC119864439|transcript|XR_005373955.1|pseudogene||n.*172_*173insAAAAAAAAA|||||172|,CTTTTTTTTT|intergenic_region|MODIFIER|LOC609048-LOC119864439|LOC609048-LOC119864439|intergenic_region|LOC609048-LOC119864439|||n.17599012_17599013insTTTTTTTTT||||||;BaseQRankSum=-0.735;DP=2540;ExcessHet=3.0346;FS=16.283;InbreedingC…	0/0	0/1	0/0	0.01233, 0.00151, 0.00101
chr19	17599016	A	G	AC=4;AF=0.396341;AN=6;ANN=G|downstream_gene_variant|MODIFIER|LOC119864439|LOC119864439|transcript|XR_005373955.1|pseudogene||n.*169T>C|||||169|,G|intergenic_region|MODIFIER|LOC609048-LOC119864439|LOC609048-LOC119864439|intergenic_region|LOC609048-LOC119864439|||n.17599016A>G||||||;BaseQRankSum=0;DP=2704;ExcessHet=0.1548;FS=0;InbreedingCoeff=0.1661;MLEAC=69;MLEAF=0.383;MQ=60;MQRankSum=0;QD=21.57;R…	1/1	0/1	0/1	0.29668, 0.00453, 0.00025
chr19	17599075	T	G	AC=2;AF=0.195122;AN=6;ANN=G|downstream_gene_variant|MODIFIER|LOC119864439|LOC119864439|transcript|XR_005373955.1|pseudogene||n.*110A>C|||||110|,G|intergenic_region|MODIFIER|LOC609048-LOC119864439|LOC609048-LOC119864439|intergenic_region|LOC609048-LOC119864439|||n.17599075T>G||||||;BaseQRankSum=0;DP=3028;ExcessHet=0.0007;FS=6.193;InbreedingCoeff=0.4198;MLEAC=34;MLEAF=0.189;MQ=60;MQRankSum=0;QD=14.…	0/0	0/1	0/1	0.1769
chr19	17599554	CAAAT	C	AC=6;AF=0.609756;AN=6;ANN=C|non_coding_transcript_exon_variant|MODIFIER|LOC119864439|LOC119864439|transcript|XR_005373955.1|pseudogene|3/3|n.738_741delATTT||||||;BaseQRankSum=0;DP=3318;ExcessHet=0.245;FS=0;InbreedingCoeff=0.1667;MLEAC=108;MLEAF=0.6;MQ=60;MQRankSum=0;QD=33.02;ReadPosRankSum=0.382;SOR=0.702	1/1	1/1	1/1	0.51258
chr19	17599776	T	C	AC=2;AF=0.195122;AN=6;ANN=C|non_coding_transcript_exon_variant|MODIFIER|LOC119864439|LOC119864439|transcript|XR_005373955.1|pseudogene|3/3|n.520A>G||||||;BaseQRankSum=0;DP=3104;ExcessHet=0.0007;FS=0.589;InbreedingCoeff=0.4198;MLEAC=34;MLEAF=0.189;MQ=60;MQRankSum=0;QD=22.64;ReadPosRankSum=-0.244;SOR=0.783;VQSLOD=23.49;culprit=MQ	0/0	0/1	0/1	0.18822
chr19	17599816	G	A	AC=2;AF=0.195122;AN=6;ANN=A|non_coding_transcript_exon_variant|MODIFIER|LOC119864439|LOC119864439|transcript|XR_005373955.1|pseudogene|3/3|n.480C>T||||||;BaseQRankSum=0;DP=3105;ExcessHet=0.0007;FS=1.227;InbreedingCoeff=0.4198;MLEAC=34;MLEAF=0.189;MQ=60;MQRankSum=0;QD=22.28;ReadPosRankSum=0.198;SOR=0.589;VQSLOD=23.66;culprit=MQ	0/0	0/1	0/1	0.18646
chr19	17600376	G	A	AC=2;AF=0.219512;AN=6;ANN=A|intron_variant|MODIFIER|LOC119864439|LOC119864439|transcript|XR_005373955.1|pseudogene|2/2|n.405-485C>T||||||;BaseQRankSum=0;DP=3212;ExcessHet=0.0071;FS=1.92;InbreedingCoeff=0.3328;MLEAC=38;MLEAF=0.211;MQ=60;MQRankSum=0;QD=21.55;ReadPosRankSum=-0.224;SOR=0.867;VQSLOD=22.85;culprit=MQ	0/0	0/1	0/1	0.19879
chr19	17600633	CAGAT	C	AC=6;AF=0.609756;AN=6;ANN=C|intron_variant|MODIFIER|LOC119864439|LOC119864439|transcript|XR_005373955.1|pseudogene|2/2|n.405-746_405-743delATCT||||||;BaseQRankSum=0.317;DP=3312;ExcessHet=0.123;FS=1.284;InbreedingCoeff=0.2;MLEAC=105;MLEAF=0.583;MQ=60;MQRankSum=0;QD=31.82;ReadPosRankSum=-0.051;SOR=0.825	1/1	1/1	1/1	0.5
chr19	17600782	T	TTG	AC=6;AF=0.603659;AN=6;ANN=TTG|intron_variant|MODIFIER|LOC119864439|LOC119864439|transcript|XR_005373955.1|pseudogene|2/2|n.405-892_405-891insCA||||||;BaseQRankSum=-0.183;DP=3141;ExcessHet=0.1864;FS=0.607;InbreedingCoeff=0.181;MLEAC=104;MLEAF=0.578;MQ=60;MQRankSum=0;QD=26.39;ReadPosRankSum=0.274;SOR=0.76	1/1	1/1	1/1	0.48188, 0.00226, 0.00277
chr19	17601196	C	A	AC=6;AF=0.609756;AN=6;ANN=A|intron_variant|MODIFIER|LOC119864439|LOC119864439|transcript|XR_005373955.1|pseudogene|2/2|n.405-1305G>T||||||;BaseQRankSum=0;DP=3334;ExcessHet=0.123;FS=0;InbreedingCoeff=0.2;MLEAC=105;MLEAF=0.583;MQ=60;MQRankSum=0;POSITIVE_TRAIN_SITE;QD=24.47;ReadPosRankSum=-0.415;SOR=0.697;VQSLOD=24.96;culprit=MQ	1/1	1/1	1/1	0.50403
chr19	17602236	GTTT	G,GT,GTT,GTTTT	AC=0,4,2,0;AF=0.0426829,0.463415,0.268293,0.0121951;AN=6;ANN=G|intron_variant|MODIFIER|LOC119864439|LOC119864439|transcript|XR_005373955.1|pseudogene|2/2|n.405-2348_405-2346delAAA||||||,GT|intron_variant|MODIFIER|LOC119864439|LOC119864439|transcript|XR_005373955.1|pseudogene|2/2|n.405-2348_405-2347delAA||||||,GTT|intron_variant|MODIFIER|LOC119864439|LOC119864439|transcript|XR_005373955.1|pseudoge…	2/2	2/3	2/3	0.28083, 0.29089, 0.03221, 0.00201, 0.04102, 0.00151
chr19	17602870	G	GA	AC=2;AF=0.0609756;AN=6;ANN=GA|intron_variant|MODIFIER|LOC119864439|LOC119864439|transcript|XR_005373955.1|pseudogene|2/2|n.405-2980_405-2979insT||||||;BaseQRankSum=0;DP=2910;ExcessHet=5.0345;FS=7.408;InbreedingCoeff=-0.0827;MLEAC=10;MLEAF=0.056;MQ=60;MQRankSum=0;QD=1.65;ReadPosRankSum=0.35;SOR=1.144	0/1	0/0	0/1	0.08254, 0.03171, 0.00075
chr19	17603008	G	A	AC=4;AF=0.390244;AN=6;ANN=A|intron_variant|MODIFIER|LOC119864439|LOC119864439|transcript|XR_005373955.1|pseudogene|2/2|n.405-3117C>T||||||;BaseQRankSum=0.025;DP=3172;ExcessHet=0.2413;FS=0.557;InbreedingCoeff=0.1679;MLEAC=67;MLEAF=0.372;MQ=59.99;MQRankSum=0;POSITIVE_TRAIN_SITE;QD=20.72;ReadPosRankSum=-0.013;SOR=0.629;VQSLOD=11.63;culprit=MQ	1/1	0/1	0/1	0.28837
chr19	17603091	T	C	AC=4;AF=0.414634;AN=6;ANN=C|intron_variant|MODIFIER|LOC119864439|LOC119864439|transcript|XR_005373955.1|pseudogene|2/2|n.405-3200A>G||||||;BaseQRankSum=0;DP=2854;ExcessHet=0.0177;FS=0;InbreedingCoeff=0.279;MLEAC=71;MLEAF=0.394;MQ=60;MQRankSum=0;QD=22.39;ReadPosRankSum=-0.186;SOR=0.645;VQSLOD=22.71;culprit=MQ	1/1	0/1	0/1	0.37066
chr19	17603116	A	G	AC=2;AF=0.219512;AN=6;ANN=G|intron_variant|MODIFIER|LOC119864439|LOC119864439|transcript|XR_005373955.1|pseudogene|2/2|n.405-3225T>C||||||;BaseQRankSum=-0.681;DP=2916;ExcessHet=0.0071;FS=0;InbreedingCoeff=0.3328;MLEAC=38;MLEAF=0.211;MQ=60;MQRankSum=0;QD=21.16;ReadPosRankSum=-0.247;SOR=0.717;VQSLOD=23.05;culprit=MQ	0/0	0/1	0/1	0.15299
chr19	17603191	G	A	AC=4;AF=0.414634;AN=6;ANN=A|intron_variant|MODIFIER|LOC119864439|LOC119864439|transcript|XR_005373955.1|pseudogene|2/2|n.405-3300C>T||||||;BaseQRankSum=0;DP=2909;ExcessHet=0.0251;FS=0;InbreedingCoeff=0.2656;MLEAC=74;MLEAF=0.411;MQ=60;MQRankSum=0;QD=22.4;ReadPosRankSum=-0.308;SOR=0.667;VQSLOD=22.91;culprit=MQ	1/1	0/1	0/1	0.37192
chr19	17603247	CAAATAAAT	C,CAAATAAATAAAT,CAAAT,CAAATAAATAAATAAAT	AC=3,0,1,0;AF=0.317073,0.219512,0.243902,0.0121951;AN=6;ANN=C|intron_variant|MODIFIER|LOC119864439|LOC119864439|transcript|XR_005373955.1|pseudogene|2/2|n.405-3364_405-3357delATTTATTT||||||,CAAAT|intron_variant|MODIFIER|LOC119864439|LOC119864439|transcript|XR_005373955.1|pseudogene|2/2|n.405-3364_405-3361delATTT||||||,CAAATAAATAAAT|intron_variant|MODIFIER|LOC119864439|LOC119864439|transcript|XR_0…	1/1	1/3	0/0	0.21238, 0.22396, 0.22773, 0.00453, 0.0156, 0.00201
chr19	17603335	C	CTTT,CTTTT,CTT	AC=4,0,2;AF=0.365854,0.00609756,0.262195;AN=6;ANN=CTT|intron_variant|MODIFIER|LOC119864439|LOC119864439|transcript|XR_005373955.1|pseudogene|2/2|n.405-3445_405-3444insAA||||||,CTTT|intron_variant|MODIFIER|LOC119864439|LOC119864439|transcript|XR_005373955.1|pseudogene|2/2|n.405-3445_405-3444insAAA||||||,CTTTT|intron_variant|MODIFIER|LOC119864439|LOC119864439|transcript|XR_005373955.1|pseudogene|2/…	1/1	1/3	1/3	0.17464, 0.00604, 0.28183, 0.01334, 0.03573, 0.00151
chr19	17603660	A	T	AC=2;AF=0.219512;AN=6;ANN=T|intron_variant|MODIFIER|LOC119864439|LOC119864439|transcript|XR_005373955.1|pseudogene|2/2|n.405-3769T>A||||||;BaseQRankSum=0;DP=3115;ExcessHet=0.0071;FS=0;InbreedingCoeff=0.3328;MLEAC=38;MLEAF=0.211;MQ=60;MQRankSum=0;QD=20.66;ReadPosRankSum=0.248;SOR=0.693;VQSLOD=23.71;culprit=MQ	0/0	0/1	0/1	0.15274
chr19	17605039	TC	T	AC=4;AF=0.414634;AN=6;ANN=T|intron_variant|MODIFIER|LOC119864439|LOC119864439|transcript|XR_005373955.1|pseudogene|2/2|n.405-5149delG||||||;BaseQRankSum=0;DP=3260;ExcessHet=0.0177;FS=0;InbreedingCoeff=0.279;MLEAC=71;MLEAF=0.394;MQ=60;MQRankSum=0;QD=23.54;ReadPosRankSum=-0.029;SOR=0.693	1/1	0/1	0/1	0.36437
chr19	17605165	G	T	AC=4;AF=0.414634;AN=6;ANN=T|intron_variant|MODIFIER|LOC119864439|LOC119864439|transcript|XR_005373955.1|pseudogene|2/2|n.405-5274C>A||||||;BaseQRankSum=0.442;DP=3283;ExcessHet=0.0177;FS=1.213;InbreedingCoeff=0.279;MLEAC=71;MLEAF=0.394;MQ=59.99;MQRankSum=0;POSITIVE_TRAIN_SITE;QD=21.95;ReadPosRankSum=0.158;SOR=0.586;VQSLOD=11.32;culprit=MQ	1/1	0/1	0/1	0.36462
chr19	17605219	C	CT,CTT	AC=4,0;AF=0.390244,0.0243902;AN=6;ANN=CT|intron_variant|MODIFIER|LOC119864439|LOC119864439|transcript|XR_005373955.1|pseudogene|2/2|n.405-5329_405-5328insA||||||,CTT|intron_variant|MODIFIER|LOC119864439|LOC119864439|transcript|XR_005373955.1|pseudogene|2/2|n.405-5329_405-5328insAA||||||;BaseQRankSum=0;DP=3208;ExcessHet=0.0177;FS=1.209;InbreedingCoeff=0.279;MLEAC=67,4;MLEAF=0.372,0.022;MQ=60;MQRan…	1/1	0/1	0/1	0.34701, 0.01535
chr19	17605415	T	A	AC=4;AF=0.414634;AN=6;ANN=A|intron_variant|MODIFIER|LOC119864439|LOC119864439|transcript|XR_005373955.1|pseudogene|2/2|n.405-5524A>T||||||;BaseQRankSum=0;DP=3239;ExcessHet=0.0177;FS=0.572;InbreedingCoeff=0.279;MLEAC=71;MLEAF=0.394;MQ=60;MQRankSum=0;QD=21.47;ReadPosRankSum=0.049;SOR=0.788;VQSLOD=23.66;culprit=MQ	1/1	0/1	0/1	0.36261
chr19	17605594	A	G	AC=4;AF=0.414634;AN=6;ANN=G|intron_variant|MODIFIER|LOC119864439|LOC119864439|transcript|XR_005373955.1|pseudogene|2/2|n.404+5519T>C||||||;BaseQRankSum=0;DP=3130;ExcessHet=0.0251;FS=2.719;InbreedingCoeff=0.2657;MLEAC=74;MLEAF=0.411;MQ=60;MQRankSum=0;QD=21.75;ReadPosRankSum=-0.054;SOR=0.895;VQSLOD=22.41;culprit=MQ	1/1	0/1	0/1	0.36865
chr19	17605615	T	C	AC=4;AF=0.414634;AN=6;ANN=C|intron_variant|MODIFIER|LOC119864439|LOC119864439|transcript|XR_005373955.1|pseudogene|2/2|n.404+5498A>G||||||;BaseQRankSum=0;DP=3153;ExcessHet=0.0251;FS=1.221;InbreedingCoeff=0.2657;MLEAC=74;MLEAF=0.411;MQ=60;MQRankSum=0;QD=21.84;ReadPosRankSum=0.024;SOR=0.871;VQSLOD=23.13;culprit=MQ	1/1	0/1	0/1	0.36915
chr19	17605896	C	T	AC=4;AF=0.390244;AN=6;ANN=T|intron_variant|MODIFIER|LOC119864439|LOC119864439|transcript|XR_005373955.1|pseudogene|2/2|n.404+5217G>A||||||;BaseQRankSum=0.032;DP=3124;ExcessHet=0.2413;FS=0;InbreedingCoeff=0.1679;MLEAC=67;MLEAF=0.372;MQ=60;MQRankSum=0;QD=20.69;ReadPosRankSum=0.18;SOR=0.749;VQSLOD=23.69;culprit=MQ	1/1	0/1	0/1	0.3304
chr19	17605969	C	T	AC=2;AF=0.219512;AN=6;ANN=T|intron_variant|MODIFIER|LOC119864439|LOC119864439|transcript|XR_005373955.1|pseudogene|2/2|n.404+5144G>A||||||;BaseQRankSum=0;DP=3210;ExcessHet=0.0071;FS=0.559;InbreedingCoeff=0.3328;MLEAC=38;MLEAF=0.211;MQ=60;MQRankSum=0;QD=21.3;ReadPosRankSum=-0.157;SOR=0.615;VQSLOD=23.77;culprit=MQ	0/0	0/1	0/1	0.15526
chr19	17606108	A	T	AC=4;AF=0.414634;AN=6;ANN=T|intron_variant|MODIFIER|LOC119864439|LOC119864439|transcript|XR_005373955.1|pseudogene|2/2|n.404+5005T>A||||||;BaseQRankSum=0;DP=3251;ExcessHet=0.0251;FS=1.216;InbreedingCoeff=0.2657;MLEAC=74;MLEAF=0.411;MQ=60;MQRankSum=0;QD=22.34;ReadPosRankSum=-0.082;SOR=0.587;VQSLOD=23.71;culprit=MQ	1/1	0/1	0/1	0.3699
chr19	17606327	ATG	ATGTGTG,ATGTG,A,ATGTGTGTG	AC=4,0,0,0;AF=0.384146,0.0853659,0.0121951,0;AN=6;ANN=A|intron_variant|MODIFIER|LOC119864439|LOC119864439|transcript|XR_005373955.1|pseudogene|2/2|n.404+4784_404+4785delCA||||||,ATGTG|intron_variant|MODIFIER|LOC119864439|LOC119864439|transcript|XR_005373955.1|pseudogene|2/2|n.404+4783_404+4784insCA||||||,ATGTGTG|intron_variant|MODIFIER|LOC119864439|LOC119864439|transcript|XR_005373955.1|pseudogen…	1/1	0/1	0/1	0.00679, 0.3392, 0.04982, 0.00176
chr19	17607317	A	G	AC=6;AF=0.634146;AN=6;ANN=G|intron_variant|MODIFIER|LOC119864439|LOC119864439|transcript|XR_005373955.1|pseudogene|2/2|n.404+3796T>C||||||;BaseQRankSum=0;DP=3267;ExcessHet=0.0455;FS=0;InbreedingCoeff=0.2437;MLEAC=112;MLEAF=0.622;MQ=60;MQRankSum=0;QD=25.78;ReadPosRankSum=0.557;SOR=0.687;VQSLOD=23.47;culprit=MQ	1/1	1/1	1/1	0.52466
chr19	17607371	G	C	AC=2;AF=0.243902;AN=6;ANN=C|intron_variant|MODIFIER|LOC119864439|LOC119864439|transcript|XR_005373955.1|pseudogene|2/2|n.404+3742C>G||||||;BaseQRankSum=0;DP=3119;ExcessHet=0.1412;FS=0.56;InbreedingCoeff=0.2;MLEAC=45;MLEAF=0.25;MQ=60;MQRankSum=0;QD=20.61;ReadPosRankSum=-0.021;SOR=0.797;VQSLOD=23.6;culprit=MQ	0/0	0/1	0/1	0.22999
chr19	17607753	C	G	AC=4;AF=0.341463;AN=6;ANN=G|intron_variant|MODIFIER|LOC119864439|LOC119864439|transcript|XR_005373955.1|pseudogene|2/2|n.404+3360G>C||||||;BaseQRankSum=0;DP=3164;ExcessHet=0;FS=2.082;InbreedingCoeff=0.4587;MLEAC=62;MLEAF=0.344;MQ=59.99;MQRankSum=0;QD=23.85;ReadPosRankSum=-0.281;SOR=0.634;VQSLOD=9.06;culprit=MQ	1/1	0/1	0/1	0.32109
chr19	17607854	T	C	AC=6;AF=0.560976;AN=6;ANN=C|intron_variant|MODIFIER|LOC119864439|LOC119864439|transcript|XR_005373955.1|pseudogene|2/2|n.404+3259A>G||||||;BaseQRankSum=0;DP=3204;ExcessHet=0.0009;FS=1.363;InbreedingCoeff=0.37;MLEAC=100;MLEAF=0.556;MQ=60;MQRankSum=0;QD=24.75;ReadPosRankSum=-0.154;SOR=0.584;VQSLOD=23.67;culprit=MQ	1/1	1/1	1/1	0.45521
chr19	17608565	C	T	AC=4;AF=0.341463;AN=6;ANN=T|intron_variant|MODIFIER|LOC119864439|LOC119864439|transcript|XR_005373955.1|pseudogene|2/2|n.404+2548G>A||||||;BaseQRankSum=1.01;DP=3191;ExcessHet=0;FS=0;InbreedingCoeff=0.4586;MLEAC=62;MLEAF=0.344;MQ=60;MQRankSum=0;QD=23.76;ReadPosRankSum=0.251;SOR=0.716;VQSLOD=23.8;culprit=MQ	1/1	0/1	0/1	0.30448
chr19	17608628	GTATA	G	AC=4;AF=0.341463;AN=6;ANN=G|intron_variant|MODIFIER|LOC119864439|LOC119864439|transcript|XR_005373955.1|pseudogene|2/2|n.404+2481_404+2484delTATA||||||;BaseQRankSum=0;DP=3268;ExcessHet=0;FS=1.254;InbreedingCoeff=0.4587;MLEAC=62;MLEAF=0.344;MQ=60;MQRankSum=0;QD=31.24;ReadPosRankSum=0.027;SOR=0.587	1/1	0/1	0/1	0.30448
chr19	17608673	C	T	AC=2;AF=0.219512;AN=6;ANN=T|intron_variant|MODIFIER|LOC119864439|LOC119864439|transcript|XR_005373955.1|pseudogene|2/2|n.404+2440G>A||||||;BaseQRankSum=0.4;DP=3267;ExcessHet=0.0071;FS=1.208;InbreedingCoeff=0.3328;MLEAC=38;MLEAF=0.211;MQ=60;MQRankSum=0;QD=21.83;ReadPosRankSum=0.385;SOR=0.644;VQSLOD=23.57;culprit=MQ	0/0	0/1	0/1	0.15576, 0.00252
chr19	17608723	T	TGA	AC=4;AF=0.341463;AN=6;ANN=TGA|intron_variant|MODIFIER|LOC119864439|LOC119864439|transcript|XR_005373955.1|pseudogene|2/2|n.404+2389_404+2390insTC||||||;BaseQRankSum=0;DP=3189;ExcessHet=0;FS=0;InbreedingCoeff=0.4587;MLEAC=62;MLEAF=0.344;MQ=60;MQRankSum=0;QD=30.13;ReadPosRankSum=-0.098;SOR=0.722	1/1	0/1	0/1	0.30398
chr19	17608954	C	T	AC=4;AF=0.341463;AN=6;ANN=T|intron_variant|MODIFIER|LOC119864439|LOC119864439|transcript|XR_005373955.1|pseudogene|2/2|n.404+2159G>A||||||;BaseQRankSum=0;DP=3121;ExcessHet=0;FS=0;InbreedingCoeff=0.4587;MLEAC=62;MLEAF=0.344;MQ=59.99;MQRankSum=0;QD=23.21;ReadPosRankSum=0.071;SOR=0.705;VQSLOD=10.29;culprit=MQ	1/1	0/1	0/1	0.28611
chr19	17609050	A	G	AC=4;AF=0.317073;AN=6;ANN=G|intron_variant|MODIFIER|LOC119864439|LOC119864439|transcript|XR_005373955.1|pseudogene|2/2|n.404+2063T>C||||||;BaseQRankSum=0;DP=3080;ExcessHet=0.003;FS=0;InbreedingCoeff=0.3455;MLEAC=55;MLEAF=0.306;MQ=60;MQRankSum=0;QD=20.58;ReadPosRankSum=-0.024;SOR=0.653;VQSLOD=23.71;culprit=MQ	1/1	0/1	0/1	0.23251
chr19	17609240	A	G	AC=6;AF=0.560976;AN=6;ANN=G|intron_variant|MODIFIER|LOC119864439|LOC119864439|transcript|XR_005373955.1|pseudogene|2/2|n.404+1873T>C||||||;BaseQRankSum=-0.359;DP=3426;ExcessHet=0.0009;FS=0;InbreedingCoeff=0.37;MLEAC=100;MLEAF=0.556;MQ=60;MQRankSum=0;QD=25.58;ReadPosRankSum=0.208;SOR=0.687;VQSLOD=23.68;culprit=MQ	1/1	1/1	1/1	0.46276
chr19	17609767	A	G	AC=6;AF=0.646341;AN=6;ANN=G|intron_variant|MODIFIER|LOC119864439|LOC119864439|transcript|XR_005373955.1|pseudogene|2/2|n.404+1346T>C||||||;BaseQRankSum=0;DP=3315;ExcessHet=0.0008;FS=0.649;InbreedingCoeff=0.378;MLEAC=114;MLEAF=0.633;MQ=59.99;MQRankSum=0;POSITIVE_TRAIN_SITE;QD=25.14;ReadPosRankSum=0.208;SOR=0.657;VQSLOD=11.83;culprit=MQ	1/1	1/1	1|1	0.56769
chr19	17610598	C	CA,A,CAA,CAAAAA,CAAAAAA,CAAAA	AC=0,0,0,2,0,0;AF=0.158537,0.0121951,0.0182927,0.213415,0.0121951,0.0182927;AN=6;ANN=A|intron_variant|MODIFIER|LOC119864439|LOC119864439|transcript|XR_005373955.1|pseudogene|2/2|n.404+515G>T||||||,CA|intron_variant|MODIFIER|LOC119864439|LOC119864439|transcript|XR_005373955.1|pseudogene|2/2|n.404+514_404+515insT||||||,CAA|intron_variant|MODIFIER|LOC119864439|LOC119864439|transcript|XR_005373955.1|…	0/0	0/4	0/4	0.11676, 0.00453, 0.00981, 0.02164, 0.13613, 0.01535
chr19	17611516	CTT	CT,CTTT,CTTTT,C,*	AC=0,0,1,1,0;AF=0.341463,0.0731707,0.0426829,0.0243902,0.00609756;AN=6;ANN=C|intron_variant|MODIFIER|LOC119864439|LOC119864439|transcript|XR_005373955.1|pseudogene|1/2|n.279-280_279-279delAA||||||,CT|intron_variant|MODIFIER|LOC119864439|LOC119864439|transcript|XR_005373955.1|pseudogene|1/2|n.279-280delA||||||,CTTT|intron_variant|MODIFIER|LOC119864439|LOC119864439|transcript|XR_005373955.1|pseudog…	0/3	0/0	0/4	0.23905, 0.07776, 0.01988, 0.00956, 0.00176
chr19	17611690	C	T	AC=6;AF=0.573171;AN=6;ANN=T|intron_variant|MODIFIER|LOC119864439|LOC119864439|transcript|XR_005373955.1|pseudogene|1/2|n.279-452G>A||||||;BaseQRankSum=0;DP=1600;ExcessHet=0;FS=2.185;InbreedingCoeff=0.448;MLEAC=106;MLEAF=0.589;MQ=55.91;MQRankSum=0.341;NEGATIVE_TRAIN_SITE;QD=31.26;ReadPosRankSum=0.745;SOR=0.991;VQSLOD=-3.352;culprit=MQ	1|1	1|1	1|1	0.45924
chr19	17611735	C	G	AC=6;AF=0.573171;AN=6;ANN=G|intron_variant|MODIFIER|LOC119864439|LOC119864439|transcript|XR_005373955.1|pseudogene|1/2|n.279-497G>C||||||;BaseQRankSum=0;DP=1539;ExcessHet=0;FS=5.832;InbreedingCoeff=0.4243;MLEAC=107;MLEAF=0.594;MQ=50.56;MQRankSum=-1.435;QD=33.83;ReadPosRankSum=-0.667;SOR=1.508;VQSLOD=-3.557;culprit=MQ	1|1	1|1	1|1	0.44112, 0.00025
chr19	17611750	G	A	AC=6;AF=0.573171;AN=6;ANN=A|intron_variant|MODIFIER|LOC119864439|LOC119864439|transcript|XR_005373955.1|pseudogene|1/2|n.279-512C>T||||||;BaseQRankSum=0.367;DP=1554;ExcessHet=0;FS=3.456;InbreedingCoeff=0.4472;MLEAC=106;MLEAF=0.589;MQ=48.95;MQRankSum=-1.675;QD=33.79;ReadPosRankSum=-0.652;SOR=1.19;VQSLOD=-2.519;culprit=MQ	1/1	1|1	1|1	0.4391
chr19	17611760	C	A	AC=2;AF=0.256098;AN=6;ANN=A|intron_variant|MODIFIER|LOC119864439|LOC119864439|transcript|XR_005373955.1|pseudogene|1/2|n.279-522G>T||||||;BaseQRankSum=0;DP=1518;ExcessHet=0.0008;FS=3.968;InbreedingCoeff=0.3949;MLEAC=44;MLEAF=0.244;MQ=48.17;MQRankSum=-1.221;QD=27.95;ReadPosRankSum=-0.98;SOR=0.348;VQSLOD=-3.222;culprit=MQ	0/0	0|1	0|1	0.11248, 0.00025
chr19	17611798	TGC	T,*	AC=2,0;AF=0.231707,0.0182927;AN=6;ANN=T|intron_variant|MODIFIER|LOC119864439|LOC119864439|transcript|XR_005373955.1|pseudogene|1/2|n.279-562_279-561delGC||||||;BaseQRankSum=0;DP=1560;ExcessHet=0.0002;FS=5.867;InbreedingCoeff=0.4368;MLEAC=40,2;MLEAF=0.222,0.011;MQ=46.77;MQRankSum=-1.282;QD=23.57;ReadPosRankSum=0.298;SOR=0.356	0/0	0|1	0|1	0.0994, 0.00377
chr19	17611800	CCTCT	CCT,*	AC=0,2;AF=0.0243902,0.25;AN=6;ANN=CCT|intron_variant|MODIFIER|LOC119864439|LOC119864439|transcript|XR_005373955.1|pseudogene|1/2|n.279-566_279-565delAG||||||;BaseQRankSum=0;DP=1558;ExcessHet=0.0026;FS=1.388;InbreedingCoeff=0.337;MLEAC=3,42;MLEAF=0.017,0.233;MQ=56.01;MQRankSum=-0.508;QD=0.11;ReadPosRankSum=-0.114;SOR=0.553	0/0	0|2	0|2	0.10317, 0.02793, 0.00604, 0.00151
chr19	17611817	C	G,CTGTG	AC=6,0;AF=0.554878,0.0182927;AN=6;ANN=G|intron_variant|MODIFIER|LOC119864439|LOC119864439|transcript|XR_005373955.1|pseudogene|1/2|n.279-579G>C||||||,CTGTG|intron_variant|MODIFIER|LOC119864439|LOC119864439|transcript|XR_005373955.1|pseudogene|1/2|n.279-580_279-579insCACA||||||;BaseQRankSum=0;DP=1657;ExcessHet=0.0006;FS=1.465;InbreedingCoeff=0.3543;MLEAC=100,3;MLEAF=0.556,0.017;MQ=49.61;MQRankSum=…	1/1	1/1	1/1	0.42803, 0.01258, 0.00277
chr19	17611874	AAAAG	*,ATAAAG	AC=0,2;AF=0.0792683,0.243902;AN=6;ANN=ATAAAG|intron_variant|MODIFIER|LOC119864439|LOC119864439|transcript|XR_005373955.1|pseudogene|1/2|n.279-637_279-636insA||||||;BaseQRankSum=0;DP=2363;ExcessHet=0.0001;FS=0;InbreedingCoeff=0.4462;MLEAC=23,42;MLEAF=0.128,0.233;MQ=56.31;MQRankSum=-1.092;QD=21.87;ReadPosRankSum=-0.286;SOR=0.719	0/0	0/2	0/2	0.13236, 0.10946
chr19	17611875	A	T,*,AAAATAAAATAAAAT,AAAATAAAAT,AAAAT	AC=4,0,0,0,2;AF=0.219512,0.0792683,0.0426829,0.0853659,0.115854;AN=6;ANN=T|intron_variant|MODIFIER|LOC119864439|LOC119864439|transcript|XR_005373955.1|pseudogene|1/2|n.279-637T>A||||||,AAAAT|intron_variant|MODIFIER|LOC119864439|LOC119864439|transcript|XR_005373955.1|pseudogene|1/2|n.279-638_279-637insATTT||||||,AAAATAAAAT|intron_variant|MODIFIER|LOC119864439|LOC119864439|transcript|XR_005373955.1…	1|1	1/5	1/5	0.08858, 0.03322, 0.16809, 0.10921, 0.00856, 0.00151
chr19	17611882	A	C	AC=6;AF=0.573171;AN=6;ANN=C|intron_variant|MODIFIER|LOC119864439|LOC119864439|transcript|XR_005373955.1|pseudogene|1/2|n.279-644T>G||||||;BaseQRankSum=0.324;DP=2513;ExcessHet=0;FS=0;InbreedingCoeff=0.4492;MLEAC=106;MLEAF=0.589;MQ=58.36;MQRankSum=-1.003;NEGATIVE_TRAIN_SITE;QD=34.65;ReadPosRankSum=0.024;SOR=0.646;VQSLOD=-3.101;culprit=MQ	1|1	1|1	1|1	0.46527
chr19	17611893	C	G	AC=6;AF=0.573171;AN=6;ANN=G|intron_variant|MODIFIER|LOC119864439|LOC119864439|transcript|XR_005373955.1|pseudogene|1/2|n.279-655G>C||||||;BaseQRankSum=0;DP=2628;ExcessHet=0;FS=0.723;InbreedingCoeff=0.4493;MLEAC=106;MLEAF=0.589;MQ=59.01;MQRankSum=-0.843;NEGATIVE_TRAIN_SITE;QD=33.96;ReadPosRankSum=-0.04;SOR=0.58;VQSLOD=-3.002;culprit=MQ	1|1	1|1	1|1	0.46477
chr19	17612038	G	A	AC=2;AF=0.256098;AN=6;ANN=A|intron_variant|MODIFIER|LOC119864439|LOC119864439|transcript|XR_005373955.1|pseudogene|1/2|n.279-800C>T||||||;BaseQRankSum=0;DP=2828;ExcessHet=0;FS=2.96;InbreedingCoeff=0.4802;MLEAC=51;MLEAF=0.283;MQ=60;MQRankSum=0;QD=23.93;ReadPosRankSum=0.052;SOR=0.489;VQSLOD=21.83;culprit=MQ	0/0	0/1	0/1	0.16633
chr19	17612734	A	G	AC=6;AF=0.573171;AN=6;ANN=G|intron_variant|MODIFIER|LOC119864439|LOC119864439|transcript|XR_005373955.1|pseudogene|1/2|n.278+583T>C||||||;BaseQRankSum=0.18;DP=3107;ExcessHet=0;FS=1.433;InbreedingCoeff=0.4493;MLEAC=106;MLEAF=0.589;MQ=60;MQRankSum=0;POSITIVE_TRAIN_SITE;QD=26.54;ReadPosRankSum=-0.091;SOR=0.716;VQSLOD=24.83;culprit=MQ	1/1	1/1	1/1	0.50377
chr19	17613038	C	T	AC=4;AF=0.298781;AN=6;ANN=T|intron_variant|MODIFIER|LOC119864439|LOC119864439|transcript|XR_005373955.1|pseudogene|1/2|n.278+279G>A||||||;BaseQRankSum=-0.082;DP=2917;ExcessHet=0.0132;FS=3.38;InbreedingCoeff=0.2969;MLEAC=52;MLEAF=0.289;MQ=60;MQRankSum=0;QD=19.72;ReadPosRankSum=-0.456;SOR=0.95;VQSLOD=21.77;culprit=MQ	1/1	0/1	0/1	0.29517
chr19	17613386	G	A	AC=6;AF=0.573171;AN=6;ANN=A|non_coding_transcript_exon_variant|MODIFIER|LOC119864439|LOC119864439|transcript|XR_005373955.1|pseudogene|1/3|n.209C>T||||||;BaseQRankSum=0;DP=3279;ExcessHet=0;FS=0;InbreedingCoeff=0.4493;MLEAC=106;MLEAF=0.589;MQ=60;MQRankSum=0;QD=27.15;ReadPosRankSum=-0.106;SOR=0.696;VQSLOD=23.84;culprit=MQ	1/1	1/1	1/1	0.50201
chr19	17613481	A	G	AC=4;AF=0.298781;AN=6;ANN=G|non_coding_transcript_exon_variant|MODIFIER|LOC119864439|LOC119864439|transcript|XR_005373955.1|pseudogene|1/3|n.114T>C||||||;BaseQRankSum=-0.087;DP=3087;ExcessHet=0.0132;FS=0.554;InbreedingCoeff=0.2969;MLEAC=52;MLEAF=0.289;MQ=60;MQRankSum=0;QD=20.44;ReadPosRankSum=-0.312;SOR=0.66;VQSLOD=23.6;culprit=MQ	1/1	0/1	0/1	0.29492
chr19	17614633	G	GC	AC=6;AF=0.573171;AN=6;ANN=GC|upstream_gene_variant|MODIFIER|LOC119864439|LOC119864439|transcript|XR_005373955.1|pseudogene||n.-1040_-1039insG|||||1040|,GC|intergenic_region|MODIFIER|LOC119864439-LOC111091116|LOC119864439-LOC111091116|intergenic_region|LOC119864439-LOC111091116|||n.17614633_17614634insC||||||;BaseQRankSum=0;DP=3393;ExcessHet=0;FS=1.448;InbreedingCoeff=0.4493;MLEAC=106;MLEAF=0.589;…	1/1	1/1	1/1	0.51661
chr19	17614983	A	G	AC=6;AF=0.573171;AN=6;ANN=G|upstream_gene_variant|MODIFIER|LOC119864439|LOC119864439|transcript|XR_005373955.1|pseudogene||n.-1389T>C|||||1389|,G|intergenic_region|MODIFIER|LOC119864439-LOC111091116|LOC119864439-LOC111091116|intergenic_region|LOC119864439-LOC111091116|||n.17614983A>G||||||;BaseQRankSum=-0.245;DP=3283;ExcessHet=0;FS=0.696;InbreedingCoeff=0.4493;MLEAC=106;MLEAF=0.589;MQ=60;MQRankSu…	1/1	1/1	1/1	0.51585
chr19	17615054	C	T	AC=2;AF=0.256098;AN=6;ANN=T|upstream_gene_variant|MODIFIER|LOC119864439|LOC119864439|transcript|XR_005373955.1|pseudogene||n.-1460G>A|||||1460|,T|intergenic_region|MODIFIER|LOC119864439-LOC111091116|LOC119864439-LOC111091116|intergenic_region|LOC119864439-LOC111091116|||n.17615054C>T||||||;BaseQRankSum=-0.057;DP=3108;ExcessHet=0.0008;FS=0;InbreedingCoeff=0.3984;MLEAC=44;MLEAF=0.244;MQ=60;MQRankSu…	0/0	0/1	0/1	0.14771
chr19	17615338	A	G	AC=6;AF=0.573171;AN=6;ANN=G|upstream_gene_variant|MODIFIER|LOC119864439|LOC119864439|transcript|XR_005373955.1|pseudogene||n.-1744T>C|||||1744|,G|intergenic_region|MODIFIER|LOC119864439-LOC111091116|LOC119864439-LOC111091116|intergenic_region|LOC119864439-LOC111091116|||n.17615338A>G||||||;BaseQRankSum=0;DP=3200;ExcessHet=0;FS=0;InbreedingCoeff=0.4492;MLEAC=106;MLEAF=0.589;MQ=52.29;MQRankSum=-3.9…	1/1	1/1	1/1	0.5156
chr19	17616618	TATAAATAA	TATAA,T,TAAAAATAAATAA,TAAAAATAAATAAATAAATAA,TATAAATAAATAA,TAAAAATAAATAAATAA	AC=0,0,2,0,0,4;AF=0.141026,0.0897436,0.0833333,0.0576923,0.0320513,0.0641026;AN=6;ANN=T|upstream_gene_variant|MODIFIER|LOC119864439|LOC119864439|transcript|XR_005373955.1|pseudogene||n.-3032_-3025delTTATTTAT|||||3025|,TAAAAATAAATAA|upstream_gene_variant|MODIFIER|LOC119864439|LOC119864439|transcript|XR_005373955.1|pseudogene||n.-3026_-3025insTTTT|||||3026|,TAAAAATAAATAAATAA|upstream_gene_variant|M…	6/6	3/6	3/6	0.02818, 0.20055, 0.12355, 0.06995, 0.05586, 0.00679
chr19	17616788	C	G	AC=3;AF=0.262195;AN=6;ANN=G|upstream_gene_variant|MODIFIER|LOC119864439|LOC119864439|transcript|XR_005373955.1|pseudogene||n.-3194G>C|||||3194|,G|intergenic_region|MODIFIER|LOC119864439-LOC111091116|LOC119864439-LOC111091116|intergenic_region|LOC119864439-LOC111091116|||n.17616788C>G||||||;BaseQRankSum=0;DP=2776;ExcessHet=0.0002;FS=1.238;InbreedingCoeff=0.4035;MLEAC=46;MLEAF=0.256;MQ=60;MQRankSum…	0/0	1/1	0/1	0.14721
chr19	17617162	CAG	C	AC=2;AF=0.256098;AN=6;ANN=C|upstream_gene_variant|MODIFIER|LOC119864439|LOC119864439|transcript|XR_005373955.1|pseudogene||n.-3570_-3569delCT|||||3569|,C|intergenic_region|MODIFIER|LOC119864439-LOC111091116|LOC119864439-LOC111091116|intergenic_region|LOC119864439-LOC111091116|||n.17617163_17617164delAG||||||;BaseQRankSum=0;DP=2850;ExcessHet=0.0008;FS=1.199;InbreedingCoeff=0.3984;MLEAC=44;MLEAF=0.…	0/0	0/1	0/1	0.13966
chr19	17617397	C	A	AC=2;AF=0.256098;AN=6;ANN=A|upstream_gene_variant|MODIFIER|LOC119864439|LOC119864439|transcript|XR_005373955.1|pseudogene||n.-3803G>T|||||3803|,A|intergenic_region|MODIFIER|LOC119864439-LOC111091116|LOC119864439-LOC111091116|intergenic_region|LOC119864439-LOC111091116|||n.17617397C>A||||||;BaseQRankSum=0;DP=2928;ExcessHet=0.0008;FS=1.227;InbreedingCoeff=0.3984;MLEAC=44;MLEAF=0.244;MQ=59.98;MQRank…	0/0	0/1	0/1	0.14092
chr19	17617543	T	C	AC=2;AF=0.256098;AN=6;ANN=C|upstream_gene_variant|MODIFIER|LOC119864439|LOC119864439|transcript|XR_005373955.1|pseudogene||n.-3949A>G|||||3949|,C|intergenic_region|MODIFIER|LOC119864439-LOC111091116|LOC119864439-LOC111091116|intergenic_region|LOC119864439-LOC111091116|||n.17617543T>C||||||;BaseQRankSum=0;DP=2914;ExcessHet=0.0002;FS=0.593;InbreedingCoeff=0.4318;MLEAC=48;MLEAF=0.267;MQ=59.85;MQRank…	0/0	0/1	0/1	0.19024
chr19	17619000	G	A	AC=2;AF=0.256098;AN=6;ANN=A|intergenic_region|MODIFIER|LOC119864439-LOC111091116|LOC119864439-LOC111091116|intergenic_region|LOC119864439-LOC111091116|||n.17619000G>A||||||;BaseQRankSum=0.222;DP=2899;ExcessHet=0.0008;FS=0;InbreedingCoeff=0.3981;MLEAC=44;MLEAF=0.244;MQ=53.1;MQRankSum=-0.624;NEGATIVE_TRAIN_SITE;QD=21.94;ReadPosRankSum=0.435;SOR=0.748;VQSLOD=-2.57;culprit=MQ	0/0	0/1	0/1	0.13538
chr19	17619098	TAA	TA,TAAA,T	AC=2,0,3;AF=0.408537,0.0304878,0.158537;AN=6;ANN=T|intergenic_region|MODIFIER|LOC119864439-LOC111091116|LOC119864439-LOC111091116|intergenic_region|LOC119864439-LOC111091116|||n.17619099_17619100delAA||||||,TA|intergenic_region|MODIFIER|LOC119864439-LOC111091116|LOC119864439-LOC111091116|intergenic_region|LOC119864439-LOC111091116|||n.17619100delA||||||,TAAA|intergenic_region|MODIFIER|LOC11986443…	0/1	3/3	1/3	0.08933, 0.29215, 0.02567, 0.00151, 0.00327
chr19	17619125	TAA	T,TAAA,TA,TAAAAAA,TAAAAAAA	AC=2,0,1,0,1;AF=0.15,0.08125,0.29375,0.0625,0.14375;AN=4;ANN=T|intergenic_region|MODIFIER|LOC119864439-LOC111091116|LOC119864439-LOC111091116|intergenic_region|LOC119864439-LOC111091116|||n.17619126_17619127delAA||||||,TA|intergenic_region|MODIFIER|LOC119864439-LOC111091116|LOC119864439-LOC111091116|intergenic_region|LOC119864439-LOC111091116|||n.17619127delA||||||,TAAA|intergenic_region|MODIFIER…	1/3	./.	1/5	0.02114, 0.0541, 0.0697, 0.25793, 0.01208, 0.0614
chr19	17619126	A	*,AAAAAAAAAAAAAAAAAAAAAAAAAAAAAAAAAAAAAAAAACATCTGAAATTT	AC=3,1;AF=0.4375,0.01875;AN=4;ANN=AAAAAAAAAAAAAAAAAAAAAAAAAAAAAAAAAAAAAAAAACATCTGAAATTT|intergenic_region|MODIFIER|LOC119864439-LOC111091116|LOC119864439-LOC111091116|intergenic_region|LOC119864439-LOC111091116|||n.17619126_17619127insAAAAAAAAAAAAAAAAAAAAAAAAAAAAAAAAAAAAAAAACATCTGAAATTT||||||;DP=1186;ExcessHet=3.1075;FS=4.037;InbreedingCoeff=-0.0259;MLEAC=76,2;MLEAF=0.447,0.012;MQ=52.92;QD=0.15;S…	1/1	./.	1/2	No variant	SSR
chr19	17620287	CTT	CT,CTTT,C	AC=2,0,1;AF=0.256098,0.0914634,0.0121951;AN=6;ANN=C|intergenic_region|MODIFIER|LOC119864439-LOC111091116|LOC119864439-LOC111091116|intergenic_region|LOC119864439-LOC111091116|||n.17620288_17620289delTT||||||,CT|intergenic_region|MODIFIER|LOC119864439-LOC111091116|LOC119864439-LOC111091116|intergenic_region|LOC119864439-LOC111091116|||n.17620289delT||||||,CTTT|intergenic_region|MODIFIER|LOC1198644…	0/3	0/1	0|1	0.14872, 0.13135, 0.00579, 0.039, 0.00277
chr19	17620985	T	G	AC=2;AF=0.158537;AN=6;ANN=G|intergenic_region|MODIFIER|LOC119864439-LOC111091116|LOC119864439-LOC111091116|intergenic_region|LOC119864439-LOC111091116|||n.17620985T>G||||||;BaseQRankSum=0.732;DP=3089;ExcessHet=0.2134;FS=1.145;InbreedingCoeff=0.1908;MLEAC=26;MLEAF=0.144;MQ=60;MQRankSum=0;POSITIVE_TRAIN_SITE;QD=19.2;ReadPosRankSum=0.402;SOR=0.799;VQSLOD=24.68;culprit=MQ	0/0	0/1	0/1	0.09612
chr19	17621742	TAA	TA,TAAA,T	AC=0,3,1;AF=0.22561,0.22561,0.0792683;AN=6;ANN=T|intergenic_region|MODIFIER|LOC119864439-LOC111091116|LOC119864439-LOC111091116|intergenic_region|LOC119864439-LOC111091116|||n.17621743_17621744delAA||||||,TA|intergenic_region|MODIFIER|LOC119864439-LOC111091116|LOC119864439-LOC111091116|intergenic_region|LOC119864439-LOC111091116|||n.17621744delA||||||,TAAA|intergenic_region|MODIFIER|LOC119864439-…	2/2	0/3	0/2	0.18546, 0.21238, 0.0458, 0.02768, 0.01434, 0.00252
chr19	17621773	G	A	AC=2;AF=0.27439;AN=6;ANN=A|intergenic_region|MODIFIER|LOC119864439-LOC111091116|LOC119864439-LOC111091116|intergenic_region|LOC119864439-LOC111091116|||n.17621773G>A||||||;BaseQRankSum=0.154;DP=2676;ExcessHet=0.0008;FS=1.248;InbreedingCoeff=0.377;MLEAC=48;MLEAF=0.267;MQ=60;MQRankSum=0;QD=21.73;ReadPosRankSum=-0.172;SOR=0.839;VQSLOD=21.17;culprit=MQ	0/0	0/1	0/1	0.13035
chr19	17622437	TAC	TACAC,T	AC=4,0;AF=0.27439,0.0304878;AN=6;ANN=T|intergenic_region|MODIFIER|LOC119864439-LOC111091116|LOC119864439-LOC111091116|intergenic_region|LOC119864439-LOC111091116|||n.17622438_17622439delAC||||||,TACAC|intergenic_region|MODIFIER|LOC119864439-LOC111091116|LOC119864439-LOC111091116|intergenic_region|LOC119864439-LOC111091116|||n.17622439_17622440insAC||||||;BaseQRankSum=0;DP=3116;ExcessHet=0.7738;FS…	1|1	0|1	0|1	0.27554, 0.02164, 0.04227, 0.00075, 0.00151, 0.0005
chr19	17622461	C	T	AC=4;AF=0.237805;AN=6;ANN=T|intergenic_region|MODIFIER|LOC119864439-LOC111091116|LOC119864439-LOC111091116|intergenic_region|LOC119864439-LOC111091116|||n.17622461C>T||||||;BaseQRankSum=-0.045;DP=3067;ExcessHet=0.0028;FS=1.165;InbreedingCoeff=0.3583;MLEAC=43;MLEAF=0.239;MQ=60;MQRankSum=0;QD=25.89;ReadPosRankSum=0.059;SOR=0.822;VQSLOD=23.02;culprit=MQ	1|1	0|1	0|1	0.28812
chr19	17622833	A	G	AC=2;AF=0.292683;AN=6;ANN=G|intergenic_region|MODIFIER|LOC119864439-LOC111091116|LOC119864439-LOC111091116|intergenic_region|LOC119864439-LOC111091116|||n.17622833A>G||||||;BaseQRankSum=1.06;DP=3291;ExcessHet=0.0014;FS=2.668;InbreedingCoeff=0.375;MLEAC=48;MLEAF=0.267;MQ=60;MQRankSum=0;QD=21.48;ReadPosRankSum=0.36;SOR=0.729;VQSLOD=22.99;culprit=MQ	0/0	0/1	0/1	0.16029
chr19	17623431	C	T	AC=2;AF=0.292683;AN=6;ANN=T|intergenic_region|MODIFIER|LOC119864439-LOC111091116|LOC119864439-LOC111091116|intergenic_region|LOC119864439-LOC111091116|||n.17623431C>T||||||;BaseQRankSum=0.875;DP=3271;ExcessHet=0.0014;FS=0;InbreedingCoeff=0.375;MLEAC=48;MLEAF=0.267;MQ=60;MQRankSum=0;POSITIVE_TRAIN_SITE;QD=22.18;ReadPosRankSum=-0.366;SOR=0.724;VQSLOD=24.99;culprit=MQ	0/0	0/1	0/1	0.15048
chr19	17623622	C	T	AC=4;AF=0.237805;AN=6;ANN=T|intergenic_region|MODIFIER|LOC119864439-LOC111091116|LOC119864439-LOC111091116|intergenic_region|LOC119864439-LOC111091116|||n.17623622C>T||||||;BaseQRankSum=0;DP=3066;ExcessHet=0.0028;FS=0;InbreedingCoeff=0.3583;MLEAC=43;MLEAF=0.239;MQ=60;MQRankSum=0;QD=19.83;ReadPosRankSum=-0.29;SOR=0.674;VQSLOD=23.51;culprit=MQ	1/1	0/1	0/1	0.28812
chr19	17623881	G	A	AC=6;AF=0.530488;AN=6;ANN=A|intergenic_region|MODIFIER|LOC119864439-LOC111091116|LOC119864439-LOC111091116|intergenic_region|LOC119864439-LOC111091116|||n.17623881G>A||||||;BaseQRankSum=0.438;DP=3300;ExcessHet=0.0065;FS=0;InbreedingCoeff=0.311;MLEAC=91;MLEAF=0.506;MQ=60;MQRankSum=0;QD=24.18;ReadPosRankSum=-0.046;SOR=0.68;VQSLOD=23.91;culprit=MQ	1/1	1/1	1/1	0.4469
chr19	17623903	A	G	AC=4;AF=0.237805;AN=6;ANN=G|intergenic_region|MODIFIER|LOC119864439-LOC111091116|LOC119864439-LOC111091116|intergenic_region|LOC119864439-LOC111091116|||n.17623903A>G||||||;BaseQRankSum=-0.042;DP=3158;ExcessHet=0.0028;FS=1.192;InbreedingCoeff=0.3583;MLEAC=43;MLEAF=0.239;MQ=60;MQRankSum=0;QD=20.98;ReadPosRankSum=0.026;SOR=0.719;VQSLOD=23.81;culprit=MQ	1/1	0/1	0/1	0.28988
chr19	17623921	C	G	AC=2;AF=0.27439;AN=6;ANN=G|intergenic_region|MODIFIER|LOC119864439-LOC111091116|LOC119864439-LOC111091116|intergenic_region|LOC119864439-LOC111091116|||n.17623921C>G||||||;BaseQRankSum=0;DP=3131;ExcessHet=0.0002;FS=0;InbreedingCoeff=0.437;MLEAC=45;MLEAF=0.25;MQ=60;MQRankSum=0;QD=28.68;ReadPosRankSum=0.09;SOR=0.645;VQSLOD=23.52;culprit=MQ	0/0	0/1	0/1	0.13689
chr19	17623929	T	G	AC=6;AF=0.530488;AN=6;ANN=G|intergenic_region|MODIFIER|LOC119864439-LOC111091116|LOC119864439-LOC111091116|intergenic_region|LOC119864439-LOC111091116|||n.17623929T>G||||||;BaseQRankSum=0;DP=3256;ExcessHet=0.0065;FS=0.596;InbreedingCoeff=0.311;MLEAC=91;MLEAF=0.506;MQ=60;MQRankSum=0;QD=27.85;ReadPosRankSum=0.177;SOR=0.738;VQSLOD=23.64;culprit=MQ	1/1	1/1	1/1	0.44741
chr19	17624457	G	A	AC=4;AF=0.237805;AN=6;ANN=A|intergenic_region|MODIFIER|LOC119864439-LOC111091116|LOC119864439-LOC111091116|intergenic_region|LOC119864439-LOC111091116|||n.17624457G>A||||||;BaseQRankSum=0;DP=3138;ExcessHet=0.0028;FS=0.553;InbreedingCoeff=0.3583;MLEAC=43;MLEAF=0.239;MQ=60;MQRankSum=0;POSITIVE_TRAIN_SITE;QD=20.74;ReadPosRankSum=-0.34;SOR=0.704;VQSLOD=25.03;culprit=MQ	1/1	0/1	0/1	0.28762
chr19	17624675	T	C	AC=4;AF=0.268293;AN=6;ANN=C|intergenic_region|MODIFIER|LOC119864439-LOC111091116|LOC119864439-LOC111091116|intergenic_region|LOC119864439-LOC111091116|||n.17624675T>C||||||;BaseQRankSum=0;DP=3085;ExcessHet=0.0002;FS=1.241;InbreedingCoeff=0.4318;MLEAC=48;MLEAF=0.267;MQ=60;MQRankSum=0;QD=22.59;ReadPosRankSum=0.126;SOR=0.757;VQSLOD=23.61;culprit=MQ	1/1	0/1	0/1	0.31555
chr19	17625044	CT	CTT,CTTT,CTTTT,CTTTTT,C	AC=2,0,3,1,0;AF=0.268293,0.0426829,0.207317,0.0243902,0.097561;AN=6;ANN=C|intergenic_region|MODIFIER|LOC119864439-LOC111091116|LOC119864439-LOC111091116|intergenic_region|LOC119864439-LOC111091116|||n.17625045delT||||||,CTT|intergenic_region|MODIFIER|LOC119864439-LOC111091116|LOC119864439-LOC111091116|intergenic_region|LOC119864439-LOC111091116|||n.17625045_17625046insT||||||,CTTT|intergenic_regi…	3/4	1/3	1/3	0.16985, 0.05083, 0.24283, 0.04957, 0.01887, 0.00126
chr19	17625201	T	C	AC=6;AF=0.542683;AN=6;ANN=C|intergenic_region|MODIFIER|LOC119864439-LOC111091116|LOC119864439-LOC111091116|intergenic_region|LOC119864439-LOC111091116|||n.17625201T>C||||||;BaseQRankSum=0;DP=3333;ExcessHet=0.0003;FS=0;InbreedingCoeff=0.3993;MLEAC=93;MLEAF=0.517;MQ=60;MQRankSum=0;QD=25.31;ReadPosRankSum=0.211;SOR=0.675;VQSLOD=23.85;culprit=MQ	1/1	1/1	1/1	0.46678
chr19	17626055	A	T	AC=6;AF=0.542683;AN=6;ANN=T|intergenic_region|MODIFIER|LOC119864439-LOC111091116|LOC119864439-LOC111091116|intergenic_region|LOC119864439-LOC111091116|||n.17626055A>T||||||;BaseQRankSum=-0.674;DP=3372;ExcessHet=0.0003;FS=0;InbreedingCoeff=0.3993;MLEAC=93;MLEAF=0.517;MQ=60;MQRankSum=0;QD=24.93;ReadPosRankSum=0.02;SOR=0.659;VQSLOD=23.84;culprit=MQ	1/1	1/1	1/1	0.46125
chr19	17626194	A	C	AC=4;AF=0.268293;AN=6;ANN=C|intergenic_region|MODIFIER|LOC119864439-LOC111091116|LOC119864439-LOC111091116|intergenic_region|LOC119864439-LOC111091116|||n.17626194A>C||||||;BaseQRankSum=0;DP=3058;ExcessHet=0.0002;FS=1.944;InbreedingCoeff=0.4318;MLEAC=48;MLEAF=0.267;MQ=54.78;MQRankSum=-0.253;NEGATIVE_TRAIN_SITE;QD=28.81;ReadPosRankSum=0.036;SOR=0.526;VQSLOD=-2.642;culprit=MQ	1|1	0|1	0|1	0.31681
chr19	17626200	G	A	AC=4;AF=0.268293;AN=6;ANN=A|intergenic_region|MODIFIER|LOC119864439-LOC111091116|LOC119864439-LOC111091116|intergenic_region|LOC119864439-LOC111091116|||n.17626200G>A||||||;BaseQRankSum=0;DP=3069;ExcessHet=0.0002;FS=2.706;InbreedingCoeff=0.4318;MLEAC=48;MLEAF=0.267;MQ=54.09;MQRankSum=-0.47;NEGATIVE_TRAIN_SITE;QD=28.8;ReadPosRankSum=0.244;SOR=0.505;VQSLOD=-2.584;culprit=MQ	1|1	0|1	0|1	0.31681
chr19	17626359	TA	T	AC=4;AF=0.280488;AN=6;ANN=T|intergenic_region|MODIFIER|LOC119864439-LOC111091116|LOC119864439-LOC111091116|intergenic_region|LOC119864439-LOC111091116|||n.17626360delA||||||;BaseQRankSum=0.003;DP=3184;ExcessHet=0.0008;FS=1.112;InbreedingCoeff=0.4023;MLEAC=49;MLEAF=0.272;MQ=58.26;MQRankSum=-0.237;QD=17;ReadPosRankSum=0.14;SOR=0.78	1/1	0/1	0/1	0.02315, 0.29945, 0.00478
chr19	17627258	G	A	AC=4;AF=0.268293;AN=6;ANN=A|intergenic_region|MODIFIER|LOC119864439-LOC111091116|LOC119864439-LOC111091116|intergenic_region|LOC119864439-LOC111091116|||n.17627258G>A||||||;BaseQRankSum=0;DP=3052;ExcessHet=0.0002;FS=0;InbreedingCoeff=0.4318;MLEAC=48;MLEAF=0.267;MQ=60;MQRankSum=0;POSITIVE_TRAIN_SITE;QD=22.17;ReadPosRankSum=0.062;SOR=0.674;VQSLOD=25.09;culprit=MQ	1/1	0/1	0/1	0.27881
chr19	17627365	C	T	AC=4;AF=0.268293;AN=6;ANN=T|intergenic_region|MODIFIER|LOC119864439-LOC111091116|LOC119864439-LOC111091116|intergenic_region|LOC119864439-LOC111091116|||n.17627365C>T||||||;BaseQRankSum=-0.671;DP=3089;ExcessHet=0.0002;FS=4.62;InbreedingCoeff=0.4318;MLEAC=48;MLEAF=0.267;MQ=60;MQRankSum=0;QD=22.07;ReadPosRankSum=-0.348;SOR=0.415;VQSLOD=22.11;culprit=MQ	1/1	0/1	0/1	0.27403
chr19	17627980	A	T	AC=6;AF=0.542683;AN=6;ANN=T|upstream_gene_variant|MODIFIER|LOC111091116|LOC111091116|transcript|XM_038564712.1|protein_coding||c.-4626A>T|||||4604|,T|intergenic_region|MODIFIER|LOC119864439-LOC111091116|LOC119864439-LOC111091116|intergenic_region|LOC119864439-LOC111091116|||n.17627980A>T||||||;BaseQRankSum=0;DP=3275;ExcessHet=0.0003;FS=0;InbreedingCoeff=0.3993;MLEAC=93;MLEAF=0.517;MQ=60;MQRankSum…	1|1	1|1	1|1	0.42929
chr19	17627981	AACAAG	A	AC=6;AF=0.542683;AN=6;ANN=A|upstream_gene_variant|MODIFIER|LOC111091116|LOC111091116|transcript|XM_038564712.1|protein_coding||c.-4624_-4620delACAAG|||||4602|,A|intergenic_region|MODIFIER|LOC119864439-LOC111091116|LOC119864439-LOC111091116|intergenic_region|LOC119864439-LOC111091116|||n.17627982_17627986delACAAG||||||;BaseQRankSum=0;DP=3286;ExcessHet=0.0003;FS=0;InbreedingCoeff=0.3993;MLEAC=93;ML…	1|1	1|1	1|1	0.42929
chr19	17627988	G	T	AC=6;AF=0.542683;AN=6;ANN=T|upstream_gene_variant|MODIFIER|LOC111091116|LOC111091116|transcript|XM_038564712.1|protein_coding||c.-4618G>T|||||4596|,T|intergenic_region|MODIFIER|LOC119864439-LOC111091116|LOC119864439-LOC111091116|intergenic_region|LOC119864439-LOC111091116|||n.17627988G>T||||||;BaseQRankSum=0;DP=3261;ExcessHet=0.0003;FS=0;InbreedingCoeff=0.3993;MLEAC=93;MLEAF=0.517;MQ=60;MQRankSum…	1|1	1|1	1|1	0.42954
chr19	17627990	A	T	AC=6;AF=0.542683;AN=6;ANN=T|upstream_gene_variant|MODIFIER|LOC111091116|LOC111091116|transcript|XM_038564712.1|protein_coding||c.-4616A>T|||||4594|,T|intergenic_region|MODIFIER|LOC119864439-LOC111091116|LOC119864439-LOC111091116|intergenic_region|LOC119864439-LOC111091116|||n.17627990A>T||||||;BaseQRankSum=0;DP=3263;ExcessHet=0.0003;FS=0;InbreedingCoeff=0.3993;MLEAC=93;MLEAF=0.517;MQ=60;MQRankSum…	1|1	1|1	1|1	0.42954
chr19	17627991	ACAAG	A	AC=6;AF=0.542683;AN=6;ANN=A|upstream_gene_variant|MODIFIER|LOC111091116|LOC111091116|transcript|XM_038564712.1|protein_coding||c.-4614_-4611delCAAG|||||4592|,A|intergenic_region|MODIFIER|LOC119864439-LOC111091116|LOC119864439-LOC111091116|intergenic_region|LOC119864439-LOC111091116|||n.17627992_17627995delCAAG||||||;BaseQRankSum=0;DP=3295;ExcessHet=0.0003;FS=0.614;InbreedingCoeff=0.3993;MLEAC=93;…	1|1	1|1	1|1	0.42954
chr19	17628059	T	TAAAAC	AC=6;AF=0.542683;AN=6;ANN=TAAAAC|upstream_gene_variant|MODIFIER|LOC111091116|LOC111091116|transcript|XM_038564712.1|protein_coding||c.-4547_-4546insAAAAC|||||4524|,TAAAAC|intergenic_region|MODIFIER|LOC119864439-LOC111091116|LOC119864439-LOC111091116|intergenic_region|LOC119864439-LOC111091116|||n.17628059_17628060insAAAAC||||||;BaseQRankSum=0;DP=3331;ExcessHet=0.0003;FS=0.647;InbreedingCoeff=0.39…	1/1	1/1	1/1	0.4542, 0.00025
chr19	17628288	A	G	AC=6;AF=0.542683;AN=6;ANN=G|upstream_gene_variant|MODIFIER|LOC111091116|LOC111091116|transcript|XM_038564712.1|protein_coding||c.-4318A>G|||||4296|,G|intergenic_region|MODIFIER|LOC119864439-LOC111091116|LOC119864439-LOC111091116|intergenic_region|LOC119864439-LOC111091116|||n.17628288A>G||||||;BaseQRankSum=0;DP=3120;ExcessHet=0.0003;FS=0;InbreedingCoeff=0.3993;MLEAC=93;MLEAF=0.517;MQ=60;MQRankSum…	1/1	1/1	1/1	0.45924
chr19	17628984	T	A	AC=6;AF=0.542683;AN=6;ANN=A|upstream_gene_variant|MODIFIER|LOC111091116|LOC111091116|transcript|XM_038564712.1|protein_coding||c.-3622T>A|||||3600|,A|intergenic_region|MODIFIER|LOC119864439-LOC111091116|LOC119864439-LOC111091116|intergenic_region|LOC119864439-LOC111091116|||n.17628984T>A||||||;BaseQRankSum=0;DP=2960;ExcessHet=0.0003;FS=2.159;InbreedingCoeff=0.3993;MLEAC=93;MLEAF=0.517;MQ=56.23;MQ…	1/1	1|1	1/1	0.42149, 0.00453
chr19	17629012	CAGAG	C,CAG	AC=2,4;AF=0.0609756,0.548781;AN=6;ANN=C|upstream_gene_variant|MODIFIER|LOC111091116|LOC111091116|transcript|XM_038564712.1|protein_coding||c.-3593_-3590delAGAG|||||3571|,CAG|upstream_gene_variant|MODIFIER|LOC111091116|LOC111091116|transcript|XM_038564712.1|protein_coding||c.-3591_-3590delAG|||||3569|,C|intergenic_region|MODIFIER|LOC119864439-LOC111091116|LOC119864439-LOC111091116|intergenic_regio…	1/2	1/2	2/2	0.43457, 0.03296, 0.01711, 0.00881, 0.00201, 0.00579
chr19	17629835	AT	A,ATT	AC=4,0;AF=0.280488,0.0609756;AN=6;ANN=A|upstream_gene_variant|MODIFIER|LOC111091116|LOC111091116|transcript|XM_038564712.1|protein_coding||c.-2770delT|||||2748|,ATT|upstream_gene_variant|MODIFIER|LOC111091116|LOC111091116|transcript|XM_038564712.1|protein_coding||c.-2770_-2769insT|||||2747|,A|intergenic_region|MODIFIER|LOC119864439-LOC111091116|LOC119864439-LOC111091116|intergenic_region|LOC11986…	1/1	0/1	0/1	0.08732, 0.21666, 0.01132, 0.00201, 0.00176, 0.0005
chr19	17630773	T	A	AC=6;AF=0.542683;AN=6;ANN=A|upstream_gene_variant|MODIFIER|LOC111091116|LOC111091116|transcript|XM_038564712.1|protein_coding||c.-1833T>A|||||1811|,A|intergenic_region|MODIFIER|LOC119864439-LOC111091116|LOC119864439-LOC111091116|intergenic_region|LOC119864439-LOC111091116|||n.17630773T>A||||||;BaseQRankSum=0.417;DP=3140;ExcessHet=0.0001;FS=0;InbreedingCoeff=0.4196;MLEAC=96;MLEAF=0.533;MQ=60;MQRan…	1/1	1/1	1/1	0.42703
chr19	17630802	G	A	AC=6;AF=0.542683;AN=6;ANN=A|upstream_gene_variant|MODIFIER|LOC111091116|LOC111091116|transcript|XM_038564712.1|protein_coding||c.-1804G>A|||||1782|,A|intergenic_region|MODIFIER|LOC119864439-LOC111091116|LOC119864439-LOC111091116|intergenic_region|LOC119864439-LOC111091116|||n.17630802G>A||||||;BaseQRankSum=-0.3;DP=3068;ExcessHet=0.0001;FS=0.644;InbreedingCoeff=0.4196;MLEAC=96;MLEAF=0.533;MQ=60;MQ…	1/1	1/1	1/1	0.42778
chr19	17630934	G	C	AC=6;AF=0.542683;AN=6;ANN=C|upstream_gene_variant|MODIFIER|LOC111091116|LOC111091116|transcript|XM_038564712.1|protein_coding||c.-1672G>C|||||1650|,C|intergenic_region|MODIFIER|LOC119864439-LOC111091116|LOC119864439-LOC111091116|intergenic_region|LOC119864439-LOC111091116|||n.17630934G>C||||||;BaseQRankSum=0;DP=3236;ExcessHet=0.0001;FS=0;InbreedingCoeff=0.4196;MLEAC=96;MLEAF=0.533;MQ=60;MQRankSum…	1/1	1/1	1/1	0.42728
chr19	17631109	C	T	AC=6;AF=0.542683;AN=6;ANN=T|upstream_gene_variant|MODIFIER|LOC111091116|LOC111091116|transcript|XM_038564712.1|protein_coding||c.-1497C>T|||||1475|,T|intergenic_region|MODIFIER|LOC119864439-LOC111091116|LOC119864439-LOC111091116|intergenic_region|LOC119864439-LOC111091116|||n.17631109C>T||||||;BaseQRankSum=0;DP=3294;ExcessHet=0.0001;FS=0.65;InbreedingCoeff=0.4196;MLEAC=96;MLEAF=0.533;MQ=60;MQRank…	1/1	1/1	1/1	0.42828
chr19	17631190	T	C	AC=6;AF=0.542683;AN=6;ANN=C|upstream_gene_variant|MODIFIER|LOC111091116|LOC111091116|transcript|XM_038564712.1|protein_coding||c.-1416T>C|||||1394|,C|intergenic_region|MODIFIER|LOC119864439-LOC111091116|LOC119864439-LOC111091116|intergenic_region|LOC119864439-LOC111091116|||n.17631190T>C||||||;BaseQRankSum=0;DP=3271;ExcessHet=0.0001;FS=0;InbreedingCoeff=0.4196;MLEAC=96;MLEAF=0.533;MQ=60;MQRankSum…	1/1	1/1	1/1	0.42728
chr19	17631530	G	A	AC=6;AF=0.542683;AN=6;ANN=A|upstream_gene_variant|MODIFIER|LOC111091116|LOC111091116|transcript|XM_038564712.1|protein_coding||c.-1076G>A|||||1054|,A|intergenic_region|MODIFIER|LOC119864439-LOC111091116|LOC119864439-LOC111091116|intergenic_region|LOC119864439-LOC111091116|||n.17631530G>A||||||;BaseQRankSum=0.945;DP=3276;ExcessHet=0.0003;FS=0.625;InbreedingCoeff=0.3993;MLEAC=93;MLEAF=0.517;MQ=60;M…	1/1	1/1	1/1	0.41293
chr19	17631873	C	G	AC=6;AF=0.560976;AN=6;ANN=G|upstream_gene_variant|MODIFIER|LOC111091116|LOC111091116|transcript|XM_038564712.1|protein_coding||c.-733C>G|||||711|,G|intergenic_region|MODIFIER|LOC119864439-LOC111091116|LOC119864439-LOC111091116|intergenic_region|LOC119864439-LOC111091116|||n.17631873C>G||||||;BaseQRankSum=-0.263;DP=3095;ExcessHet=0.0019;FS=0.632;InbreedingCoeff=0.349;MLEAC=99;MLEAF=0.55;MQ=60;MQRa…	1/1	1/1	1/1	0.44615
chr19	17631897	T	C	AC=6;AF=0.560976;AN=6;ANN=C|upstream_gene_variant|MODIFIER|LOC111091116|LOC111091116|transcript|XM_038564712.1|protein_coding||c.-709T>C|||||687|,C|intergenic_region|MODIFIER|LOC119864439-LOC111091116|LOC119864439-LOC111091116|intergenic_region|LOC119864439-LOC111091116|||n.17631897T>C||||||;BaseQRankSum=0;DP=3078;ExcessHet=0.0019;FS=0.638;InbreedingCoeff=0.349;MLEAC=99;MLEAF=0.55;MQ=60;MQRankSum…	1/1	1/1	1/1	0.4698, 0.00025
chr19	17632318	TA	TAA,T	AC=3,0;AF=0.292683,0.0792683;AN=6;ANN=T|upstream_gene_variant|MODIFIER|LOC111091116|LOC111091116|transcript|XM_038564712.1|protein_coding||c.-287delA|||||265|,TAA|upstream_gene_variant|MODIFIER|LOC111091116|LOC111091116|transcript|XM_038564712.1|protein_coding||c.-287_-286insA|||||264|,T|intergenic_region|MODIFIER|LOC119864439-LOC111091116|LOC119864439-LOC111091116|intergenic_region|LOC119864439-…	0/1	0/1	0/1	0.11273, 0.19753, 0.00906, 0.00679
chr19	17632384	A	T	AC=6;AF=0.560976;AN=6;ANN=T|upstream_gene_variant|MODIFIER|LOC111091116|LOC111091116|transcript|XM_038564712.1|protein_coding||c.-222A>T|||||200|,T|intergenic_region|MODIFIER|LOC119864439-LOC111091116|LOC119864439-LOC111091116|intergenic_region|LOC119864439-LOC111091116|||n.17632384A>T||||||;BaseQRankSum=0;DP=2836;ExcessHet=0.0019;FS=0.639;InbreedingCoeff=0.349;MLEAC=99;MLEAF=0.55;MQ=59.96;MQRank…	1/1	1/1	1/1	0.46779
chr19	17632477	TTCTCTCTCTCTCTCTCTCTC	T,TTC,TTCTCTCTCTCTCTC,TTCTCTCTCTCTCTCTC,TTCTCTCTCTCTCTCTCTC,TTCTCTCTCTCTC	AC=0,6,0,0,0,0;AF=0.0365854,0.52439,0.0670732,0.243902,0.0731707,0.0121951;AN=6;ANN=T|upstream_gene_variant|MODIFIER|LOC111091116|LOC111091116|transcript|XM_038564712.1|protein_coding||c.-128_-109delTCTCTCTCTCTCTCTCTCTC|||||106|,TTC|upstream_gene_variant|MODIFIER|LOC111091116|LOC111091116|transcript|XM_038564712.1|protein_coding||c.-126_-109delTCTCTCTCTCTCTCTCTC|||||104|,TTCTCTCTCTCTC|upstream_ge…	2|2	2/2	2/2	0.4079, 0.05133, 0.23352, 0.11449, 0.0853, 0.02843
chr19	17632619	T	C	AC=6;AF=0.560976;AN=6;ANN=C|missense_variant|MODERATE|LOC111091116|LOC111091116|transcript|XM_038564712.1|protein_coding|1/1|c.14T>C|p.Met5Thr|36/505|14/243|5/80||;BaseQRankSum=-0.309;DP=3190;ExcessHet=0.0019;FS=0;InbreedingCoeff=0.3486;MLEAC=99;MLEAF=0.55;MQ=59.97;MQRankSum=0;POSITIVE_TRAIN_SITE;QD=24.85;ReadPosRankSum=0.306;SOR=0.708;VQSLOD=9.17;culprit=MQ	1/1	1/1	1/1	0.46628
chr19	17632976	G	A	AC=2;AF=0.27439;AN=6;ANN=A|3_prime_UTR_variant|MODIFIER|LOC111091116|LOC111091116|transcript|XM_038564712.1|protein_coding|1/1|c.*128G>A|||||128|;BaseQRankSum=0;DP=3122;ExcessHet=0.0002;FS=0.59;InbreedingCoeff=0.437;MLEAC=45;MLEAF=0.25;MQ=53.1;MQRankSum=-0.634;NEGATIVE_TRAIN_SITE;QD=22.78;ReadPosRankSum=0.187;SOR=0.792;VQSLOD=-2.652;culprit=MQ	0/0	0/1	0/1	0.12632
chr19	17633091	AAAAAAAAC	A	AC=6;AF=0.530488;AN=6;ANN=A|downstream_gene_variant|MODIFIER|LOC111091116|LOC111091116|transcript|XM_038564712.1|protein_coding||c.*244_*251delAAAAAAAC|||||4|,A|intergenic_region|MODIFIER|LOC111091116-LOC119864438|LOC111091116-LOC119864438|intergenic_region|LOC111091116-LOC119864438|||n.17633092_17633099delAAAAAAAC||||||;BaseQRankSum=0;DP=2981;ExcessHet=0.0441;FS=3.007;InbreedingCoeff=0.2523;MLEA…	1/1	1|1	1|1	0.04454, 0.39784
chr19	17633092	AAAAAAAC	*,A	AC=6,0;AF=0.530488,0.0304878;AN=6;ANN=A|downstream_gene_variant|MODIFIER|LOC111091116|LOC111091116|transcript|XM_038564712.1|protein_coding||c.*245_*251delAAAAAAC|||||5|,A|intergenic_region|MODIFIER|LOC111091116-LOC119864438|LOC111091116-LOC119864438|intergenic_region|LOC111091116-LOC119864438|||n.17633093_17633099delAAAAAAC||||||;BaseQRankSum=0;DP=2979;ExcessHet=0.0019;FS=2.242;InbreedingCoeff=0…	1/1	1|1	1|1	0.44011, 0.02315
chr19	17633230	A	C	AC=6;AF=0.560976;AN=6;ANN=C|downstream_gene_variant|MODIFIER|LOC111091116|LOC111091116|transcript|XM_038564712.1|protein_coding||c.*382A>C|||||142|,C|intergenic_region|MODIFIER|LOC111091116-LOC119864438|LOC111091116-LOC119864438|intergenic_region|LOC111091116-LOC119864438|||n.17633230A>C||||||;BaseQRankSum=0;DP=3257;ExcessHet=0.0019;FS=0.619;InbreedingCoeff=0.349;MLEAC=99;MLEAF=0.55;MQ=60;MQRankS…	1/1	1/1	1/1	0.46804
chr19	17633697	T	TA	AC=6;AF=0.560976;AN=6;ANN=TA|downstream_gene_variant|MODIFIER|LOC111091116|LOC111091116|transcript|XM_038564712.1|protein_coding||c.*849_*850insA|||||610|,TA|intergenic_region|MODIFIER|LOC111091116-LOC119864438|LOC111091116-LOC119864438|intergenic_region|LOC111091116-LOC119864438|||n.17633697_17633698insA||||||;BaseQRankSum=0;DP=3038;ExcessHet=0.0019;FS=0;InbreedingCoeff=0.3489;MLEAC=99;MLEAF=0.5…	1/1	1/1	1/1	0.46553
chr19	17633847	T	G	AC=6;AF=0.634146;AN=6;ANN=G|downstream_gene_variant|MODIFIER|LOC111091116|LOC111091116|transcript|XM_038564712.1|protein_coding||c.*999T>G|||||759|,G|intergenic_region|MODIFIER|LOC111091116-LOC119864438|LOC111091116-LOC119864438|intergenic_region|LOC111091116-LOC119864438|||n.17633847T>G||||||;BaseQRankSum=0;DP=3131;ExcessHet=0.0003;FS=0.684;InbreedingCoeff=0.3981;MLEAC=108;MLEAF=0.6;MQ=60;MQRank…	1/1	1/1	1/1	0.4381
chr19	17634036	C	T	AC=2;AF=0.27439;AN=6;ANN=T|downstream_gene_variant|MODIFIER|LOC111091116|LOC111091116|transcript|XM_038564712.1|protein_coding||c.*1188C>T|||||948|,T|intergenic_region|MODIFIER|LOC111091116-LOC119864438|LOC111091116-LOC119864438|intergenic_region|LOC111091116-LOC119864438|||n.17634036C>T||||||;BaseQRankSum=0;DP=3138;ExcessHet=0.0002;FS=2.68;InbreedingCoeff=0.437;MLEAC=45;MLEAF=0.25;MQ=60;MQRankSu…	0/0	0/1	0/1	0.11047
chr19	17634423	G	A	AC=6;AF=0.548781;AN=6;ANN=A|downstream_gene_variant|MODIFIER|LOC111091116|LOC111091116|transcript|XM_038564712.1|protein_coding||c.*1575G>A|||||1335|,A|intergenic_region|MODIFIER|LOC111091116-LOC119864438|LOC111091116-LOC119864438|intergenic_region|LOC111091116-LOC119864438|||n.17634423G>A||||||;BaseQRankSum=0;DP=3195;ExcessHet=0.0017;FS=0;InbreedingCoeff=0.3516;MLEAC=97;MLEAF=0.539;MQ=60;MQRankS…	1/1	1/1	1/1	0.45345
chr19	17634481	T	G	AC=6;AF=0.548781;AN=6;ANN=G|downstream_gene_variant|MODIFIER|LOC111091116|LOC111091116|transcript|XM_038564712.1|protein_coding||c.*1633T>G|||||1393|,G|intergenic_region|MODIFIER|LOC111091116-LOC119864438|LOC111091116-LOC119864438|intergenic_region|LOC111091116-LOC119864438|||n.17634481T>G||||||;BaseQRankSum=0;DP=3250;ExcessHet=0.0017;FS=0;InbreedingCoeff=0.3516;MLEAC=97;MLEAF=0.539;MQ=60;MQRankS…	1/1	1/1	1/1	0.45697
chr19	17634977	CA	C	AC=6;AF=0.548781;AN=6;ANN=C|downstream_gene_variant|MODIFIER|LOC111091116|LOC111091116|transcript|XM_038564712.1|protein_coding||c.*2130delA|||||1890|,C|intergenic_region|MODIFIER|LOC111091116-LOC119864438|LOC111091116-LOC119864438|intergenic_region|LOC111091116-LOC119864438|||n.17634978delA||||||;BaseQRankSum=0;DP=3379;ExcessHet=0.0017;FS=0.633;InbreedingCoeff=0.3516;MLEAC=97;MLEAF=0.539;MQ=60;M…	1/1	1/1	1/1	0.44389
chr19	17635435	G	A	AC=2;AF=0.27439;AN=6;ANN=A|downstream_gene_variant|MODIFIER|LOC111091116|LOC111091116|transcript|XM_038564712.1|protein_coding||c.*2587G>A|||||2347|,A|intergenic_region|MODIFIER|LOC111091116-LOC119864438|LOC111091116-LOC119864438|intergenic_region|LOC111091116-LOC119864438|||n.17635435G>A||||||;BaseQRankSum=0;DP=3091;ExcessHet=0;FS=0;InbreedingCoeff=0.4963;MLEAC=45;MLEAF=0.25;MQ=60;MQRankSum=0;PO…	0/0	0/1	0/1	0.12984
chr19	17635537	C	T	AC=2;AF=0.256098;AN=6;ANN=T|downstream_gene_variant|MODIFIER|LOC111091116|LOC111091116|transcript|XM_038564712.1|protein_coding||c.*2689C>T|||||2449|,T|intergenic_region|MODIFIER|LOC111091116-LOC119864438|LOC111091116-LOC119864438|intergenic_region|LOC111091116-LOC119864438|||n.17635537C>T||||||;BaseQRankSum=0.808;DP=3124;ExcessHet=0;FS=0;InbreedingCoeff=0.5652;MLEAC=42;MLEAF=0.233;MQ=60;MQRankSu…	0/0	0/1	0/1	0.1301
chr19	17635590	G	A	AC=2;AF=0.27439;AN=6;ANN=A|downstream_gene_variant|MODIFIER|LOC111091116|LOC111091116|transcript|XM_038564712.1|protein_coding||c.*2742G>A|||||2502|,A|intergenic_region|MODIFIER|LOC111091116-LOC119864438|LOC111091116-LOC119864438|intergenic_region|LOC111091116-LOC119864438|||n.17635590G>A||||||;BaseQRankSum=0;DP=3186;ExcessHet=0.0004;FS=0.588;InbreedingCoeff=0.405;MLEAC=52;MLEAF=0.289;MQ=60;MQRan…	0/0	0/1	0/1	0.19804
chr19	17636433	C	G	AC=4;AF=0.27439;AN=6;ANN=G|downstream_gene_variant|MODIFIER|LOC111091116|LOC111091116|transcript|XM_038564712.1|protein_coding||c.*3585C>G|||||3345|,G|intergenic_region|MODIFIER|LOC111091116-LOC119864438|LOC111091116-LOC119864438|intergenic_region|LOC111091116-LOC119864438|||n.17636433C>G||||||;BaseQRankSum=0;DP=2935;ExcessHet=0;FS=0;InbreedingCoeff=0.5454;MLEAC=48;MLEAF=0.267;MQ=60;MQRankSum=0;Q…	1/1	0/1	0/1	0.24459
chr19	17636488	G	A	AC=4;AF=0.27439;AN=6;ANN=A|downstream_gene_variant|MODIFIER|LOC111091116|LOC111091116|transcript|XM_038564712.1|protein_coding||c.*3640G>A|||||3400|,A|intergenic_region|MODIFIER|LOC111091116-LOC119864438|LOC111091116-LOC119864438|intergenic_region|LOC111091116-LOC119864438|||n.17636488G>A||||||;BaseQRankSum=0;DP=2980;ExcessHet=0;FS=0.659;InbreedingCoeff=0.5454;MLEAC=48;MLEAF=0.267;MQ=60;MQRankSum…	1/1	0/1	0/1	0.21993
chr19	17636582	CTTTTTTT	CTTTTTT,CTTTTT,CTTT,CTTTT,CTT,C	AC=1,2,1,2,0,0;AF=0.302469,0.166667,0.0308642,0.203704,0.0123457,0.00617284;AN=6;ANN=C|downstream_gene_variant|MODIFIER|LOC111091116|LOC111091116|transcript|XM_038564712.1|protein_coding||c.*3735_*3741delTTTTTTT|||||3495|,CTT|downstream_gene_variant|MODIFIER|LOC111091116|LOC111091116|transcript|XM_038564712.1|protein_coding||c.*3737_*3741delTTTTT|||||3497|,CTTT|downstream_gene_variant|MODIFIER|LO…	2/2	3/4	1/4	0.09763, 0.29341, 0.10191, 0.02567, 0.02416, 0.02843
chr19	17636811	GCACACACA	GCACACACACA,GCACACACACACA,GCGCACACACACA,GCGCACACACACACA,*,G	AC=0,2,4,0,0,0;AF=0.347561,0.262195,0.152439,0.0304878,0.0121951,0;AN=6;ANN=G|downstream_gene_variant|MODIFIER|LOC111091116|LOC111091116|transcript|XM_038564712.1|protein_coding||c.*3964_*3971delCACACACA|||||3724|,GCGCACACACACA|downstream_gene_variant|MODIFIER|LOC111091116|LOC111091116|transcript|XM_038564712.1|protein_coding||c.*3964_*3965insGCAC|||||3725|,GCGCACACACACACA|downstream_gene_variant…	3/3	2/3	2/3	0.3158, 0.2456, 0.09738, 0.05486, 0.02391, 0.038
chr19	17636995	ATGT	CTGT,A	AC=6,0;AF=0.481707,0.0670732;AN=6;ANN=CTGT|downstream_gene_variant|MODIFIER|LOC111091116|LOC111091116|transcript|XM_038564712.1|protein_coding||c.*4147A>C|||||3907|,A|downstream_gene_variant|MODIFIER|LOC111091116|LOC111091116|transcript|XM_038564712.1|protein_coding||c.*4148_*4150delTGT|||||3908|,CTGT|intergenic_region|MODIFIER|LOC111091116-LOC119864438|LOC111091116-LOC119864438|intergenic_region…	1|1	1|1	1|1	0.38475, 0.01837
chr19	17637020	A	C	AC=6;AF=0.707317;AN=6;ANN=C|downstream_gene_variant|MODIFIER|LOC111091116|LOC111091116|transcript|XM_038564712.1|protein_coding||c.*4172A>C|||||3932|,C|intergenic_region|MODIFIER|LOC111091116-LOC119864438|LOC111091116-LOC119864438|intergenic_region|LOC111091116-LOC119864438|||n.17637020A>C||||||;BaseQRankSum=0.02;DP=3216;ExcessHet=0.0352;FS=0;InbreedingCoeff=0.2614;MLEAC=132;MLEAF=0.733;MQ=60;MQR…	1|1	1|1	1|1	0.6852
chr19	17637029	AT	A	AC=4;AF=0.256098;AN=6;ANN=A|downstream_gene_variant|MODIFIER|LOC111091116|LOC111091116|transcript|XM_038564712.1|protein_coding||c.*4182delT|||||3942|,A|intergenic_region|MODIFIER|LOC111091116-LOC119864438|LOC111091116-LOC119864438|intergenic_region|LOC111091116-LOC119864438|||n.17637030delT||||||;BaseQRankSum=0.5;DP=3070;ExcessHet=0;FS=1.109;InbreedingCoeff=0.4957;MLEAC=45;MLEAF=0.25;MQ=60;MQRan…	1|1	0|1	0|1	0.01208, 0.2846, 0.00226
chr19	17637032	T	TA	AC=2;AF=0.231707;AN=6;ANN=TA|downstream_gene_variant|MODIFIER|LOC111091116|LOC111091116|transcript|XM_038564712.1|protein_coding||c.*4184_*4185insA|||||3945|,TA|intergenic_region|MODIFIER|LOC111091116-LOC119864438|LOC111091116-LOC119864438|intergenic_region|LOC111091116-LOC119864438|||n.17637032_17637033insA||||||;BaseQRankSum=0.188;DP=3066;ExcessHet=0.0378;FS=2.585;InbreedingCoeff=0.2661;MLEAC=3…	0/0	0|1	0|1	0.12708
chr19	17637155	T	C	AC=2;AF=0.231707;AN=6;ANN=C|downstream_gene_variant|MODIFIER|LOC111091116|LOC111091116|transcript|XM_038564712.1|protein_coding||c.*4307T>C|||||4067|,C|intergenic_region|MODIFIER|LOC111091116-LOC119864438|LOC111091116-LOC119864438|intergenic_region|LOC111091116-LOC119864438|||n.17637155T>C||||||;BaseQRankSum=0;DP=3170;ExcessHet=0.0378;FS=1.858;InbreedingCoeff=0.2615;MLEAC=38;MLEAF=0.211;MQ=60;MQR…	0/0	0/1	0/1	0.12657
chr19	17637276	T	A	AC=4;AF=0.25;AN=6;ANN=A|downstream_gene_variant|MODIFIER|LOC111091116|LOC111091116|transcript|XM_038564712.1|protein_coding||c.*4428T>A|||||4188|,A|intergenic_region|MODIFIER|LOC111091116-LOC119864438|LOC111091116-LOC119864438|intergenic_region|LOC111091116-LOC119864438|||n.17637276T>A||||||;BaseQRankSum=-0.712;DP=3020;ExcessHet=0;FS=0.575;InbreedingCoeff=0.5187;MLEAC=44;MLEAF=0.244;MQ=60;MQRankS…	1/1	0/1	0/1	0.25365
chr19	17637758	T	C	AC=4;AF=0.25;AN=6;ANN=C|downstream_gene_variant|MODIFIER|LOC111091116|LOC111091116|transcript|XM_038564712.1|protein_coding||c.*4910T>C|||||4670|,C|intergenic_region|MODIFIER|LOC111091116-LOC119864438|LOC111091116-LOC119864438|intergenic_region|LOC111091116-LOC119864438|||n.17637758T>C||||||;BaseQRankSum=0.125;DP=3031;ExcessHet=0;FS=0;InbreedingCoeff=0.5187;MLEAC=44;MLEAF=0.244;MQ=60;MQRankSum=0;…	1/1	0/1	0/1	0.24509
chr19	17638036	T	TAAC	AC=6;AF=0.493902;AN=6;ANN=TAAC|downstream_gene_variant|MODIFIER|LOC111091116|LOC111091116|transcript|XM_038564712.1|protein_coding||c.*5188_*5189insAAC|||||4949|,TAAC|intergenic_region|MODIFIER|LOC111091116-LOC119864438|LOC111091116-LOC119864438|intergenic_region|LOC111091116-LOC119864438|||n.17638036_17638037insAAC||||||;BaseQRankSum=0.063;DP=3202;ExcessHet=0.0128;FS=0;InbreedingCoeff=0.2885;MLE…	1/1	1/1	1/1	0.40438
chr19	17639035	A	G	AC=4;AF=0.25;AN=6;ANN=G|intergenic_region|MODIFIER|LOC111091116-LOC119864438|LOC111091116-LOC119864438|intergenic_region|LOC111091116-LOC119864438|||n.17639035A>G||||||;BaseQRankSum=0;DP=3071;ExcessHet=0;FS=1.335;InbreedingCoeff=0.5187;MLEAC=44;MLEAF=0.244;MQ=60;MQRankSum=0;QD=24.52;ReadPosRankSum=0.036;SOR=0.836;VQSLOD=23.06;culprit=MQ	1/1	0/1	0/1	0.2534
chr19	17639571	A	G	AC=6;AF=0.493902;AN=6;ANN=G|intergenic_region|MODIFIER|LOC111091116-LOC119864438|LOC111091116-LOC119864438|intergenic_region|LOC111091116-LOC119864438|||n.17639571A>G||||||;BaseQRankSum=1.06;DP=3097;ExcessHet=0.0128;FS=1.212;InbreedingCoeff=0.2882;MLEAC=88;MLEAF=0.489;MQ=59.99;MQRankSum=0;QD=22.3;ReadPosRankSum=0.221;SOR=0.836;VQSLOD=8.95;culprit=MQ	1/1	1/1	1/1	0.40991
chr19	17639694	A	G	AC=6;AF=0.493902;AN=6;ANN=G|intergenic_region|MODIFIER|LOC111091116-LOC119864438|LOC111091116-LOC119864438|intergenic_region|LOC111091116-LOC119864438|||n.17639694A>G||||||;BaseQRankSum=0;DP=3231;ExcessHet=0.0128;FS=0.589;InbreedingCoeff=0.2885;MLEAC=88;MLEAF=0.489;MQ=59.99;MQRankSum=0;QD=22.6;ReadPosRankSum=-0.329;SOR=0.792;VQSLOD=9.67;culprit=MQ	1/1	1/1	1/1	0.40941
chr19	17640187	C	T	AC=2;AF=0.231707;AN=6;ANN=T|intergenic_region|MODIFIER|LOC111091116-LOC119864438|LOC111091116-LOC119864438|intergenic_region|LOC111091116-LOC119864438|||n.17640187C>T||||||;BaseQRankSum=1.24;DP=3297;ExcessHet=0.0378;FS=1.792;InbreedingCoeff=0.2661;MLEAC=38;MLEAF=0.211;MQ=60;MQRankSum=0;QD=19.23;ReadPosRankSum=-0.075;SOR=0.563;VQSLOD=23.21;culprit=MQ	0/0	0/1	0/1	0.13035
chr19	17640453	T	C	AC=6;AF=0.493902;AN=6;ANN=C|intergenic_region|MODIFIER|LOC111091116-LOC119864438|LOC111091116-LOC119864438|intergenic_region|LOC111091116-LOC119864438|||n.17640453T>C||||||;BaseQRankSum=0;DP=3342;ExcessHet=0.0128;FS=0.579;InbreedingCoeff=0.2885;MLEAC=88;MLEAF=0.489;MQ=60;MQRankSum=0;QD=22.62;ReadPosRankSum=0.106;SOR=0.616;VQSLOD=23.72;culprit=MQ	1/1	1/1	1/1	0.40891
chr19	17640579	C	G	AC=2;AF=0.231707;AN=6;ANN=G|intergenic_region|MODIFIER|LOC111091116-LOC119864438|LOC111091116-LOC119864438|intergenic_region|LOC111091116-LOC119864438|||n.17640579C>G||||||;BaseQRankSum=0.096;DP=3247;ExcessHet=0.0378;FS=1.8;InbreedingCoeff=0.2661;MLEAC=38;MLEAF=0.211;MQ=60;MQRankSum=0;QD=19.05;ReadPosRankSum=0.196;SOR=0.58;VQSLOD=23.34;culprit=MQ	0/0	0/1	0/1	0.12984
chr19	17640648	G	C	AC=6;AF=0.493902;AN=6;ANN=C|intergenic_region|MODIFIER|LOC111091116-LOC119864438|LOC111091116-LOC119864438|intergenic_region|LOC111091116-LOC119864438|||n.17640648G>C||||||;BaseQRankSum=0;DP=3232;ExcessHet=0.0128;FS=0;InbreedingCoeff=0.2884;MLEAC=88;MLEAF=0.489;MQ=60;MQRankSum=0;QD=22.2;ReadPosRankSum=0.111;SOR=0.655;VQSLOD=23.88;culprit=MQ	1/1	1/1	1/1	0.41092
chr19	17640974	T	C	AC=4;AF=0.25;AN=6;ANN=C|intergenic_region|MODIFIER|LOC111091116-LOC119864438|LOC111091116-LOC119864438|intergenic_region|LOC111091116-LOC119864438|||n.17640974T>C||||||;BaseQRankSum=0;DP=3035;ExcessHet=0;FS=0.597;InbreedingCoeff=0.5187;MLEAC=44;MLEAF=0.244;MQ=60;MQRankSum=0;QD=23.11;ReadPosRankSum=0.592;SOR=0.633;VQSLOD=23.12;culprit=MQ	1/1	0/1	0/1	0.23402
chr19	17641026	C	T	AC=6;AF=0.493902;AN=6;ANN=T|intergenic_region|MODIFIER|LOC111091116-LOC119864438|LOC111091116-LOC119864438|intergenic_region|LOC111091116-LOC119864438|||n.17641026C>T||||||;BaseQRankSum=0;DP=3205;ExcessHet=0.0128;FS=0.588;InbreedingCoeff=0.2885;MLEAC=88;MLEAF=0.489;MQ=60;MQRankSum=0;QD=23.02;ReadPosRankSum=-0.045;SOR=0.756;VQSLOD=23.79;culprit=MQ	1/1	1/1	1/1	0.41168
chr19	17641285	C	T	AC=6;AF=0.493902;AN=6;ANN=T|intergenic_region|MODIFIER|LOC111091116-LOC119864438|LOC111091116-LOC119864438|intergenic_region|LOC111091116-LOC119864438|||n.17641285C>T||||||;BaseQRankSum=0;DP=3267;ExcessHet=0.0128;FS=1.265;InbreedingCoeff=0.2885;MLEAC=88;MLEAF=0.489;MQ=60;MQRankSum=0;QD=23.17;ReadPosRankSum=-0.177;SOR=0.582;VQSLOD=23.65;culprit=MQ	1/1	1|1	1/1	0.4079
chr19	17641384	TG	T	AC=2;AF=0.231707;AN=6;ANN=T|intergenic_region|MODIFIER|LOC111091116-LOC119864438|LOC111091116-LOC119864438|intergenic_region|LOC111091116-LOC119864438|||n.17641385delG||||||;BaseQRankSum=0;DP=3171;ExcessHet=0.0378;FS=0;InbreedingCoeff=0.2661;MLEAC=38;MLEAF=0.211;MQ=60;MQRankSum=0;QD=21.82;ReadPosRankSum=0;SOR=0.712	0/0	0/1	0/1	0.1311
chr19	17641508	G	A	AC=6;AF=0.493902;AN=6;ANN=A|intergenic_region|MODIFIER|LOC111091116-LOC119864438|LOC111091116-LOC119864438|intergenic_region|LOC111091116-LOC119864438|||n.17641508G>A||||||;BaseQRankSum=0;DP=3209;ExcessHet=0.0128;FS=0;InbreedingCoeff=0.2885;MLEAC=88;MLEAF=0.489;MQ=60;MQRankSum=0;QD=22.91;ReadPosRankSum=0.133;SOR=0.75;VQSLOD=23.8;culprit=MQ	1/1	1/1	1/1	0.4074
chr19	17641779	T	C	AC=6;AF=0.493902;AN=6;ANN=C|intergenic_region|MODIFIER|LOC111091116-LOC119864438|LOC111091116-LOC119864438|intergenic_region|LOC111091116-LOC119864438|||n.17641779T>C||||||;BaseQRankSum=-0.407;DP=3317;ExcessHet=0.0128;FS=0;InbreedingCoeff=0.2885;MLEAC=88;MLEAF=0.489;MQ=60;MQRankSum=0;QD=22.75;ReadPosRankSum=-0.29;SOR=0.747;VQSLOD=23.59;culprit=MQ	1/1	1/1	1/1	0.40916
chr19	17641857	T	C	AC=6;AF=0.493902;AN=6;ANN=C|intergenic_region|MODIFIER|LOC111091116-LOC119864438|LOC111091116-LOC119864438|intergenic_region|LOC111091116-LOC119864438|||n.17641857T>C||||||;BaseQRankSum=0;DP=3240;ExcessHet=0.0128;FS=0;InbreedingCoeff=0.2885;MLEAC=88;MLEAF=0.489;MQ=60;MQRankSum=0;QD=22.73;ReadPosRankSum=0.149;SOR=0.657;VQSLOD=23.88;culprit=MQ	1/1	1/1	1/1	0.4157
chr19	17642183	A	G	AC=6;AF=0.493902;AN=6;ANN=G|intergenic_region|MODIFIER|LOC111091116-LOC119864438|LOC111091116-LOC119864438|intergenic_region|LOC111091116-LOC119864438|||n.17642183A>G||||||;BaseQRankSum=0;DP=3300;ExcessHet=0.0139;FS=0;InbreedingCoeff=0.2856;MLEAC=84;MLEAF=0.467;MQ=60;MQRankSum=0;POSITIVE_TRAIN_SITE;QD=22.17;ReadPosRankSum=0.036;SOR=0.644;VQSLOD=25.22;culprit=MQ	1/1	1/1	1/1	0.40438
chr19	17642473	G	A	AC=4;AF=0.262195;AN=6;ANN=A|intergenic_region|MODIFIER|LOC111091116-LOC119864438|LOC111091116-LOC119864438|intergenic_region|LOC111091116-LOC119864438|||n.17642473G>A||||||;BaseQRankSum=0.751;DP=3112;ExcessHet=0;FS=3.202;InbreedingCoeff=0.6123;MLEAC=50;MLEAF=0.278;MQ=60;MQRankSum=0;QD=25.78;ReadPosRankSum=0.211;SOR=0.463;VQSLOD=22.39;culprit=MQ	1/1	0/1	0/1	0.28636
chr19	17642631	C	T	AC=2;AF=0.231707;AN=6;ANN=T|intergenic_region|MODIFIER|LOC111091116-LOC119864438|LOC111091116-LOC119864438|intergenic_region|LOC111091116-LOC119864438|||n.17642631C>T||||||;BaseQRankSum=0;DP=3027;ExcessHet=0.0378;FS=0;InbreedingCoeff=0.2661;MLEAC=38;MLEAF=0.211;MQ=60;MQRankSum=0;QD=20.06;ReadPosRankSum=-0.062;SOR=0.727;VQSLOD=23.57;culprit=MQ	0/0	0/1	0/1	0.13085
chr19	17642950	T	TACA	AC=6;AF=0.591463;AN=6;ANN=TACA|intergenic_region|MODIFIER|LOC111091116-LOC119864438|LOC111091116-LOC119864438|intergenic_region|LOC111091116-LOC119864438|||n.17642950_17642951insACA||||||;BaseQRankSum=0;DP=3318;ExcessHet=0.0494;FS=1.337;InbreedingCoeff=0.2395;MLEAC=107;MLEAF=0.594;MQ=60;MQRankSum=0;QD=33.14;ReadPosRankSum=0.049;SOR=0.848	1/1	1/1	1/1	0.5697
chr19	17643119	C	T	AC=6;AF=0.591463;AN=6;ANN=T|intergenic_region|MODIFIER|LOC111091116-LOC119864438|LOC111091116-LOC119864438|intergenic_region|LOC111091116-LOC119864438|||n.17643119C>T||||||;BaseQRankSum=0.354;DP=3282;ExcessHet=0.0494;FS=0.618;InbreedingCoeff=0.2384;MLEAC=107;MLEAF=0.594;MQ=59.99;MQRankSum=0;QD=24.7;ReadPosRankSum=0.128;SOR=0.604;VQSLOD=10.37;culprit=MQ	1/1	1/1	1/1	0.56241
chr19	17645245	T	C	AC=6;AF=0.603659;AN=6;ANN=C|intergenic_region|MODIFIER|LOC111091116-LOC119864438|LOC111091116-LOC119864438|intergenic_region|LOC111091116-LOC119864438|||n.17645245T>C||||||;BaseQRankSum=0;DP=3341;ExcessHet=0.0177;FS=0;InbreedingCoeff=0.279;MLEAC=109;MLEAF=0.606;MQ=60;MQRankSum=0;QD=24.95;ReadPosRankSum=0.192;SOR=0.653;VQSLOD=23.84;culprit=MQ	1/1	1/1	1/1	0.57297
chr19	17645434	T	TTA	AC=2;AF=0.329268;AN=6;ANN=TTA|intergenic_region|MODIFIER|LOC111091116-LOC119864438|LOC111091116-LOC119864438|intergenic_region|LOC111091116-LOC119864438|||n.17645434_17645435insTA||||||;BaseQRankSum=0;DP=3167;ExcessHet=0.0092;FS=1.212;InbreedingCoeff=0.3068;MLEAC=57;MLEAF=0.317;MQ=60;MQRankSum=0;QD=28.94;ReadPosRankSum=-0.224;SOR=0.624	0/0	0/1	0/1	0.28888
chr19	17645624	T	C	AC=6;AF=0.603659;AN=6;ANN=C|intergenic_region|MODIFIER|LOC111091116-LOC119864438|LOC111091116-LOC119864438|intergenic_region|LOC111091116-LOC119864438|||n.17645624T>C||||||;BaseQRankSum=0;DP=3372;ExcessHet=0.0177;FS=0;InbreedingCoeff=0.279;MLEAC=109;MLEAF=0.606;MQ=59.99;MQRankSum=0;POSITIVE_TRAIN_SITE;QD=24.77;ReadPosRankSum=-0.12;SOR=0.743;VQSLOD=11.61;culprit=MQ	1/1	1/1	1/1	0.57146
chr19	17645650	T	C	AC=2;AF=0.329268;AN=6;ANN=C|intergenic_region|MODIFIER|LOC111091116-LOC119864438|LOC111091116-LOC119864438|intergenic_region|LOC111091116-LOC119864438|||n.17645650T>C||||||;BaseQRankSum=0;DP=3235;ExcessHet=0.0092;FS=1.204;InbreedingCoeff=0.3068;MLEAC=57;MLEAF=0.317;MQ=60;MQRankSum=0;QD=21.59;ReadPosRankSum=0.179;SOR=0.753;VQSLOD=23.67;culprit=MQ	0/0	0/1	0/1	0.29844
chr19	17646579	T	C	AC=2;AF=0.329268;AN=6;ANN=C|intergenic_region|MODIFIER|LOC111091116-LOC119864438|LOC111091116-LOC119864438|intergenic_region|LOC111091116-LOC119864438|||n.17646579T>C||||||;BaseQRankSum=0;DP=3276;ExcessHet=0.0638;FS=0.558;InbreedingCoeff=0.2313;MLEAC=61;MLEAF=0.339;MQ=60;MQRankSum=0;POSITIVE_TRAIN_SITE;QD=21.27;ReadPosRankSum=-0.086;SOR=0.639;VQSLOD=25.19;culprit=MQ	0/0	0/1	0/1	0.30398
chr19	17648822	A	T	AC=4;AF=0.347561;AN=6;ANN=T|intergenic_region|MODIFIER|LOC111091116-LOC119864438|LOC111091116-LOC119864438|intergenic_region|LOC111091116-LOC119864438|||n.17648822A>T||||||;BaseQRankSum=0;DP=3158;ExcessHet=0.0011;FS=0;InbreedingCoeff=0.3696;MLEAC=64;MLEAF=0.356;MQ=60;MQRankSum=0;QD=22.77;ReadPosRankSum=-0.364;SOR=0.651;VQSLOD=23.62;culprit=MQ	1/1	0/1	0/1	0.31454
chr19	17649364	G	A	AC=4;AF=0.353659;AN=6;ANN=A|intergenic_region|MODIFIER|LOC111091116-LOC119864438|LOC111091116-LOC119864438|intergenic_region|LOC111091116-LOC119864438|||n.17649364G>A||||||;BaseQRankSum=0;DP=3057;ExcessHet=0.0022;FS=0.577;InbreedingCoeff=0.3498;MLEAC=65;MLEAF=0.361;MQ=59.99;MQRankSum=0;QD=22.38;ReadPosRankSum=0.12;SOR=0.716;VQSLOD=10.14;culprit=MQ	1/1	0/1	0/1	0.31832
chr19	17649757	GAAACAAAAACAAAAACAA	G,GAAACAAAAACAA,GAAACAAAAACAAAAACAAAAACAA,GAAACAA,GAAACAAAAACAAAAACAAAAACAAAAACAA	AC=4,0,0,2,0;AF=0.365854,0.0731707,0.0670732,0.213415,0.0121951;AN=6;ANN=G|intergenic_region|MODIFIER|LOC111091116-LOC119864438|LOC111091116-LOC119864438|intergenic_region|LOC111091116-LOC119864438|||n.17649758_17649775delAAACAAAAACAAAAACAA||||||,GAAACAA|intergenic_region|MODIFIER|LOC111091116-LOC119864438|LOC111091116-LOC119864438|intergenic_region|LOC111091116-LOC119864438|||n.17649764_17649775…	1/1	1/4	1/4	0.13312, 0.01912, 0.33291, 0.06593, 0.11726, 0.00327
chr19	17649884	A	G	AC=4;AF=0.365854;AN=6;ANN=G|intergenic_region|MODIFIER|LOC111091116-LOC119864438|LOC111091116-LOC119864438|intergenic_region|LOC111091116-LOC119864438|||n.17649884A>G||||||;BaseQRankSum=0;DP=3132;ExcessHet=0.0002;FS=0.6;InbreedingCoeff=0.4185;MLEAC=71;MLEAF=0.394;MQ=59.71;MQRankSum=0;QD=23.1;ReadPosRankSum=0.088;SOR=0.605;VQSLOD=6.04;culprit=MQ	1/1	0/1	0/1	0.34852
chr19	17650316	T	A	AC=4;AF=0.353659;AN=6;ANN=A|intergenic_region|MODIFIER|LOC111091116-LOC119864438|LOC111091116-LOC119864438|intergenic_region|LOC111091116-LOC119864438|||n.17650316T>A||||||;BaseQRankSum=0;DP=2992;ExcessHet=0.0022;FS=0;InbreedingCoeff=0.3492;MLEAC=65;MLEAF=0.361;MQ=59.97;MQRankSum=0;QD=22.29;ReadPosRankSum=0;SOR=0.662;VQSLOD=7.97;culprit=MQ	1/1	0/1	0/1	0.30372
chr19	17651054	TAA	TA,TAAA,TAAAA,T	AC=0,4,0,0;AF=0.146341,0.292683,0.0182927,0.00609756;AN=6;ANN=T|intergenic_region|MODIFIER|LOC111091116-LOC119864438|LOC111091116-LOC119864438|intergenic_region|LOC111091116-LOC119864438|||n.17651055_17651056delAA||||||,TA|intergenic_region|MODIFIER|LOC111091116-LOC119864438|LOC111091116-LOC119864438|intergenic_region|LOC111091116-LOC119864438|||n.17651056delA||||||,TAAA|intergenic_region|MODIFIE…	2/2	0/2	0/2	0.11047, 0.29517, 0.00881, 0.02793, 0.00252, 0.00201
chr19	17651242	CAAAA	CAAA,CAAAAA,C,CA,CAA	AC=4,0,0,2,0;AF=0.310976,0.097561,0.0609756,0.219512,0.152439;AN=6;ANN=C|intergenic_region|MODIFIER|LOC111091116-LOC119864438|LOC111091116-LOC119864438|intergenic_region|LOC111091116-LOC119864438|||n.17651243_17651246delAAAA||||||,CA|intergenic_region|MODIFIER|LOC111091116-LOC119864438|LOC111091116-LOC119864438|intergenic_region|LOC111091116-LOC119864438|||n.17651244_17651246delAAA||||||,CAA|inte…	1/1	1/4	1/4	0.15375, 0.16331, 0.25944, 0.02013, 0.07599, 0.02466
chr19	17651288	TAAA	TA,TAA,TAAAA,T	AC=5,0,0,0;AF=0.634146,0.0182927,0.0121951,0.0304878;AN=6;ANN=T|intergenic_region|MODIFIER|LOC111091116-LOC119864438|LOC111091116-LOC119864438|intergenic_region|LOC111091116-LOC119864438|||n.17651289_17651291delAAA||||||,TA|intergenic_region|MODIFIER|LOC111091116-LOC119864438|LOC111091116-LOC119864438|intergenic_region|LOC111091116-LOC119864438|||n.17651290_17651291delAA||||||,TAA|intergenic_regi…	1/1	1/1	0/1	0.53548, 0.05234, 0.03523, 0.03674, 0.00151
chr19	17654865	CT	C,CTT,CTTT	AC=0,2,0;AF=0.0609756,0.22561,0.0304878;AN=6;ANN=C|downstream_gene_variant|MODIFIER|LOC119864438|LOC119864438|transcript|XR_005373954.1|pseudogene||n.*3960delA|||||3960|,CTT|downstream_gene_variant|MODIFIER|LOC119864438|LOC119864438|transcript|XR_005373954.1|pseudogene||n.*3959_*3960insA|||||3959|,CTTT|downstream_gene_variant|MODIFIER|LOC119864438|LOC119864438|transcript|XR_005373954.1|pseudogene…	0/0	0/2	0/2	0.05536, 0.21691, 0.01384, 0.01636, 0.00176
chr19	17655020	G	A	AC=4;AF=0.353659;AN=6;ANN=A|downstream_gene_variant|MODIFIER|LOC119864438|LOC119864438|transcript|XR_005373954.1|pseudogene||n.*3806C>T|||||3806|,A|intergenic_region|MODIFIER|LOC111091116-LOC119864438|LOC111091116-LOC119864438|intergenic_region|LOC111091116-LOC119864438|||n.17655020G>A||||||;BaseQRankSum=0.153;DP=2675;ExcessHet=0.0022;FS=0;InbreedingCoeff=0.3182;MLEAC=67;MLEAF=0.372;MQ=59.88;MQRa…	1/1	0/1	0/1	0.31077
chr19	17655065	TA	T	AC=4;AF=0.359756;AN=6;ANN=T|downstream_gene_variant|MODIFIER|LOC119864438|LOC119864438|transcript|XR_005373954.1|pseudogene||n.*3760delT|||||3760|,T|intergenic_region|MODIFIER|LOC111091116-LOC119864438|LOC111091116-LOC119864438|intergenic_region|LOC111091116-LOC119864438|||n.17655066delA||||||;BaseQRankSum=0;DP=2812;ExcessHet=0.0008;FS=0;InbreedingCoeff=0.3733;MLEAC=65;MLEAF=0.361;MQ=60;MQRankSum…	1/1	0/1	0/1	0.34575
chr19	17655275	G	T	AC=4;AF=0.347561;AN=6;ANN=T|downstream_gene_variant|MODIFIER|LOC119864438|LOC119864438|transcript|XR_005373954.1|pseudogene||n.*3551C>A|||||3551|,T|intergenic_region|MODIFIER|LOC111091116-LOC119864438|LOC111091116-LOC119864438|intergenic_region|LOC111091116-LOC119864438|||n.17655275G>T||||||;BaseQRankSum=0.884;DP=3032;ExcessHet=0.0055;FS=3.714;InbreedingCoeff=0.3237;MLEAC=63;MLEAF=0.35;MQ=59.63;M…	1/1	0/1	0/1	0.32159
chr19	17656275	CT	C,CTT	AC=1,1;AF=0.0731707,0.0609756;AN=6;ANN=C|downstream_gene_variant|MODIFIER|LOC119864438|LOC119864438|transcript|XR_005373954.1|pseudogene||n.*2550delA|||||2550|,CTT|downstream_gene_variant|MODIFIER|LOC119864438|LOC119864438|transcript|XR_005373954.1|pseudogene||n.*2549_*2550insA|||||2549|,C|intergenic_region|MODIFIER|LOC111091116-LOC119864438|LOC111091116-LOC119864438|intergenic_region|LOC11109111…	0/0	0/2	0/1	0.08908, 0.00554, 0.07952, 0.00226
chr19	17656321	C	T	AC=6;AF=0.597561;AN=6;ANN=T|downstream_gene_variant|MODIFIER|LOC119864438|LOC119864438|transcript|XR_005373954.1|pseudogene||n.*2505G>A|||||2505|,T|intergenic_region|MODIFIER|LOC111091116-LOC119864438|LOC111091116-LOC119864438|intergenic_region|LOC111091116-LOC119864438|||n.17656321C>T||||||;BaseQRankSum=0.084;DP=3097;ExcessHet=0.167;FS=0.65;InbreedingCoeff=0.1859;MLEAC=109;MLEAF=0.606;MQ=60;MQRa…	1/1	1/1	1/1	0.5005
chr19	17656539	TGGGGG	TG,TGGG,TGG,TGGGG,T	AC=3,0,2,0,1;AF=0.390244,0.243902,0.109756,0.189024,0.0243902;AN=6;ANN=T|downstream_gene_variant|MODIFIER|LOC119864438|LOC119864438|transcript|XR_005373954.1|pseudogene||n.*2282_*2286delCCCCC|||||2286|,TG|downstream_gene_variant|MODIFIER|LOC119864438|LOC119864438|transcript|XR_005373954.1|pseudogene||n.*2282_*2285delCCCC|||||2285|,TGG|downstream_gene_variant|MODIFIER|LOC119864438|LOC119864438|tra…	1/5	1/3	1/3	0.00403, 0.24635, 0.24811, 0.18973, 0.23201
chr19	17656544	G	T,*	AC=0,2;AF=0.0121951,0.0731707;AN=6;ANN=T|downstream_gene_variant|MODIFIER|LOC119864438|LOC119864438|transcript|XR_005373954.1|pseudogene||n.*2282C>A|||||2282|,T|intergenic_region|MODIFIER|LOC111091116-LOC119864438|LOC111091116-LOC119864438|intergenic_region|LOC111091116-LOC119864438|||n.17656544G>T||||||;BaseQRankSum=-0.14;DP=1888;ExcessHet=0;FS=17.52;InbreedingCoeff=0.6777;MLEAC=2,12;MLEAF=0.011…	2/2	0/0	0/0	0.01309, 0.00604, 0.00503
chr19	17656610	A	G	AC=4;AF=0.365854;AN=6;ANN=G|downstream_gene_variant|MODIFIER|LOC119864438|LOC119864438|transcript|XR_005373954.1|pseudogene||n.*2216T>C|||||2216|,G|intergenic_region|MODIFIER|LOC111091116-LOC119864438|LOC111091116-LOC119864438|intergenic_region|LOC111091116-LOC119864438|||n.17656610A>G||||||;BaseQRankSum=0;DP=2643;ExcessHet=0.0003;FS=1.389;InbreedingCoeff=0.4056;MLEAC=67;MLEAF=0.372;MQ=60;MQRankS…	1/1	0/1	0/1	0.35531
chr19	17656678	C	T	AC=4;AF=0.353659;AN=6;ANN=T|downstream_gene_variant|MODIFIER|LOC119864438|LOC119864438|transcript|XR_005373954.1|pseudogene||n.*2148G>A|||||2148|,T|intergenic_region|MODIFIER|LOC111091116-LOC119864438|LOC111091116-LOC119864438|intergenic_region|LOC111091116-LOC119864438|||n.17656678C>T||||||;BaseQRankSum=0.473;DP=3115;ExcessHet=0.0022;FS=1.262;InbreedingCoeff=0.3498;MLEAC=65;MLEAF=0.361;MQ=60;MQR…	1/1	0/1	0/1	0.30901
chr19	17656754	GA	G	AC=2;AF=0.231707;AN=6;ANN=G|downstream_gene_variant|MODIFIER|LOC119864438|LOC119864438|transcript|XR_005373954.1|pseudogene||n.*2071delT|||||2071|,G|intergenic_region|MODIFIER|LOC111091116-LOC119864438|LOC111091116-LOC119864438|intergenic_region|LOC111091116-LOC119864438|||n.17656755delA||||||;BaseQRankSum=0;DP=3210;ExcessHet=0.0378;FS=1.166;InbreedingCoeff=0.2661;MLEAC=38;MLEAF=0.211;MQ=60;MQRan…	0/0	0/1	0/1	0.13312
chr19	17657141	T	C	AC=2;AF=0.231707;AN=6;ANN=C|downstream_gene_variant|MODIFIER|LOC119864438|LOC119864438|transcript|XR_005373954.1|pseudogene||n.*1685A>G|||||1685|,C|intergenic_region|MODIFIER|LOC111091116-LOC119864438|LOC111091116-LOC119864438|intergenic_region|LOC111091116-LOC119864438|||n.17657141T>C||||||;BaseQRankSum=0.965;DP=3186;ExcessHet=0.1676;FS=1.152;InbreedingCoeff=0.1925;MLEAC=42;MLEAF=0.233;MQ=60;MQR…	0/0	0/1	0/1	0.1457
chr19	17659054	TGG	TG,T,TGGG,TGGGG,TGGGGG	AC=1,3,0,0,0;AF=0.487805,0.103659,0.0121951,0.0182927,0.0365854;AN=6;ANN=T|non_coding_transcript_exon_variant|MODIFIER|LOC119864438|LOC119864438|transcript|XR_005373954.1|pseudogene|3/3|n.1179_1180delCC||||||,TG|non_coding_transcript_exon_variant|MODIFIER|LOC119864438|LOC119864438|transcript|XR_005373954.1|pseudogene|3/3|n.1179delC||||||,TGGG|non_coding_transcript_exon_variant|MODIFIER|LOC1198644…	1/2	0/2	0/2	0.45269, 0.07197, 0.02013, 0.01636, 0.01459, 0.00478
chr19	17659067	GA	*,G	AC=0,2;AF=0.0121951,0.115854;AN=6;ANN=G|non_coding_transcript_exon_variant|MODIFIER|LOC119864438|LOC119864438|transcript|XR_005373954.1|pseudogene|3/3|n.1167delT||||||;BaseQRankSum=0;DP=2053;ExcessHet=0.0035;FS=6.417;InbreedingCoeff=0.3001;MLEAC=2,20;MLEAF=0.011,0.111;MQ=60;MQRankSum=0;QD=12.58;ReadPosRankSum=0.144;SOR=1.095	0/0	0/2	0/2	0.02542, 0.09361
chr19	17659068	A	G,*	AC=0,2;AF=0.0182927,0.121951;AN=6;ANN=G|non_coding_transcript_exon_variant|MODIFIER|LOC119864438|LOC119864438|transcript|XR_005373954.1|pseudogene|3/3|n.1167T>C||||||;BaseQRankSum=0;DP=2118;ExcessHet=0.0104;FS=14.513;InbreedingCoeff=0.2634;MLEAC=3,21;MLEAF=0.017,0.117;MQ=59.97;MQRankSum=0;QD=1.66;ReadPosRankSum=-0.302;SOR=1.414;VQSLOD=4.47;culprit=MQ	0/0	0/2	0/2	0.02843, 0.11676
chr19	17659762	C	T	AC=2;AF=0.134146;AN=6;ANN=T|intron_variant|MODIFIER|LOC119864438|LOC119864438|transcript|XR_005373954.1|pseudogene|2/2|n.512-39G>A||||||;BaseQRankSum=0.906;DP=3119;ExcessHet=0.0546;FS=1.81;InbreedingCoeff=0.275;MLEAC=22;MLEAF=0.122;MQ=60;MQRankSum=0;POSITIVE_TRAIN_SITE;QD=19.14;ReadPosRankSum=0.569;SOR=0.537;VQSLOD=24.25;culprit=MQ	0/0	0/1	0/1	0.12003
chr19	17660797	G	A	AC=4;AF=0.451219;AN=6;ANN=A|intron_variant|MODIFIER|LOC119864438|LOC119864438|transcript|XR_005373954.1|pseudogene|2/2|n.512-1074C>T||||||;BaseQRankSum=0.288;DP=3395;ExcessHet=0.0019;FS=0.625;InbreedingCoeff=0.349;MLEAC=81;MLEAF=0.45;MQ=60;MQRankSum=0;QD=24.84;ReadPosRankSum=-0.162;SOR=0.709;VQSLOD=23.65;culprit=MQ	1/1	0/1	0/1	0.3304
chr19	17661351	G	GA	AC=2;AF=0.121951;AN=6;ANN=GA|intron_variant|MODIFIER|LOC119864438|LOC119864438|transcript|XR_005373954.1|pseudogene|2/2|n.512-1629_512-1628insT||||||;BaseQRankSum=-1.21;DP=2966;ExcessHet=2.9292;FS=0;InbreedingCoeff=-0.0125;MLEAC=20;MLEAF=0.111;MQ=59.98;MQRankSum=0;QD=17.43;ReadPosRankSum=0.116;SOR=0.655	0/0	0|1	0|1	0.10619, 0.00302
chr19	17661360	G	A	AC=2;AF=0.121951;AN=6;ANN=A|intron_variant|MODIFIER|LOC119864438|LOC119864438|transcript|XR_005373954.1|pseudogene|2/2|n.512-1637C>T||||||;BaseQRankSum=0;DP=2981;ExcessHet=2.9292;FS=0;InbreedingCoeff=-0.0125;MLEAC=20;MLEAF=0.111;MQ=59.98;MQRankSum=0;QD=19.31;ReadPosRankSum=-0.093;SOR=0.665;VQSLOD=8.88;culprit=MQ	0/0	0|1	0|1	0.11223, 0.00126
chr19	17661380	T	A	AC=2;AF=0.109756;AN=6;ANN=A|intron_variant|MODIFIER|LOC119864438|LOC119864438|transcript|XR_005373954.1|pseudogene|2/2|n.512-1657A>T||||||;BaseQRankSum=0;DP=3007;ExcessHet=2.2672;FS=0.522;InbreedingCoeff=0.0123;MLEAC=18;MLEAF=0.1;MQ=60;MQRankSum=0;QD=15;ReadPosRankSum=0.358;SOR=0.697;VQSLOD=23.16;culprit=MQ	0/0	0/1	0/1	0.09814
chr19	17661588	T	G	AC=2;AF=0.121951;AN=6;ANN=G|intron_variant|MODIFIER|LOC119864438|LOC119864438|transcript|XR_005373954.1|pseudogene|2/2|n.512-1865A>C||||||;BaseQRankSum=0;DP=3134;ExcessHet=2.9292;FS=0.519;InbreedingCoeff=-0.0125;MLEAC=20;MLEAF=0.111;MQ=60;MQRankSum=0;QD=13.79;ReadPosRankSum=0.052;SOR=0.755;VQSLOD=23.15;culprit=MQ	0/0	0/1	0/1	0.11349
chr19	17661815	T	TAGTC	AC=2;AF=0.121951;AN=6;ANN=TAGTC|intron_variant|MODIFIER|LOC119864438|LOC119864438|transcript|XR_005373954.1|pseudogene|2/2|n.512-2093_512-2092insGACT||||||;BaseQRankSum=0;DP=3078;ExcessHet=2.9292;FS=0;InbreedingCoeff=-0.0125;MLEAC=20;MLEAF=0.111;MQ=60;MQRankSum=0;QD=21.05;ReadPosRankSum=-0.56;SOR=0.678	0/0	0/1	0/1	0.11374
chr19	17661957	T	C	AC=2;AF=0.121951;AN=6;ANN=C|intron_variant|MODIFIER|LOC119864438|LOC119864438|transcript|XR_005373954.1|pseudogene|2/2|n.512-2234A>G||||||;BaseQRankSum=0;DP=2994;ExcessHet=2.9292;FS=1.729;InbreedingCoeff=-0.0125;MLEAC=20;MLEAF=0.111;MQ=60;MQRankSum=0;POSITIVE_TRAIN_SITE;QD=14.74;ReadPosRankSum=0.012;SOR=0.577;VQSLOD=24.52;culprit=MQ	0/0	0/1	0/1	0.11399
chr19	17662057	A	G	AC=2;AF=0.121951;AN=6;ANN=G|intron_variant|MODIFIER|LOC119864438|LOC119864438|transcript|XR_005373954.1|pseudogene|2/2|n.512-2334T>C||||||;BaseQRankSum=0;DP=3043;ExcessHet=2.9292;FS=0.521;InbreedingCoeff=-0.0125;MLEAC=20;MLEAF=0.111;MQ=59.98;MQRankSum=0;QD=14.24;ReadPosRankSum=-0.189;SOR=0.771;VQSLOD=8.43;culprit=MQ	0/0	0/1	0/1	0.11424
chr19	17662521	G	A	AC=4;AF=0.47561;AN=6;ANN=A|intron_variant|MODIFIER|LOC119864438|LOC119864438|transcript|XR_005373954.1|pseudogene|2/2|n.512-2798C>T||||||;BaseQRankSum=0.338;DP=2990;ExcessHet=0.001;FS=1.338;InbreedingCoeff=0.3643;MLEAC=85;MLEAF=0.472;MQ=59.99;MQRankSum=0;QD=24.39;ReadPosRankSum=0.061;SOR=0.86;VQSLOD=8.27;culprit=MQ	1/1	0/1	0/1	0.33996
chr19	17662685	TA	TAAA,T,TAA,TAAAA	AC=3,2,1,0;AF=0.390244,0.27439,0.0670732,0.0182927;AN=6;ANN=T|intron_variant|MODIFIER|LOC119864438|LOC119864438|transcript|XR_005373954.1|pseudogene|2/2|n.512-2963delT||||||,TAA|intron_variant|MODIFIER|LOC119864438|LOC119864438|transcript|XR_005373954.1|pseudogene|2/2|n.512-2964_512-2963insT||||||,TAAA|intron_variant|MODIFIER|LOC119864438|LOC119864438|transcript|XR_005373954.1|pseudogene|2/2|n.51…	1/3	1/2	1/2	0.21263, 0.06819, 0.2773, 0.03422, 0.00176, 0.00705
chr19	17663337	GA	G,GAA,GAAA	AC=1,2,0;AF=0.176829,0.341463,0.0121951;AN=6;ANN=G|intron_variant|MODIFIER|LOC119864438|LOC119864438|transcript|XR_005373954.1|pseudogene|2/2|n.511+2958delT||||||,GAA|intron_variant|MODIFIER|LOC119864438|LOC119864438|transcript|XR_005373954.1|pseudogene|2/2|n.511+2957_511+2958insT||||||,GAAA|intron_variant|MODIFIER|LOC119864438|LOC119864438|transcript|XR_005373954.1|pseudogene|2/2|n.511+2957_511+…	0/1	0/2	0/2	0.3762, 0.02994, 0.13563, 0.0073
chr19	17663395	A	G	AC=2;AF=0.109756;AN=6;ANN=G|intron_variant|MODIFIER|LOC119864438|LOC119864438|transcript|XR_005373954.1|pseudogene|2/2|n.511+2901T>C||||||;BaseQRankSum=-0.341;DP=3000;ExcessHet=2.2672;FS=0;InbreedingCoeff=0.0123;MLEAC=18;MLEAF=0.1;MQ=60;MQRankSum=0;QD=13.94;ReadPosRankSum=0.058;SOR=0.693;VQSLOD=23.1;culprit=MQ	0/0	0/1	0|1	0.09889
chr19	17663397	A	G	AC=4;AF=0.463415;AN=6;ANN=G|intron_variant|MODIFIER|LOC119864438|LOC119864438|transcript|XR_005373954.1|pseudogene|2/2|n.511+2899T>C||||||;BaseQRankSum=-0.419;DP=3112;ExcessHet=0.0017;FS=1.298;InbreedingCoeff=0.3516;MLEAC=83;MLEAF=0.461;MQ=60;MQRankSum=0;QD=23.53;ReadPosRankSum=-0.14;SOR=0.592;VQSLOD=23.65;culprit=MQ	1/1	0/1	0|1	0.33644
chr19	17663479	CAA	C,CA,CAAA,CAAAA	AC=3,1,0,0;AF=0.292683,0.195122,0.0670732,0.0182927;AN=6;ANN=C|intron_variant|MODIFIER|LOC119864438|LOC119864438|transcript|XR_005373954.1|pseudogene|2/2|n.511+2815_511+2816delTT||||||,CA|intron_variant|MODIFIER|LOC119864438|LOC119864438|transcript|XR_005373954.1|pseudogene|2/2|n.511+2815delT||||||,CAAA|intron_variant|MODIFIER|LOC119864438|LOC119864438|transcript|XR_005373954.1|pseudogene|2/2|n.5…	1/2	0/1	0/1	0.12758, 0.2383, 0.00176, 0.12582, 0.00453, 0.02038
chr19	17663620	T	C	AC=4;AF=0.463415;AN=6;ANN=C|intron_variant|MODIFIER|LOC119864438|LOC119864438|transcript|XR_005373954.1|pseudogene|2/2|n.511+2676A>G||||||;BaseQRankSum=-0.596;DP=3195;ExcessHet=0.0017;FS=4.988;InbreedingCoeff=0.3516;MLEAC=83;MLEAF=0.461;MQ=60;MQRankSum=0;QD=23.91;ReadPosRankSum=0.132;SOR=0.72;VQSLOD=21.96;culprit=MQ	1/1	0/1	0/1	0.33845
chr19	17663832	C	T	AC=6;AF=0.695122;AN=6;ANN=T|intron_variant|MODIFIER|LOC119864438|LOC119864438|transcript|XR_005373954.1|pseudogene|2/2|n.511+2464G>A||||||;BaseQRankSum=0;DP=2455;ExcessHet=0.0809;FS=1.474;InbreedingCoeff=0.2223;MLEAC=124;MLEAF=0.689;MQ=59.98;MQRankSum=0;POSITIVE_TRAIN_SITE;QD=25.71;ReadPosRankSum=-0.607;SOR=0.937;VQSLOD=8.68;culprit=MQ	1|1	1|1	1/1	0.59839
chr19	17663854	C	CT,CTT,CTTT,CTTTTTTTTTTT,CTTTTTTTTTTTTT	AC=2,2,2,0,0;AF=0.146341,0.286585,0.115854,0.00609756,0.00609756;AN=6;ANN=CT|intron_variant|MODIFIER|LOC119864438|LOC119864438|transcript|XR_005373954.1|pseudogene|2/2|n.511+2441_511+2442insA||||||,CTT|intron_variant|MODIFIER|LOC119864438|LOC119864438|transcript|XR_005373954.1|pseudogene|2/2|n.511+2441_511+2442insAA||||||,CTTT|intron_variant|MODIFIER|LOC119864438|LOC119864438|transcript|XR_005373…	1/2	1/3	2/3	0.05561, 0.09789, 0.01434, 0.18042, 0.18848, 0.00705
chr19	17664013	C	T	AC=6;AF=0.695122;AN=6;ANN=T|intron_variant|MODIFIER|LOC119864438|LOC119864438|transcript|XR_005373954.1|pseudogene|2/2|n.511+2283G>A||||||;BaseQRankSum=0;DP=3242;ExcessHet=0.1687;FS=0;InbreedingCoeff=0.1887;MLEAC=128;MLEAF=0.711;MQ=60;MQRankSum=0;QD=26.87;ReadPosRankSum=-0.113;SOR=0.721;VQSLOD=23.78;culprit=MQ	1/1	1/1	1/1	0.63261, 0.00025
chr19	17664799	G	A	AC=2;AF=0.109756;AN=6;ANN=A|intron_variant|MODIFIER|LOC119864438|LOC119864438|transcript|XR_005373954.1|pseudogene|2/2|n.511+1497C>T||||||;BaseQRankSum=-0.797;DP=3017;ExcessHet=2.2672;FS=4.037;InbreedingCoeff=0.0123;MLEAC=18;MLEAF=0.1;MQ=60;MQRankSum=0;QD=14.79;ReadPosRankSum=0.199;SOR=0.518;VQSLOD=22.25;culprit=MQ	0/0	0|1	0|1	0.12833
chr19	17664801	C	T	AC=4;AF=0.463415;AN=6;ANN=T|intron_variant|MODIFIER|LOC119864438|LOC119864438|transcript|XR_005373954.1|pseudogene|2/2|n.511+1495G>A||||||;BaseQRankSum=-0.868;DP=3174;ExcessHet=0.0017;FS=0;InbreedingCoeff=0.3516;MLEAC=83;MLEAF=0.461;MQ=60;MQRankSum=0;QD=23.83;ReadPosRankSum=0.231;SOR=0.707;VQSLOD=23.81;culprit=MQ	1/1	0|1	0|1	0.33568
chr19	17664930	C	A	AC=6;AF=0.689024;AN=6;ANN=A|intron_variant|MODIFIER|LOC119864438|LOC119864438|transcript|XR_005373954.1|pseudogene|2/2|n.511+1366G>T||||||;BaseQRankSum=0.324;DP=3401;ExcessHet=0.1197;FS=0;InbreedingCoeff=0.2041;MLEAC=123;MLEAF=0.683;MQ=60;MQRankSum=0;QD=25.94;ReadPosRankSum=0.41;SOR=0.735;VQSLOD=23.47;culprit=MQ	1/1	1/1	1/1	0.6228
chr19	17665856	TAA	T,TA,TAAA	AC=1,0,2;AF=0.0426829,0.164634,0.317073;AN=6;ANN=T|intron_variant|MODIFIER|LOC119864438|LOC119864438|transcript|XR_005373954.1|pseudogene|2/2|n.511+438_511+439delTT||||||,TA|intron_variant|MODIFIER|LOC119864438|LOC119864438|transcript|XR_005373954.1|pseudogene|2/2|n.511+438delT||||||,TAAA|intron_variant|MODIFIER|LOC119864438|LOC119864438|transcript|XR_005373954.1|pseudogene|2/2|n.511+437_511+438i…	0/1	0/3	0/3	0.35657, 0.1072, 0.04202, 0.00956, 0.00277, 0.00075
chr19	17665901	C	A	AC=2;AF=0.219512;AN=6;ANN=A|intron_variant|MODIFIER|LOC119864438|LOC119864438|transcript|XR_005373954.1|pseudogene|2/2|n.511+395G>T||||||;BaseQRankSum=0.176;DP=2860;ExcessHet=0.0019;FS=3.611;InbreedingCoeff=0.3769;MLEAC=39;MLEAF=0.217;MQ=59.99;MQRankSum=0;QD=21.79;ReadPosRankSum=0.274;SOR=0.868;VQSLOD=8.13;culprit=MQ	0/0	0/1	0/1	0.22396
chr19	17665964	CTT	C,CT,CTTTT	AC=4,2,0;AF=0.451219,0.219512,0;AN=6;ANN=C|intron_variant|MODIFIER|LOC119864438|LOC119864438|transcript|XR_005373954.1|pseudogene|2/2|n.511+330_511+331delAA||||||,CT|intron_variant|MODIFIER|LOC119864438|LOC119864438|transcript|XR_005373954.1|pseudogene|2/2|n.511+330delA||||||,CTTTT|intron_variant|MODIFIER|LOC119864438|LOC119864438|transcript|XR_005373954.1|pseudogene|2/2|n.511+329_511+330insAA|||…	1/1	1/2	1/2	0.23427, 0.35153, 0.03246, 0.00126, 0.0083, 0.00226
chr19	17666077	G	A	AC=2;AF=0.219512;AN=6;ANN=A|intron_variant|MODIFIER|LOC119864438|LOC119864438|transcript|XR_005373954.1|pseudogene|2/2|n.511+219C>T||||||;BaseQRankSum=0.595;DP=3071;ExcessHet=0.0019;FS=0;InbreedingCoeff=0.378;MLEAC=39;MLEAF=0.217;MQ=60;MQRankSum=0;QD=21.6;ReadPosRankSum=0;SOR=0.675;VQSLOD=23.73;culprit=MQ	0/0	0/1	0/1	0.22068
chr19	17666288	T	C	AC=6;AF=0.689024;AN=6;ANN=C|splice_region_variant&intron_variant|LOW|LOC119864438|LOC119864438|transcript|XR_005373954.1|pseudogene|2/2|n.511+8A>G||||||;BaseQRankSum=0;DP=3583;ExcessHet=0.3254;FS=0;InbreedingCoeff=0.1534;MLEAC=126;MLEAF=0.7;MQ=60;MQRankSum=0;POSITIVE_TRAIN_SITE;QD=25.93;ReadPosRankSum=0.278;SOR=0.688;VQSLOD=24.45;culprit=MQ	1/1	1/1	1/1	0.60921
chr19	17666393	CAAAAATA	C	AC=2;AF=0.219512;AN=6;ANN=C|intron_variant|MODIFIER|LOC119864438|LOC119864438|transcript|XR_005373954.1|pseudogene|1/2|n.441-34_441-28delTATTTTT||||||;BaseQRankSum=-0.04;DP=3296;ExcessHet=0.0019;FS=1.153;InbreedingCoeff=0.3781;MLEAC=39;MLEAF=0.217;MQ=59.94;MQRankSum=0;QD=26.68;ReadPosRankSum=0.098;SOR=0.652	0/0	0/1	0/1	0.23377
chr19	17666417	C	CA	AC=2;AF=0.219512;AN=6;ANN=CA|intron_variant|MODIFIER|LOC119864438|LOC119864438|transcript|XR_005373954.1|pseudogene|1/2|n.441-52_441-51insT||||||;BaseQRankSum=0;DP=3307;ExcessHet=0.0019;FS=0;InbreedingCoeff=0.3781;MLEAC=39;MLEAF=0.217;MQ=59.92;MQRankSum=0;QD=17.11;ReadPosRankSum=-0.263;SOR=0.697	0/0	0/1	0/1	0.23704, 0.00176, 0.00478
chr19	17666755	T	C	AC=2;AF=0.109756;AN=6;ANN=C|non_coding_transcript_exon_variant|MODIFIER|LOC119864438|LOC119864438|transcript|XR_005373954.1|pseudogene|1/3|n.366A>G||||||;BaseQRankSum=0;DP=3149;ExcessHet=2.2672;FS=0;InbreedingCoeff=0.0123;MLEAC=18;MLEAF=0.1;MQ=60;MQRankSum=0;QD=14.51;ReadPosRankSum=0.513;SOR=0.725;VQSLOD=22.77;culprit=MQ	0/0	0/1	0/1	0.10619
chr19	17666806	G	A	AC=2;AF=0.628049;AN=6;ANN=A|non_coding_transcript_exon_variant|MODIFIER|LOC119864438|LOC119864438|transcript|XR_005373954.1|pseudogene|1/3|n.315C>T||||||;BaseQRankSum=0;DP=3277;ExcessHet=0.0001;FS=2.382;InbreedingCoeff=0.4383;MLEAC=117;MLEAF=0.65;MQ=60;MQRankSum=0;QD=26.51;ReadPosRankSum=-0.047;SOR=0.924;VQSLOD=21.89;culprit=MQ	0/0	0/1	0/1	0.73226
chr19	17666989	C	G	AC=2;AF=0.628049;AN=6;ANN=G|non_coding_transcript_exon_variant|MODIFIER|LOC119864438|LOC119864438|transcript|XR_005373954.1|pseudogene|1/3|n.132G>C||||||;BaseQRankSum=0.674;DP=2461;ExcessHet=0.1111;FS=0;InbreedingCoeff=0.2047;MLEAC=110;MLEAF=0.611;MQ=60;MQRankSum=0;QD=24.5;ReadPosRankSum=0.197;SOR=0.788;VQSLOD=18.45;culprit=MQ	0/0	0/1	0/1	0.56769, 0.00428, 0.01434
chr19	17667468	G	GCCCGGCA	AC=2;AF=0.20122;AN=6;ANN=GCCCGGCA|upstream_gene_variant|MODIFIER|LOC119864438|LOC119864438|transcript|XR_005373954.1|pseudogene||n.-349_-348insTGCCGGG|||||349|,GCCCGGCA|intergenic_region|MODIFIER|LOC119864438-LOC119864382|LOC119864438-LOC119864382|intergenic_region|LOC119864438-LOC119864382|||n.17667468_17667469insCCCGGCA||||||;BaseQRankSum=0;DP=1658;ExcessHet=0;FS=3.085;InbreedingCoeff=0.4426;ML…	0/0	0|1	0/1	0.13915, 0.00302, 0.00025
chr19	17667486	A	G	AC=4;AF=0.103659;AN=6;ANN=G|upstream_gene_variant|MODIFIER|LOC119864438|LOC119864438|transcript|XR_005373954.1|pseudogene||n.-366T>C|||||366|,G|intergenic_region|MODIFIER|LOC119864438-LOC119864382|LOC119864438-LOC119864382|intergenic_region|LOC119864438-LOC119864382|||n.17667486A>G||||||;BaseQRankSum=0.603;DP=1927;ExcessHet=0.1227;FS=0;InbreedingCoeff=0.0957;MLEAC=28;MLEAF=0.156;MQ=60;MQRankSum=0…	1|1	0|1	0/1	0.039, 0.13664, 0.00025, 0.00126, 0.00025, 0.00025
chr19	17667489	GCCCAGCA	G,ACCCAGCA	AC=0,4;AF=0.0182927,0.128049;AN=6;ANN=ACCCAGCA|upstream_gene_variant|MODIFIER|LOC119864438|LOC119864438|transcript|XR_005373954.1|pseudogene||n.-369C>T|||||369|,G|upstream_gene_variant|MODIFIER|LOC119864438|LOC119864438|transcript|XR_005373954.1|pseudogene||n.-376_-370delTGCTGGG|||||370|,ACCCAGCA|intergenic_region|MODIFIER|LOC119864438-LOC119864382|LOC119864438-LOC119864382|intergenic_region|LOC1…	2|2	0/2	0/2	0.039, 0.14192, 0.01535, 0.00151, 0.00025, 0.00604
chr19	17667496	A	*,ACCCAGCG	AC=0,2;AF=0.0182927,0.097561;AN=6;ANN=ACCCAGCG|upstream_gene_variant|MODIFIER|LOC119864438|LOC119864438|transcript|XR_005373954.1|pseudogene||n.-377_-376insCGCTGGG|||||377|,ACCCAGCG|intergenic_region|MODIFIER|LOC119864438-LOC119864382|LOC119864438-LOC119864382|intergenic_region|LOC119864438-LOC119864382|||n.17667496_17667497insCCCAGCG||||||;BaseQRankSum=0;DP=2003;ExcessHet=2.5843;FS=3.258;Inbreed…	0/0	0/2	0/2	0.03397, 0.00277, 0.10317, 0.00101, 0.00075
chr19	17667649	AATATTTTCTCCCGTTTTATTATACATTTATTATATTATATATAAT	A	AC=1;AF=0.0243902;AN=6;ANN=A|upstream_gene_variant|MODIFIER|LOC119864438|LOC119864438|transcript|XR_005373954.1|pseudogene||n.-574_-530delATTATATATAATATAATAAATGTATAATAAAACGGGAGAAAATAT|||||530|,A|intergenic_region|MODIFIER|LOC119864438-LOC119864382|LOC119864438-LOC119864382|intergenic_region|LOC119864438-LOC119864382|||n.17667650_17667694delATATTTTCTCCCGTTTTATTATACATTTATTATATTATATATAAT||||||;BaseQ…	0/0	0/1	0|0	0.02164
chr19	17667662	G	*,A	AC=1,0;AF=0.0243902,0.0121951;AN=6;ANN=A|upstream_gene_variant|MODIFIER|LOC119864438|LOC119864438|transcript|XR_005373954.1|pseudogene||n.-542C>T|||||542|,A|intergenic_region|MODIFIER|LOC119864438-LOC119864382|LOC119864438-LOC119864382|intergenic_region|LOC119864438-LOC119864382|||n.17667662G>A||||||;BaseQRankSum=1.25;DP=2054;ExcessHet=0.1859;FS=20.004;InbreedingCoeff=0.1719;MLEAC=2,2;MLEAF=0.011…	0/0	0/1	0|0	0.02189, 0.01158
chr19	17667673	C	*,T	AC=1,0;AF=0.0243902,0.0121951;AN=6;ANN=T|upstream_gene_variant|MODIFIER|LOC119864438|LOC119864438|transcript|XR_005373954.1|pseudogene||n.-553G>A|||||553|,T|intergenic_region|MODIFIER|LOC119864438-LOC119864382|LOC119864438-LOC119864382|intergenic_region|LOC119864438-LOC119864382|||n.17667673C>T||||||;BaseQRankSum=0;DP=2030;ExcessHet=0.1859;FS=22.094;InbreedingCoeff=0.1678;MLEAC=2,2;MLEAF=0.011,0.…	0/0	0/1	0|0	0.02189, 0.01158
chr19	17667674	A	*,G	AC=1,0;AF=0.0243902,0.0121951;AN=6;ANN=G|upstream_gene_variant|MODIFIER|LOC119864438|LOC119864438|transcript|XR_005373954.1|pseudogene||n.-554T>C|||||554|,G|intergenic_region|MODIFIER|LOC119864438-LOC119864382|LOC119864438-LOC119864382|intergenic_region|LOC119864438-LOC119864382|||n.17667674A>G||||||;BaseQRankSum=0;DP=2030;ExcessHet=0.1859;FS=22.094;InbreedingCoeff=0.1678;MLEAC=2,2;MLEAF=0.011,0.…	0/0	0/1	0|0	0.02189, 0.01158
chr19	17667676	TTATTA	*,T	AC=1,1;AF=0.0243902,0.213415;AN=6;ANN=T|upstream_gene_variant|MODIFIER|LOC119864438|LOC119864438|transcript|XR_005373954.1|pseudogene||n.-561_-557delTAATA|||||557|,T|intergenic_region|MODIFIER|LOC119864438-LOC119864382|LOC119864438-LOC119864382|intergenic_region|LOC119864438-LOC119864382|||n.17667677_17667681delTATTA||||||;BaseQRankSum=0;DP=1947;ExcessHet=0;FS=0.562;InbreedingCoeff=0.4932;MLEAC=2…	0/0	0/1	0|2	0.02139, 0.16004
chr19	17667685	T	C,*	AC=0,1;AF=0.0121951,0.0243902;AN=6;ANN=C|upstream_gene_variant|MODIFIER|LOC119864438|LOC119864438|transcript|XR_005373954.1|pseudogene||n.-565A>G|||||565|,C|intergenic_region|MODIFIER|LOC119864438-LOC119864382|LOC119864438-LOC119864382|intergenic_region|LOC119864438-LOC119864382|||n.17667685T>C||||||;BaseQRankSum=0.337;DP=1889;ExcessHet=0.1859;FS=15.018;InbreedingCoeff=0.0622;MLEAC=2,2;MLEAF=0.01…	0/0	0/2	0/0	0.02139, 0.01258
chr19	17667687	TATATA	T,*	AC=0,1;AF=0.268293,0.0243902;AN=6;ANN=T|upstream_gene_variant|MODIFIER|LOC119864438|LOC119864438|transcript|XR_005373954.1|pseudogene||n.-572_-568delTATAT|||||568|,T|intergenic_region|MODIFIER|LOC119864438-LOC119864382|LOC119864438-LOC119864382|intergenic_region|LOC119864438-LOC119864382|||n.17667688_17667692delATATA||||||;BaseQRankSum=0;DP=1919;ExcessHet=0.0379;FS=0;InbreedingCoeff=0.1168;MLEAC=…	0/0	0/2	0/0	0.02139, 0.29567
chr19	17667692	A	*,ATTTTCTCCCGTTTTATTATACATTTATTATATTAT	AC=1,0;AF=0.292683,0;AN=6;ANN=ATTTTCTCCCGTTTTATTATACATTTATTATATTAT|upstream_gene_variant|MODIFIER|LOC119864438|LOC119864438|transcript|XR_005373954.1|pseudogene||n.-573_-572insATAATATAATAAATGTATAATAAAACGGGAGAAAA|||||573|,ATTTTCTCCCGTTTTATTATACATTTATTATATTAT|intergenic_region|MODIFIER|LOC119864438-LOC119864382|LOC119864438-LOC119864382|intergenic_region|LOC119864438-LOC119864382|||n.17667692_17667…	0/0	0/1	0/0	No variant	SSR
chr19	17667694	T	TATA,*	AC=0,1;AF=0.0121951,0.0182927;AN=6;ANN=TATA|upstream_gene_variant|MODIFIER|LOC119864438|LOC119864438|transcript|XR_005373954.1|pseudogene||n.-575_-574insTAT|||||575|,TATA|intergenic_region|MODIFIER|LOC119864438-LOC119864382|LOC119864438-LOC119864382|intergenic_region|LOC119864438-LOC119864382|||n.17667694_17667695insATA||||||;BaseQRankSum=1.27;DP=1898;ExcessHet=0.123;FS=10.617;InbreedingCoeff=0.0…	0/0	0/2	0/0	0.01661, 0.01208
chr19	17667702	CTCCCGTTTTATT	C,CATT	AC=1,0;AF=0.141975,0.0740741;AN=6;ANN=CATT|upstream_gene_variant|MODIFIER|LOC119864438|LOC119864438|transcript|XR_005373954.1|pseudogene||n.-591_-583delAAAACGGGA|||||583|,C|upstream_gene_variant|MODIFIER|LOC119864438|LOC119864438|transcript|XR_005373954.1|pseudogene||n.-594_-583delAATAAAACGGGA|||||583|,CATT|intergenic_region|MODIFIER|LOC119864438-LOC119864382|LOC119864438-LOC119864382|intergenic_…	0/0	0/0	0|1	0.0697, 0.09009, 0.00025, 0.00025
chr19	17667712	ATT	*,A	AC=1,0;AF=0.160494,0.0308642;AN=6;ANN=A|upstream_gene_variant|MODIFIER|LOC119864438|LOC119864438|transcript|XR_005373954.1|pseudogene||n.-594_-593delAA|||||593|,A|intergenic_region|MODIFIER|LOC119864438-LOC119864382|LOC119864438-LOC119864382|intergenic_region|LOC119864438-LOC119864382|||n.17667713_17667714delTT||||||;BaseQRankSum=0;DP=1953;ExcessHet=0;FS=1.995;InbreedingCoeff=0.5301;MLEAC=27,5;ML…	0/0	0/0	0|1	0.07348, 0.02542
chr19	17667713	T	*,A	AC=1,0;AF=0.175,0.03125;AN=4;ANN=A|upstream_gene_variant|MODIFIER|LOC119864438|LOC119864438|transcript|XR_005373954.1|pseudogene||n.-593A>T|||||593|,A|intergenic_region|MODIFIER|LOC119864438-LOC119864382|LOC119864438-LOC119864382|intergenic_region|LOC119864438-LOC119864382|||n.17667713T>A||||||;BaseQRankSum=-0.325;DP=1960;ExcessHet=0.0003;FS=1.901;InbreedingCoeff=0.4167;MLEAC=29,8;MLEAF=0.165,0.0…	0/0	./.	0|1	0.09436, 0.06593
chr19	17667714	T	*,A	AC=1,0;AF=0.17284,0.0308642;AN=6;ANN=A|upstream_gene_variant|MODIFIER|LOC119864438|LOC119864438|transcript|XR_005373954.1|pseudogene||n.-594A>T|||||594|,A|intergenic_region|MODIFIER|LOC119864438-LOC119864382|LOC119864438-LOC119864382|intergenic_region|LOC119864438-LOC119864382|||n.17667714T>A||||||;BaseQRankSum=-0.319;DP=1959;ExcessHet=0.0003;FS=1.901;InbreedingCoeff=0.409;MLEAC=29,8;MLEAF=0.163,…	0/0	0/0	0|1	0.09436, 0.06593
chr19	17667716	T	A	AC=1;AF=0.216049;AN=6;ANN=A|upstream_gene_variant|MODIFIER|LOC119864438|LOC119864438|transcript|XR_005373954.1|pseudogene||n.-596A>T|||||596|,A|intergenic_region|MODIFIER|LOC119864438-LOC119864382|LOC119864438-LOC119864382|intergenic_region|LOC119864438-LOC119864382|||n.17667716T>A||||||;BaseQRankSum=0;DP=1964;ExcessHet=0;FS=1.947;InbreedingCoeff=0.4948;MLEAC=39;MLEAF=0.219;MQ=59.59;MQRankSum=0;Q…	0/0	0/0	0|1	0.1608, 0.00025
chr19	17667718	C	A	AC=1;AF=0.21875;AN=4;ANN=A|upstream_gene_variant|MODIFIER|LOC119864438|LOC119864438|transcript|XR_005373954.1|pseudogene||n.-598G>T|||||598|,A|intergenic_region|MODIFIER|LOC119864438-LOC119864382|LOC119864438-LOC119864382|intergenic_region|LOC119864438-LOC119864382|||n.17667718C>A||||||;BaseQRankSum=0;DP=1950;ExcessHet=0;FS=1.921;InbreedingCoeff=0.4888;MLEAC=40;MLEAF=0.227;MQ=59.59;MQRankSum=0;QD…	0/0	./.	0|1	0.15954, 0.00101
chr19	17667719	ATTT	A	AC=1;AF=0.21875;AN=6;ANN=A|upstream_gene_variant|MODIFIER|LOC119864438|LOC119864438|transcript|XR_005373954.1|pseudogene||n.-602_-600delAAA|||||600|,A|intergenic_region|MODIFIER|LOC119864438-LOC119864382|LOC119864438-LOC119864382|intergenic_region|LOC119864438-LOC119864382|||n.17667720_17667722delTTT||||||;BaseQRankSum=0;DP=1965;ExcessHet=0;FS=2.692;InbreedingCoeff=0.5109;MLEAC=39;MLEAF=0.222;MQ=…	0/0	0/0	0|1	0.15727, 0.00101
chr19	17667721	T	*,TA	AC=1,0;AF=0.221519,0.0126582;AN=4;ANN=TA|upstream_gene_variant|MODIFIER|LOC119864438|LOC119864438|transcript|XR_005373954.1|pseudogene||n.-602_-601insT|||||602|,TA|intergenic_region|MODIFIER|LOC119864438-LOC119864382|LOC119864438-LOC119864382|intergenic_region|LOC119864438-LOC119864382|||n.17667721_17667722insA||||||;BaseQRankSum=0;DP=1960;ExcessHet=0.0001;FS=2.673;InbreedingCoeff=0.4612;MLEAC=40…	0/0	./.	0|1	0.15828, 0.00226, 0.01057
chr19	17667724	T	A	AC=1;AF=0.21875;AN=6;ANN=A|upstream_gene_variant|MODIFIER|LOC119864438|LOC119864438|transcript|XR_005373954.1|pseudogene||n.-604A>T|||||604|,A|intergenic_region|MODIFIER|LOC119864438-LOC119864382|LOC119864438-LOC119864382|intergenic_region|LOC119864438-LOC119864382|||n.17667724T>A||||||;BaseQRankSum=0;DP=1950;ExcessHet=0;FS=1.902;InbreedingCoeff=0.4846;MLEAC=40;MLEAF=0.227;MQ=59.59;MQRankSum=0;QD…	0/0	0/0	0|1	0.15979, 0.00101
chr19	17667725	T	A	AC=1;AF=0.2125;AN=6;ANN=A|upstream_gene_variant|MODIFIER|LOC119864438|LOC119864438|transcript|XR_005373954.1|pseudogene||n.-605A>T|||||605|,A|intergenic_region|MODIFIER|LOC119864438-LOC119864382|LOC119864438-LOC119864382|intergenic_region|LOC119864438-LOC119864382|||n.17667725T>A||||||;BaseQRankSum=0;DP=1945;ExcessHet=0.0001;FS=0.561;InbreedingCoeff=0.4528;MLEAC=39;MLEAF=0.222;MQ=59.59;MQRankSum=…	0/0	0/0	0|1	0.15199, 0.00101
chr19	17667727	T	A	AC=1;AF=0.125;AN=6;ANN=A|upstream_gene_variant|MODIFIER|LOC119864438|LOC119864438|transcript|XR_005373954.1|pseudogene||n.-607A>T|||||607|,A|intergenic_region|MODIFIER|LOC119864438-LOC119864382|LOC119864438-LOC119864382|intergenic_region|LOC119864438-LOC119864382|||n.17667727T>A||||||;BaseQRankSum=0;DP=1931;ExcessHet=0.0257;FS=2.37;InbreedingCoeff=0.3139;MLEAC=21;MLEAF=0.119;MQ=59.83;MQRankSum=0;…	0/0	0/0	0|1	0.05913, 0.00403
chr19	17667732	A	AT,*	AC=1,0;AF=0.153846,0.0705128;AN=4;ANN=AT|upstream_gene_variant|MODIFIER|LOC119864438|LOC119864438|transcript|XR_005373954.1|pseudogene||n.-613_-612insA|||||613|,AT|intergenic_region|MODIFIER|LOC119864438-LOC119864382|LOC119864438-LOC119864382|intergenic_region|LOC119864438-LOC119864382|||n.17667732_17667733insT||||||;BaseQRankSum=0;DP=2051;ExcessHet=0;FS=3.563;InbreedingCoeff=0.4901;MLEAC=25,16;M…	0/0	./.	0/1	0.07021, 0.0005, 0.09487, 0.00277, 0.00554, 0.00101
chr19	17668279	T	TTTTATTATATA	AC=1;AF=0.109756;AN=6;ANN=TTTTATTATATA|upstream_gene_variant|MODIFIER|LOC119864438|LOC119864438|transcript|XR_005373954.1|pseudogene||n.-1160_-1159insTATATAATAAA|||||1160|,TTTTATTATATA|intergenic_region|MODIFIER|LOC119864438-LOC119864382|LOC119864438-LOC119864382|intergenic_region|LOC119864438-LOC119864382|||n.17668279_17668280insTTTATTATATA||||||;BaseQRankSum=0;DP=2686;ExcessHet=2.2672;FS=3.391;…	0/0	0/0	0/1	0.09738
chr19	17668574	T	C	AC=2;AF=0.22561;AN=6;ANN=C|upstream_gene_variant|MODIFIER|LOC119864438|LOC119864438|transcript|XR_005373954.1|pseudogene||n.-1454A>G|||||1454|,C|intergenic_region|MODIFIER|LOC119864438-LOC119864382|LOC119864438-LOC119864382|intergenic_region|LOC119864438-LOC119864382|||n.17668574T>C||||||;BaseQRankSum=0;DP=3193;ExcessHet=0.0033;FS=0;InbreedingCoeff=0.3571;MLEAC=40;MLEAF=0.222;MQ=60;MQRankSum=0;PO…	0/0	0/1	0/1	0.23704
chr19	17668682	C	G	AC=2;AF=0.213415;AN=6;ANN=G|upstream_gene_variant|MODIFIER|LOC119864438|LOC119864438|transcript|XR_005373954.1|pseudogene||n.-1562G>C|||||1562|,G|intergenic_region|MODIFIER|LOC119864438-LOC119864382|LOC119864438-LOC119864382|intergenic_region|LOC119864438-LOC119864382|||n.17668682C>G||||||;BaseQRankSum=0;DP=3163;ExcessHet=0.0378;FS=1.153;InbreedingCoeff=0.2661;MLEAC=38;MLEAF=0.211;MQ=60;MQRankSum…	0/0	0/1	0/1	0.21364
chr19	17668933	CTT	C,CT,CTTT,CTTTT	AC=2,0,0,0;AF=0.292683,0.0731707,0.152439,0.00609756;AN=6;ANN=C|upstream_gene_variant|MODIFIER|LOC119864438|LOC119864438|transcript|XR_005373954.1|pseudogene||n.-1815_-1814delAA|||||1814|,CT|upstream_gene_variant|MODIFIER|LOC119864438|LOC119864438|transcript|XR_005373954.1|pseudogene||n.-1815delA|||||1815|,CTTT|upstream_gene_variant|MODIFIER|LOC119864438|LOC119864438|transcript|XR_005373954.1|pse…	0/0	0/1	0/1	0.29341, 0.06266, 0.15425, 0.01208, 0.01459, 0.01283
chr19	17669316	ACC	AC,CCC,A,ACCC	AC=4,0,0,0;AF=0.66875,0.05625,0.0375,0.00625;AN=6;ANN=CCC|upstream_gene_variant|MODIFIER|LOC119864438|LOC119864438|transcript|XR_005373954.1|pseudogene||n.-2196T>G|||||2196|,A|upstream_gene_variant|MODIFIER|LOC119864438|LOC119864438|transcript|XR_005373954.1|pseudogene||n.-2198_-2197delGG|||||2197|,AC|upstream_gene_variant|MODIFIER|LOC119864438|LOC119864438|transcript|XR_005373954.1|pseudogene||n…	1/1	0|1	0|1	0.46074, 0.14922, 0.02516, 0.04051, 0.00579, 0.00428
chr19	17669324	C	A	AC=2;AF=0.237805;AN=6;ANN=A|upstream_gene_variant|MODIFIER|LOC119864438|LOC119864438|transcript|XR_005373954.1|pseudogene||n.-2204G>T|||||2204|,A|intergenic_region|MODIFIER|LOC119864438-LOC119864382|LOC119864438-LOC119864382|intergenic_region|LOC119864438-LOC119864382|||n.17669324C>A||||||;BaseQRankSum=-0.621;DP=1909;ExcessHet=0.0421;FS=8.636;InbreedingCoeff=0.2514;MLEAC=43;MLEAF=0.244;MQ=59.65;M…	0/0	0|1	0|1	0.193, 0.01636
chr19	17669325	CA	C	AC=2;AF=0.179012;AN=6;ANN=C|upstream_gene_variant|MODIFIER|LOC119864438|LOC119864438|transcript|XR_005373954.1|pseudogene||n.-2206delT|||||2206|,C|intergenic_region|MODIFIER|LOC119864438-LOC119864382|LOC119864438-LOC119864382|intergenic_region|LOC119864438-LOC119864382|||n.17669326delA||||||;BaseQRankSum=0.549;DP=1914;ExcessHet=0.0256;FS=18.647;InbreedingCoeff=0.2889;MLEAC=30;MLEAF=0.17;MQ=59.8;M…	0/0	0|1	0|1	0.15174, 0.01535
chr19	17669326	A	C,*	AC=0,2;AF=0.151515,0.219697;AN=6;ANN=C|upstream_gene_variant|MODIFIER|LOC119864438|LOC119864438|transcript|XR_005373954.1|pseudogene||n.-2206T>G|||||2206|,C|intergenic_region|MODIFIER|LOC119864438-LOC119864382|LOC119864438-LOC119864382|intergenic_region|LOC119864438-LOC119864382|||n.17669326A>C||||||;BaseQRankSum=0.674;DP=1949;ExcessHet=1.1969;FS=35.294;InbreedingCoeff=-0.0165;MLEAC=35,46;MLEAF=0…	0/0	0|2	0|2	0.18319, 0.16558, 0.00302, 0.00176
chr19	17669332	A	C	AC=2;AF=0.373333;AN=6;ANN=C|upstream_gene_variant|MODIFIER|LOC119864438|LOC119864438|transcript|XR_005373954.1|pseudogene||n.-2212T>G|||||2212|,C|intergenic_region|MODIFIER|LOC119864438-LOC119864382|LOC119864438-LOC119864382|intergenic_region|LOC119864438-LOC119864382|||n.17669332A>C||||||;BaseQRankSum=0.421;DP=2043;ExcessHet=0.1535;FS=12.091;InbreedingCoeff=-0.0106;MLEAC=92;MLEAF=0.568;MQ=59.59;…	0/0	0|1	0|1	0.36034, 0.01837
chr19	17670350	T	C	AC=2;AF=0.378049;AN=6;ANN=C|upstream_gene_variant|MODIFIER|LOC119864438|LOC119864438|transcript|XR_005373954.1|pseudogene||n.-3230A>G|||||3230|,C|intergenic_region|MODIFIER|LOC119864438-LOC119864382|LOC119864438-LOC119864382|intergenic_region|LOC119864438-LOC119864382|||n.17670350T>C||||||;BaseQRankSum=-0.447;DP=3310;ExcessHet=0.0097;FS=0;InbreedingCoeff=0.3017;MLEAC=65;MLEAF=0.361;MQ=60;MQRankSu…	0/0	0/1	0/1	0.33115
chr19	17670743	T	C	AC=2;AF=0.359756;AN=6;ANN=C|upstream_gene_variant|MODIFIER|LOC119864438|LOC119864438|transcript|XR_005373954.1|pseudogene||n.-3623A>G|||||3623|,C|intergenic_region|MODIFIER|LOC119864438-LOC119864382|LOC119864438-LOC119864382|intergenic_region|LOC119864438-LOC119864382|||n.17670743T>C||||||;BaseQRankSum=0;DP=3121;ExcessHet=0.0016;FS=0;InbreedingCoeff=0.3603;MLEAC=62;MLEAF=0.344;MQ=60;MQRankSum=0;Q…	0/0	0/1	0/1	0.31983
chr19	17670943	T	G	AC=2;AF=0.378049;AN=6;ANN=G|upstream_gene_variant|MODIFIER|LOC119864438|LOC119864438|transcript|XR_005373954.1|pseudogene||n.-3823A>C|||||3823|,G|intergenic_region|MODIFIER|LOC119864438-LOC119864382|LOC119864438-LOC119864382|intergenic_region|LOC119864438-LOC119864382|||n.17670943T>G||||||;BaseQRankSum=0;DP=3186;ExcessHet=0.0097;FS=0;InbreedingCoeff=0.3013;MLEAC=65;MLEAF=0.361;MQ=59.99;MQRankSum=…	0/0	0/1	0/1	0.32788, 0.04152
chr19	17671157	G	A	AC=4;AF=0.579268;AN=6;ANN=A|upstream_gene_variant|MODIFIER|LOC119864438|LOC119864438|transcript|XR_005373954.1|pseudogene||n.-4037C>T|||||4037|,A|intergenic_region|MODIFIER|LOC119864438-LOC119864382|LOC119864438-LOC119864382|intergenic_region|LOC119864438-LOC119864382|||n.17671157G>A||||||;BaseQRankSum=0.034;DP=3159;ExcessHet=0.0048;FS=0;InbreedingCoeff=0.3213;MLEAC=102;MLEAF=0.567;MQ=60;MQRankSu…	1/1	0/1	0/1	0.5156
chr19	17671361	C	G	AC=2;AF=0.378049;AN=6;ANN=G|upstream_gene_variant|MODIFIER|LOC119864438|LOC119864438|transcript|XR_005373954.1|pseudogene||n.-4241G>C|||||4241|,G|intergenic_region|MODIFIER|LOC119864438-LOC119864382|LOC119864438-LOC119864382|intergenic_region|LOC119864438-LOC119864382|||n.17671361C>G||||||;BaseQRankSum=0;DP=2959;ExcessHet=0.072;FS=0.562;InbreedingCoeff=0.2244;MLEAC=69;MLEAF=0.383;MQ=60;MQRankSum=…	0/0	0/1	0/1	0.32864
chr19	17671413	C	A	AC=6;AF=0.969512;AN=6;ANN=A|upstream_gene_variant|MODIFIER|LOC119864438|LOC119864438|transcript|XR_005373954.1|pseudogene||n.-4293G>T|||||4293|,A|intergenic_region|MODIFIER|LOC119864438-LOC119864382|LOC119864438-LOC119864382|intergenic_region|LOC119864438-LOC119864382|||n.17671413C>A||||||;BaseQRankSum=5.83;DP=3047;ExcessHet=0.001;FS=0;InbreedingCoeff=0.7943;MLEAC=175;MLEAF=0.972;MQ=60;MQRankSum=…	1/1	1/1	1/1	0.96955
chr19	17671584	C	CAAATAAATAAATAAAT,CAAATAAATAAATAAATAAATAAATAAAT,CAAATAAATAAATAAATAAATAAAT,CAAATAAATAAATAAATAAATAAATAAATAAAT,CAAATAAATAAATAAATAAAT,CAAATAAATAAAT	AC=0,5,1,0,0,0;AF=0.158537,0.164634,0.20122,0.121951,0.0731707,0.22561;AN=6;ANN=CAAATAAATAAAT|upstream_gene_variant|MODIFIER|LOC119864438|LOC119864438|transcript|XR_005373954.1|pseudogene||n.-4465_-4464insATTTATTTATTT|||||4465|,CAAATAAATAAATAAAT|upstream_gene_variant|MODIFIER|LOC119864438|LOC119864438|transcript|XR_005373954.1|pseudogene||n.-4465_-4464insATTTATTTATTTATTT|||||4465|,CAAATAAATAAATAA…	2/2	2/2	2/3	0.24912, 0.15979, 0.12204, 0.09512, 0.07826, 0.14494
chr19	17671665	G	A	AC=4;AF=0.579268;AN=6;ANN=A|upstream_gene_variant|MODIFIER|LOC119864438|LOC119864438|transcript|XR_005373954.1|pseudogene||n.-4545C>T|||||4545|,A|intergenic_region|MODIFIER|LOC119864438-LOC119864382|LOC119864438-LOC119864382|intergenic_region|LOC119864438-LOC119864382|||n.17671665G>A||||||;BaseQRankSum=0.039;DP=3077;ExcessHet=0.0048;FS=0;InbreedingCoeff=0.3213;MLEAC=102;MLEAF=0.567;MQ=59.23;MQRan…	1/1	0/1	0|1	0.51007
chr19	17671766	CCT	CCTCT,CCTCTCT,C	AC=4,0,0;AF=0.487805,0.054878,0.0304878;AN=6;ANN=C|upstream_gene_variant|MODIFIER|LOC119864438|LOC119864438|transcript|XR_005373954.1|pseudogene||n.-4648_-4647delAG|||||4647|,CCTCT|upstream_gene_variant|MODIFIER|LOC119864438|LOC119864438|transcript|XR_005373954.1|pseudogene||n.-4649_-4648insAG|||||4649|,CCTCTCT|upstream_gene_variant|MODIFIER|LOC119864438|LOC119864438|transcript|XR_005373954.1|pse…	1/1	0/1	0/1	0.43306, 0.02567, 0.02818, 0.00201, 0.00025
chr19	17671811	A	T	AC=2;AF=0.378049;AN=6;ANN=T|upstream_gene_variant|MODIFIER|LOC119864438|LOC119864438|transcript|XR_005373954.1|pseudogene||n.-4691T>A|||||4691|,T|intergenic_region|MODIFIER|LOC119864438-LOC119864382|LOC119864438-LOC119864382|intergenic_region|LOC119864438-LOC119864382|||n.17671811A>T||||||;BaseQRankSum=0;DP=2726;ExcessHet=0.072;FS=0;InbreedingCoeff=0.2244;MLEAC=69;MLEAF=0.383;MQ=59.84;MQRankSum=0…	0/0	0/1	0/1	0.32109
chr19	17672151	A	ACC	AC=4;AF=0.579268;AN=6;ANN=ACC|intergenic_region|MODIFIER|LOC119864438-LOC119864382|LOC119864438-LOC119864382|intergenic_region|LOC119864438-LOC119864382|||n.17672151_17672152insCC||||||;BaseQRankSum=0;DP=3167;ExcessHet=0.0048;FS=0;InbreedingCoeff=0.3213;MLEAC=102;MLEAF=0.567;MQ=60;MQRankSum=0;QD=32.55;ReadPosRankSum=0.22;SOR=0.631	1/1	0/1	0/1	0.55712
chr19	17672977	T	G	AC=4;AF=0.664634;AN=6;ANN=G|intergenic_region|MODIFIER|LOC119864438-LOC119864382|LOC119864438-LOC119864382|intergenic_region|LOC119864438-LOC119864382|||n.17672977T>G||||||;BaseQRankSum=0;DP=3250;ExcessHet=0.0043;FS=3.371;InbreedingCoeff=0.3305;MLEAC=119;MLEAF=0.661;MQ=60;MQRankSum=0;QD=26.61;ReadPosRankSum=0.243;SOR=0.689;VQSLOD=22.65;culprit=MQ	1/1	0/1	0/1	0.62909
chr19	17673120	GTTTT	GT,GTT,G,GTTT	AC=6,0,0,0;AF=0.634146,0.103659,0.219512,0.0243902;AN=6;ANN=G|intergenic_region|MODIFIER|LOC119864438-LOC119864382|LOC119864438-LOC119864382|intergenic_region|LOC119864438-LOC119864382|||n.17673121_17673124delTTTT||||||,GT|intergenic_region|MODIFIER|LOC119864438-LOC119864382|LOC119864438-LOC119864382|intergenic_region|LOC119864438-LOC119864382|||n.17673122_17673124delTTT||||||,GTT|intergenic_regi…	1/1	1/1	1/1	0.5619, 0.08757, 0.22999, 0.00579, 0.00453, 0.02869
chr19	17673153	C	A	AC=6;AF=0.957317;AN=6;ANN=A|intergenic_region|MODIFIER|LOC119864438-LOC119864382|LOC119864438-LOC119864382|intergenic_region|LOC119864438-LOC119864382|||n.17673153C>A||||||;BaseQRankSum=1.08;DP=3059;ExcessHet=0.0072;FS=0;InbreedingCoeff=0.5538;MLEAC=173;MLEAF=0.961;MQ=59.91;MQRankSum=0;QD=33.87;ReadPosRankSum=0.405;SOR=0.864;VQSLOD=5.69;culprit=MQRankSum	1/1	1/1	1/1	0.88777
chr19	17673195	C	T	AC=2;AF=0.378049;AN=6;ANN=T|intergenic_region|MODIFIER|LOC119864438-LOC119864382|LOC119864438-LOC119864382|intergenic_region|LOC119864438-LOC119864382|||n.17673195C>T||||||;BaseQRankSum=-0.026;DP=3021;ExcessHet=0.072;FS=0.573;InbreedingCoeff=0.2244;MLEAC=69;MLEAF=0.383;MQ=59.88;MQRankSum=0;QD=21.09;ReadPosRankSum=0.302;SOR=0.606;VQSLOD=6.27;culprit=MQRankSum	0/0	0/1	0/1	0.33367
chr19	17673747	G	A	AC=6;AF=0.957317;AN=6;ANN=A|intergenic_region|MODIFIER|LOC119864438-LOC119864382|LOC119864438-LOC119864382|intergenic_region|LOC119864438-LOC119864382|||n.17673747G>A||||||;BaseQRankSum=0.901;DP=3381;ExcessHet=0.0072;FS=0;InbreedingCoeff=0.554;MLEAC=173;MLEAF=0.961;MQ=60;MQRankSum=0;POSITIVE_TRAIN_SITE;QD=33.57;ReadPosRankSum=1.07;SOR=0.651;VQSLOD=23.03;culprit=MQ	1/1	1/1	1/1	0.88953
chr19	17673892	T	C	AC=4;AF=0.579268;AN=6;ANN=C|intergenic_region|MODIFIER|LOC119864438-LOC119864382|LOC119864438-LOC119864382|intergenic_region|LOC119864438-LOC119864382|||n.17673892T>C||||||;BaseQRankSum=0;DP=3233;ExcessHet=0.0048;FS=0;InbreedingCoeff=0.3213;MLEAC=102;MLEAF=0.567;MQ=60;MQRankSum=0;POSITIVE_TRAIN_SITE;QD=25.91;ReadPosRankSum=0.295;SOR=0.677;VQSLOD=25.2;culprit=MQ	1/1	0/1	0/1	0.5078
chr19	17673971	G	C	AC=2;AF=0.378049;AN=6;ANN=C|intergenic_region|MODIFIER|LOC119864438-LOC119864382|LOC119864438-LOC119864382|intergenic_region|LOC119864438-LOC119864382|||n.17673971G>C||||||;BaseQRankSum=0;DP=3155;ExcessHet=0.072;FS=0;InbreedingCoeff=0.2244;MLEAC=69;MLEAF=0.383;MQ=60;MQRankSum=0;QD=21.3;ReadPosRankSum=0.317;SOR=0.698;VQSLOD=23.7;culprit=MQ	0/0	0/1	0/1	0.34071
chr19	17674278	T	C	AC=2;AF=0.378049;AN=6;ANN=C|intergenic_region|MODIFIER|LOC119864438-LOC119864382|LOC119864438-LOC119864382|intergenic_region|LOC119864438-LOC119864382|||n.17674278T>C||||||;BaseQRankSum=0;DP=3172;ExcessHet=0.072;FS=0.569;InbreedingCoeff=0.2244;MLEAC=69;MLEAF=0.383;MQ=60;MQRankSum=0;QD=22.24;ReadPosRankSum=0.054;SOR=0.662;VQSLOD=23.91;culprit=MQ	0/0	0/1	0/1	0.34122
chr19	17674684	G	T	AC=2;AF=0.378049;AN=6;ANN=T|intergenic_region|MODIFIER|LOC119864438-LOC119864382|LOC119864438-LOC119864382|intergenic_region|LOC119864438-LOC119864382|||n.17674684G>T||||||;BaseQRankSum=0;DP=3184;ExcessHet=0.072;FS=0;InbreedingCoeff=0.2244;MLEAC=69;MLEAF=0.383;MQ=60;MQRankSum=0;QD=21.41;ReadPosRankSum=0.074;SOR=0.724;VQSLOD=23.83;culprit=MQ	0/0	0/1	0/1	0.33971
chr19	17674775	A	G	AC=6;AF=0.969512;AN=6;ANN=G|intergenic_region|MODIFIER|LOC119864438-LOC119864382|LOC119864438-LOC119864382|intergenic_region|LOC119864438-LOC119864382|||n.17674775A>G||||||;BaseQRankSum=-1.477;DP=3198;ExcessHet=0.001;FS=0;InbreedingCoeff=0.7917;MLEAC=175;MLEAF=0.972;MQ=60;MQRankSum=0;QD=34.2;ReadPosRankSum=-0.698;SOR=0.659;VQSLOD=21.96;culprit=MQ	1/1	1/1	1/1	0.94489
chr19	17675079	G	A	AC=2;AF=0.378049;AN=6;ANN=A|intergenic_region|MODIFIER|LOC119864438-LOC119864382|LOC119864438-LOC119864382|intergenic_region|LOC119864438-LOC119864382|||n.17675079G>A||||||;BaseQRankSum=0;DP=3181;ExcessHet=0.072;FS=3.595;InbreedingCoeff=0.2244;MLEAC=69;MLEAF=0.383;MQ=60;MQRankSum=0;QD=22.19;ReadPosRankSum=0.247;SOR=0.556;VQSLOD=22.74;culprit=MQ	0/0	0/1	0/1	0.3392
chr19	17675110	C	T	AC=2;AF=0.378049;AN=6;ANN=T|intergenic_region|MODIFIER|LOC119864438-LOC119864382|LOC119864438-LOC119864382|intergenic_region|LOC119864438-LOC119864382|||n.17675110C>T||||||;BaseQRankSum=0.145;DP=3136;ExcessHet=0.072;FS=2.717;InbreedingCoeff=0.2244;MLEAC=69;MLEAF=0.383;MQ=60;MQRankSum=0;QD=21.85;ReadPosRankSum=0.193;SOR=0.519;VQSLOD=23.07;culprit=MQ	0/0	0/1	0/1	0.3392
chr19	17675169	A	G	AC=2;AF=0.378049;AN=6;ANN=G|intergenic_region|MODIFIER|LOC119864438-LOC119864382|LOC119864438-LOC119864382|intergenic_region|LOC119864438-LOC119864382|||n.17675169A>G||||||;BaseQRankSum=0;DP=3144;ExcessHet=0.072;FS=1.212;InbreedingCoeff=0.2244;MLEAC=69;MLEAF=0.383;MQ=60;MQRankSum=0;QD=22.19;ReadPosRankSum=0.129;SOR=0.562;VQSLOD=23.64;culprit=MQ	0/0	0/1	0/1	0.33996
chr19	17675419	C	T	AC=4;AF=0.567073;AN=6;ANN=T|intergenic_region|MODIFIER|LOC119864438-LOC119864382|LOC119864438-LOC119864382|intergenic_region|LOC119864438-LOC119864382|||n.17675419C>T||||||;BaseQRankSum=0.353;DP=2716;ExcessHet=0.0007;FS=0;InbreedingCoeff=0.375;MLEAC=96;MLEAF=0.533;MQ=59.96;MQRankSum=0;QD=24.74;ReadPosRankSum=0;SOR=0.719;VQSLOD=7.73;culprit=MQ	1/1	0/1	0/1	0.48037
chr19	17675423	C	T	AC=2;AF=0.378049;AN=6;ANN=T|intergenic_region|MODIFIER|LOC119864438-LOC119864382|LOC119864438-LOC119864382|intergenic_region|LOC119864438-LOC119864382|||n.17675423C>T||||||;BaseQRankSum=-0.155;DP=2560;ExcessHet=0.072;FS=0;InbreedingCoeff=0.2244;MLEAC=69;MLEAF=0.383;MQ=59.94;MQRankSum=0;QD=21.7;ReadPosRankSum=0;SOR=0.656;VQSLOD=6.38;culprit=MQ	0/0	0/1	0/1	0.33669
chr19	17675433	TTCTC	TTC,TTCTCTCTCTC,TTCTCTCTC,TTCTCTCTCTCTC,TTCTCTCTCTCTCTC,T	AC=0,2,0,0,0,0;AF=0.0304878,0.237805,0.0304878,0.00609756,0.103659,0.0182927;AN=6;ANN=T|intergenic_region|MODIFIER|LOC119864438-LOC119864382|LOC119864438-LOC119864382|intergenic_region|LOC119864438-LOC119864382|||n.17675434_17675437delTCTC||||||,TTC|intergenic_region|MODIFIER|LOC119864438-LOC119864382|LOC119864438-LOC119864382|intergenic_region|LOC119864438-LOC119864382|||n.17675436_17675437delTC…	0/0	0/2	0/2	0.07625, 0.17363, 0.01208, 0.10971, 0.00503, 0.02164
chr19	17675456	T	A,*	AC=3,0;AF=0.420732,0.0670732;AN=6;ANN=A|intergenic_region|MODIFIER|LOC119864438-LOC119864382|LOC119864438-LOC119864382|intergenic_region|LOC119864438-LOC119864382|||n.17675456T>A||||||;BaseQRankSum=0;DP=2553;ExcessHet=3.598;FS=0.574;InbreedingCoeff=-0.0179;MLEAC=71,17;MLEAF=0.394,0.094;MQ=59.32;MQRankSum=0;QD=12.9;ReadPosRankSum=0.668;SOR=0.759;VQSLOD=1.72;culprit=MQ	0/1	0/1	0/1	0.38148, 0.0848
chr19	17675457	C	A,CAA,CAAA	AC=4,0,0;AF=0.52439,0.0243902,0.0304878;AN=6;ANN=A|intergenic_region|MODIFIER|LOC119864438-LOC119864382|LOC119864438-LOC119864382|intergenic_region|LOC119864438-LOC119864382|||n.17675457C>A||||||,CAA|intergenic_region|MODIFIER|LOC119864438-LOC119864382|LOC119864438-LOC119864382|intergenic_region|LOC119864438-LOC119864382|||n.17675457_17675458insAA||||||,CAAA|intergenic_region|MODIFIER|LOC11986443…	1/1	0/1	0/1	0.46653, 0.0307, 0.02642, 0.00201, 0.00025
chr19	17675463	AAATAATAAAT	A	AC=2;AF=0.378049;AN=6;ANN=A|intergenic_region|MODIFIER|LOC119864438-LOC119864382|LOC119864438-LOC119864382|intergenic_region|LOC119864438-LOC119864382|||n.17675464_17675473delAATAATAAAT||||||;BaseQRankSum=0;DP=2576;ExcessHet=0.072;FS=1.952;InbreedingCoeff=0.2147;MLEAC=70;MLEAF=0.389;MQ=59.45;MQRankSum=0;QD=28.73;ReadPosRankSum=0;SOR=0.892	0/0	0/1	0/1	0.33392
chr19	17675466	T	*,A	AC=2,4;AF=0.378049,0.567073;AN=6;ANN=A|intergenic_region|MODIFIER|LOC119864438-LOC119864382|LOC119864438-LOC119864382|intergenic_region|LOC119864438-LOC119864382|||n.17675466T>A||||||;BaseQRankSum=0;DP=2635;ExcessHet=0.0028;FS=0;InbreedingCoeff=0.3999;MLEAC=69,96;MLEAF=0.383,0.533;MQ=59.32;MQRankSum=0;QD=21.62;ReadPosRankSum=-1.111;SOR=0.475;VQSLOD=1.9;culprit=MQ	2/2	1/2	1/2	0.37318, 0.47157, 0.00252
chr19	17675487	T	TA	AC=6;AF=0.957317;AN=6;ANN=TA|intergenic_region|MODIFIER|LOC119864438-LOC119864382|LOC119864438-LOC119864382|intergenic_region|LOC119864438-LOC119864382|||n.17675487_17675488insA||||||;BaseQRankSum=0;DP=2717;ExcessHet=0.0072;FS=0;InbreedingCoeff=0.5532;MLEAC=173;MLEAF=0.961;MQ=59.97;MQRankSum=0;QD=23.4;ReadPosRankSum=0.232;SOR=0.759	1/1	1/1	1/1	0.89381, 0.01409, 0.00101, 0.00176
chr19	17675985	G	T	AC=2;AF=0.378049;AN=6;ANN=T|intergenic_region|MODIFIER|LOC119864438-LOC119864382|LOC119864438-LOC119864382|intergenic_region|LOC119864438-LOC119864382|||n.17675985G>T||||||;BaseQRankSum=0;DP=3227;ExcessHet=0.072;FS=0;InbreedingCoeff=0.2244;MLEAC=69;MLEAF=0.383;MQ=59.99;MQRankSum=0;POSITIVE_TRAIN_SITE;QD=21.45;ReadPosRankSum=0.282;SOR=0.723;VQSLOD=11.5;culprit=MQ	0/0	0/1	0/1	0.37745
chr19	17676145	A	G	AC=4;AF=0.567073;AN=6;ANN=G|intergenic_region|MODIFIER|LOC119864438-LOC119864382|LOC119864438-LOC119864382|intergenic_region|LOC119864438-LOC119864382|||n.17676145A>G||||||;BaseQRankSum=0.088;DP=3275;ExcessHet=0.0007;FS=0;InbreedingCoeff=0.375;MLEAC=96;MLEAF=0.533;MQ=60;MQRankSum=0;QD=25.42;ReadPosRankSum=0.577;SOR=0.666;VQSLOD=23.44;culprit=MQ	1/1	0/1	0/1	0.48213
chr19	17676377	G	T	AC=2;AF=0.378049;AN=6;ANN=T|intergenic_region|MODIFIER|LOC119864438-LOC119864382|LOC119864438-LOC119864382|intergenic_region|LOC119864438-LOC119864382|||n.17676377G>T||||||;BaseQRankSum=0.335;DP=2911;ExcessHet=0.072;FS=0.587;InbreedingCoeff=0.2138;MLEAC=70;MLEAF=0.389;MQ=60;MQRankSum=0;QD=22.32;ReadPosRankSum=0.167;SOR=0.63;VQSLOD=23.16;culprit=MQ	0/0	0/1	0/1	0.33795
chr19	17676392	G	GA,GAAA,GAA,GAAAA	AC=1,4,1,0;AF=0.335366,0.414634,0.134146,0.0487805;AN=6;ANN=GA|intergenic_region|MODIFIER|LOC119864438-LOC119864382|LOC119864438-LOC119864382|intergenic_region|LOC119864438-LOC119864382|||n.17676392_17676393insA||||||,GAA|intergenic_region|MODIFIER|LOC119864438-LOC119864382|LOC119864438-LOC119864382|intergenic_region|LOC119864438-LOC119864382|||n.17676392_17676393insAA||||||,GAAA|intergenic_regio…	2/2	1/2	2/3	0.30876, 0.1155, 0.3392, 0.05058, 0.00302, 0.00679
chr19	17676482	G	GCT	AC=1;AF=0.371951;AN=6;ANN=GCT|intergenic_region|MODIFIER|LOC119864438-LOC119864382|LOC119864438-LOC119864382|intergenic_region|LOC119864438-LOC119864382|||n.17676482_17676483insCT||||||;BaseQRankSum=0.218;DP=2858;ExcessHet=0.0097;FS=0;InbreedingCoeff=0.3004;MLEAC=65;MLEAF=0.361;MQ=59.97;MQRankSum=0;QD=29.15;ReadPosRankSum=-0.204;SOR=0.696	0/0	0|1	0|0	0.32612, 0.00126, 0.03775, 0.00327
chr19	17676505	TG	T	AC=1;AF=0.292683;AN=6;ANN=T|intergenic_region|MODIFIER|LOC119864438-LOC119864382|LOC119864438-LOC119864382|intergenic_region|LOC119864438-LOC119864382|||n.17676506delG||||||;BaseQRankSum=0;DP=2798;ExcessHet=1.0344;FS=0;InbreedingCoeff=0.064;MLEAC=51;MLEAF=0.283;MQ=59.97;MQRankSum=0;QD=20;ReadPosRankSum=-0.049;SOR=0.653	0/0	0/1	0/0	0.28535, 0.00025, 0.0005
chr19	17676506	G	*,T	AC=1,0;AF=0.292683,0.0792683;AN=6;ANN=T|intergenic_region|MODIFIER|LOC119864438-LOC119864382|LOC119864438-LOC119864382|intergenic_region|LOC119864438-LOC119864382|||n.17676506G>T||||||;BaseQRankSum=0.625;DP=2793;ExcessHet=0.0115;FS=0;InbreedingCoeff=0.2904;MLEAC=52,13;MLEAF=0.289,0.072;MQ=60;MQRankSum=0;QD=2.04;ReadPosRankSum=0.188;SOR=0.672;VQSLOD=20.18;culprit=MQ	0/0	0|1	0|0	0.28586, 0.04378, 0.00629
chr19	17676516	T	TGTTG,TG	AC=1,0;AF=0.335366,0.0365854;AN=6;ANN=TG|intergenic_region|MODIFIER|LOC119864438-LOC119864382|LOC119864438-LOC119864382|intergenic_region|LOC119864438-LOC119864382|||n.17676516_17676517insG||||||,TGTTG|intergenic_region|MODIFIER|LOC119864438-LOC119864382|LOC119864438-LOC119864382|intergenic_region|LOC119864438-LOC119864382|||n.17676516_17676517insGTTG||||||;BaseQRankSum=0;DP=2831;ExcessHet=0.0097…	0/0	0/1	0/0	0.01334, 0.31429, 0.03171
chr19	17676519	T	G	AC=1;AF=0.371951;AN=6;ANN=G|intergenic_region|MODIFIER|LOC119864438-LOC119864382|LOC119864438-LOC119864382|intergenic_region|LOC119864438-LOC119864382|||n.17676519T>G||||||;BaseQRankSum=-0.709;DP=2827;ExcessHet=0.0097;FS=0;InbreedingCoeff=0.2892;MLEAC=66;MLEAF=0.367;MQ=59.97;MQRankSum=0;QD=29.28;ReadPosRankSum=-0.314;SOR=0.741;VQSLOD=7.73;culprit=MQ	0/0	0|1	0/0	0.32738
chr19	17676522	GT	G	AC=4;AF=0.536585;AN=6;ANN=G|intergenic_region|MODIFIER|LOC119864438-LOC119864382|LOC119864438-LOC119864382|intergenic_region|LOC119864438-LOC119864382|||n.17676523delT||||||;BaseQRankSum=0;DP=2804;ExcessHet=0.0066;FS=0;InbreedingCoeff=0.3045;MLEAC=92;MLEAF=0.511;MQ=59.99;MQRankSum=0;QD=19.25;ReadPosRankSum=0.064;SOR=0.643	1/1	0/1	0/1	0.44942, 0.0312, 0.00403, 0.00554
chr19	17676523	T	*,G	AC=4,0;AF=0.536585,0.0121951;AN=6;ANN=G|intergenic_region|MODIFIER|LOC119864438-LOC119864382|LOC119864438-LOC119864382|intergenic_region|LOC119864438-LOC119864382|||n.17676523T>G||||||;BaseQRankSum=-0.864;DP=2809;ExcessHet=0.0252;FS=0.6;InbreedingCoeff=0.2637;MLEAC=93,2;MLEAF=0.517,0.011;MQ=60;MQRankSum=0;QD=0.53;ReadPosRankSum=0.471;SOR=0.583;VQSLOD=19.24;culprit=QD	1/1	0/1	0/1	0.45445, 0.05335
chr19	17676525	T	G	AC=2;AF=0.378049;AN=6;ANN=G|intergenic_region|MODIFIER|LOC119864438-LOC119864382|LOC119864438-LOC119864382|intergenic_region|LOC119864438-LOC119864382|||n.17676525T>G||||||;BaseQRankSum=-0.498;DP=2811;ExcessHet=0.0167;FS=1.903;InbreedingCoeff=0.2806;MLEAC=66;MLEAF=0.367;MQ=59.97;MQRankSum=0;QD=28.72;ReadPosRankSum=0.06;SOR=0.731;VQSLOD=7.83;culprit=MQ	0/0	0/1	0/1	0.32889
chr19	17676835	T	G	AC=2;AF=0.378049;AN=6;ANN=G|intergenic_region|MODIFIER|LOC119864438-LOC119864382|LOC119864438-LOC119864382|intergenic_region|LOC119864438-LOC119864382|||n.17676835T>G||||||;BaseQRankSum=-0.365;DP=2953;ExcessHet=0.072;FS=2.653;InbreedingCoeff=0.2245;MLEAC=69;MLEAF=0.383;MQ=60;MQRankSum=0;QD=21.21;ReadPosRankSum=0.36;SOR=0.864;VQSLOD=22.27;culprit=MQ	0/0	0/1	0/1	0.3387
chr19	17676989	A	C	AC=2;AF=0.378049;AN=6;ANN=C|intergenic_region|MODIFIER|LOC119864438-LOC119864382|LOC119864438-LOC119864382|intergenic_region|LOC119864438-LOC119864382|||n.17676989A>C||||||;BaseQRankSum=0;DP=3027;ExcessHet=0.072;FS=0;InbreedingCoeff=0.2244;MLEAC=69;MLEAF=0.383;MQ=60;MQRankSum=0;QD=21.35;ReadPosRankSum=0.074;SOR=0.655;VQSLOD=23.61;culprit=MQ	0/0	0/1	0/1	0.37796
chr19	17677022	T	C	AC=2;AF=0.378049;AN=6;ANN=C|intergenic_region|MODIFIER|LOC119864438-LOC119864382|LOC119864438-LOC119864382|intergenic_region|LOC119864438-LOC119864382|||n.17677022T>C||||||;BaseQRankSum=0;DP=2946;ExcessHet=0.072;FS=0;InbreedingCoeff=0.2244;MLEAC=69;MLEAF=0.383;MQ=60;MQRankSum=0;QD=21.42;ReadPosRankSum=0.169;SOR=0.733;VQSLOD=23.26;culprit=MQ	0/0	0/1	0/1	0.3392
chr19	17677048	A	C	AC=2;AF=0.268293;AN=6;ANN=C|intergenic_region|MODIFIER|LOC119864438-LOC119864382|LOC119864438-LOC119864382|intergenic_region|LOC119864438-LOC119864382|||n.17677048A>C||||||;BaseQRankSum=0.321;DP=2955;ExcessHet=0.8944;FS=2.536;InbreedingCoeff=0.0909;MLEAC=48;MLEAF=0.267;MQ=60;MQRankSum=0;QD=19.28;ReadPosRankSum=0.416;SOR=0.726;VQSLOD=22.99;culprit=MQ	0/0	0/1	0/1	0.18772
chr19	17677160	G	A	AC=2;AF=0.378049;AN=6;ANN=A|intergenic_region|MODIFIER|LOC119864438-LOC119864382|LOC119864438-LOC119864382|intergenic_region|LOC119864438-LOC119864382|||n.17677160G>A||||||;BaseQRankSum=-0.615;DP=3077;ExcessHet=0.072;FS=0.577;InbreedingCoeff=0.2244;MLEAC=69;MLEAF=0.383;MQ=60;MQRankSum=0;QD=21.83;ReadPosRankSum=-0.084;SOR=0.703;VQSLOD=23.77;culprit=MQ	0/0	0/1	0/1	0.3377
chr19	17677997	G	A	AC=6;AF=0.957317;AN=6;ANN=A|intergenic_region|MODIFIER|LOC119864438-LOC119864382|LOC119864438-LOC119864382|intergenic_region|LOC119864438-LOC119864382|||n.17677997G>A||||||;BaseQRankSum=1.05;DP=3208;ExcessHet=0.0072;FS=0;InbreedingCoeff=0.5539;MLEAC=173;MLEAF=0.961;MQ=60;MQRankSum=0;QD=33.8;ReadPosRankSum=-1.099;SOR=0.741;VQSLOD=20.59;culprit=MQ	1/1	1/1	1/1	0.92199
chr19	17678525	T	G	AC=6;AF=0.969512;AN=6;ANN=G|intergenic_region|MODIFIER|LOC119864438-LOC119864382|LOC119864438-LOC119864382|intergenic_region|LOC119864438-LOC119864382|||n.17678525T>G||||||;BaseQRankSum=1.95;DP=3446;ExcessHet=0.001;FS=0;InbreedingCoeff=0.793;MLEAC=175;MLEAF=0.972;MQ=60;MQRankSum=0;QD=34.28;ReadPosRankSum=0.763;SOR=0.599;VQSLOD=22.43;culprit=MQ	1/1	1/1	1/1	0.97081
chr19	17678571	C	A	AC=2;AF=0.378049;AN=6;ANN=A|intergenic_region|MODIFIER|LOC119864438-LOC119864382|LOC119864438-LOC119864382|intergenic_region|LOC119864438-LOC119864382|||n.17678571C>A||||||;BaseQRankSum=0.074;DP=3259;ExcessHet=0.072;FS=0;InbreedingCoeff=0.2244;MLEAC=69;MLEAF=0.383;MQ=60;MQRankSum=0;QD=21.86;ReadPosRankSum=0.264;SOR=0.673;VQSLOD=23.77;culprit=MQ	0/0	0/1	0/1	0.37192
chr19	17678713	G	C	AC=2;AF=0.378049;AN=6;ANN=C|intergenic_region|MODIFIER|LOC119864438-LOC119864382|LOC119864438-LOC119864382|intergenic_region|LOC119864438-LOC119864382|||n.17678713G>C||||||;BaseQRankSum=0;DP=3261;ExcessHet=0.072;FS=0;InbreedingCoeff=0.2244;MLEAC=69;MLEAF=0.383;MQ=60;MQRankSum=0;QD=22.06;ReadPosRankSum=0.318;SOR=0.709;VQSLOD=23.72;culprit=MQ	0/0	0/1	0/1	0.37267
chr19	17679246	G	GA,GAA,GAAA	AC=0,5,1;AF=0.512195,0.396341,0.0487805;AN=6;ANN=GA|intergenic_region|MODIFIER|LOC119864438-LOC119864382|LOC119864438-LOC119864382|intergenic_region|LOC119864438-LOC119864382|||n.17679246_17679247insA||||||,GAA|intergenic_region|MODIFIER|LOC119864438-LOC119864382|LOC119864438-LOC119864382|intergenic_region|LOC119864438-LOC119864382|||n.17679246_17679247insAA||||||,GAAA|intergenic_region|MODIFIER|…	2/3	2/2	2/2	0.44238, 0.37318, 0.05133, 0.00101, 0.02919, 0.00277
chr19	17679335	A	G	AC=6;AF=0.957317;AN=6;ANN=G|intergenic_region|MODIFIER|LOC119864438-LOC119864382|LOC119864438-LOC119864382|intergenic_region|LOC119864438-LOC119864382|||n.17679335A>G||||||;BaseQRankSum=0;DP=3216;ExcessHet=0.0072;FS=0;InbreedingCoeff=0.554;MLEAC=173;MLEAF=0.961;MQ=60;MQRankSum=0;QD=33.68;ReadPosRankSum=0.368;SOR=0.642;VQSLOD=22.9;culprit=MQ	1/1	1/1	1/1	0.91847
chr19	17679634	T	C	AC=2;AF=0.378049;AN=6;ANN=C|intergenic_region|MODIFIER|LOC119864438-LOC119864382|LOC119864438-LOC119864382|intergenic_region|LOC119864438-LOC119864382|||n.17679634T>C||||||;BaseQRankSum=0;DP=3270;ExcessHet=0.072;FS=3.511;InbreedingCoeff=0.2244;MLEAC=69;MLEAF=0.383;MQ=60;MQRankSum=0;QD=21.39;ReadPosRankSum=0.044;SOR=0.472;VQSLOD=22.32;culprit=MQ	0/0	0/1	0/1	0.37393
chr19	17680598	AAAAGAAAGAAAGAAAG	*,A	AC=0,2;AF=0.29375,0.175;AN=4;ANN=A|intergenic_region|MODIFIER|LOC119864438-LOC119864382|LOC119864438-LOC119864382|intergenic_region|LOC119864438-LOC119864382|||n.17680599_17680614delAAAGAAAGAAAGAAAG||||||;BaseQRankSum=0;DP=2196;ExcessHet=0;FS=0;InbreedingCoeff=0.5368;MLEAC=54,39;MLEAF=0.307,0.222;MQ=59.66;MQRankSum=0;QD=16.82;ReadPosRankSum=0.995;SOR=0.693	0/0	2|2	./.	0.17262, 0.23377, 0.00579, 0.00201, 0.00151, 0.00075
chr19	17680599	AAAG	*,AAAAGAAAGAAG,A	AC=2,2,0;AF=0.493243,0.256757,0.0135135;AN=4;ANN=A|intergenic_region|MODIFIER|LOC119864438-LOC119864382|LOC119864438-LOC119864382|intergenic_region|LOC119864438-LOC119864382|||n.17680600_17680602delAAG||||||,AAAAGAAAGAAG|intergenic_region|MODIFIER|LOC119864438-LOC119864382|LOC119864438-LOC119864382|intergenic_region|LOC119864438-LOC119864382|||n.17680601_17680602insAGAAAGAA||||||;BaseQRankSum=0;D…	2|2	1|1	./.	0.40639, 0.05058, 0.04731, 0.00025
chr19	17680606	GA	*,G	AC=2,0;AF=0.192308,0.00641026;AN=4;ANN=G|intergenic_region|MODIFIER|LOC119864438-LOC119864382|LOC119864438-LOC119864382|intergenic_region|LOC119864438-LOC119864382|||n.17680607delA||||||;BaseQRankSum=0.965;DP=1763;ExcessHet=0;FS=1.611;InbreedingCoeff=0.5121;MLEAC=45,1;MLEAF=0.271,0.006024;MQ=60;MQRankSum=0;QD=0.59;ReadPosRankSum=0.182;SOR=0.53	0/0	1|1	./.	0.01032, 0.25793
chr19	17680611	AAAG	*,A	AC=2,0;AF=0.198718,0.0128205;AN=4;ANN=A|intergenic_region|MODIFIER|LOC119864438-LOC119864382|LOC119864438-LOC119864382|intergenic_region|LOC119864438-LOC119864382|||n.17680612_17680614delAAG||||||;DP=1805;ExcessHet=0;FS=3.135;InbreedingCoeff=0.7355;MLEAC=41,6;MLEAF=0.238,0.035;MQ=59.14;MQRankSum=1.07;QD=2.72;ReadPosRankSum=-1.981;SOR=0.399	0/0	1|1	./.	0.02919, 0.26246
chr19	17680612	AAG	A,*	AC=0,2;AF=0.354839,0.241935;AN=4;ANN=A|intergenic_region|MODIFIER|LOC119864438-LOC119864382|LOC119864438-LOC119864382|intergenic_region|LOC119864438-LOC119864382|||n.17680613_17680614delAG||||||;BaseQRankSum=0;DP=1831;ExcessHet=0;FS=0.873;InbreedingCoeff=0.5049;MLEAC=60,54;MLEAF=0.429,0.386;MQ=59.65;MQRankSum=0;QD=18.62;ReadPosRankSum=1.74;SOR=0.541	0/0	2|2	./.	0.17438, 0.27579
chr19	17680614	G	*,GAA,GAAAGAAAGAAAGAAAGAAAGAAAGAAAGAAAGAAAGAAAGAAAAAAGAAAA,GAAAGAAAGAAAGAAAGAAAGAAAGAAAGAAAGA,GAAAGAAAGAAAGAAAGAAAGAAAGAAAGAAAGAAAGAAAGAAAAAGAA,GAAAGAAAGAAAGAAAGAAAGAAAGAAAGAAAGAAAGAAAGAAAGAAAGAAAAAAGAAAAAGAA	AC=2,0,0,0,0,0;AF=0.639344,0.204918,0.0491803,0,0.0163934,0.0327869;AN=2;ANN=GAA|intergenic_region|MODIFIER|LOC119864438-LOC119864382|LOC119864438-LOC119864382|intergenic_region|LOC119864438-LOC119864382|||n.17680614_17680615insAA||||||,GAAAGAAAGAAAGAAAGAAAGAAAGAAAGAAAGA|intergenic_region|MODIFIER|LOC119864438-LOC119864382|LOC119864438-LOC119864382|intergenic_region|LOC119864438-LOC119864382|||n.…	.	1|1	./.	0.45345, 0.08128, 0.00252, 0.01862, 0.00302, 0.00252
chr19	17680669	AAAGAAAG	A,*	AC=1,0;AF=0.0914634,0.0182927;AN=6;ANN=A|intergenic_region|MODIFIER|LOC119864438-LOC119864382|LOC119864438-LOC119864382|intergenic_region|LOC119864438-LOC119864382|||n.17680670_17680676delAAGAAAG||||||;BaseQRankSum=0;DP=2259;ExcessHet=0.0903;FS=3.442;InbreedingCoeff=0.2584;MLEAC=15,3;MLEAF=0.083,0.017;MQ=59.93;MQRankSum=0;QD=17.58;ReadPosRankSum=-0.207;SOR=0.514	0/0	0/1	0/0	0.04102, 0.08279
chr19	17680673	AAAG	*,A	AC=1,0;AF=0.109756,0.170732;AN=6;ANN=A|intergenic_region|MODIFIER|LOC119864438-LOC119864382|LOC119864438-LOC119864382|intergenic_region|LOC119864438-LOC119864382|||n.17680674_17680676delAAG||||||;BaseQRankSum=-0.822;DP=2329;ExcessHet=0;FS=1.358;InbreedingCoeff=0.6551;MLEAC=18,29;MLEAF=0.1,0.161;MQ=59.88;MQRankSum=0;QD=17.36;ReadPosRankSum=1.03;SOR=0.922	0/0	0/1	0/0	0.11751, 0.12909
chr19	17680674	AAGAAG	*,A	AC=1,0;AF=0.27439,0.0121951;AN=6;ANN=A|intergenic_region|MODIFIER|LOC119864438-LOC119864382|LOC119864438-LOC119864382|intergenic_region|LOC119864438-LOC119864382|||n.17680675_17680679delAGAAG||||||;BaseQRankSum=1.33;DP=2341;ExcessHet=0;FS=2.065;InbreedingCoeff=0.5556;MLEAC=47,2;MLEAF=0.261,0.011;MQ=60;MQRankSum=0;QD=0.73;ReadPosRankSum=0.64;SOR=0.903	0/0	0/1	0/0	0.2461, 0.00805
chr19	17680676	G	*,GA	AC=1,0;AF=0.290123,0.141975;AN=6;ANN=GA|intergenic_region|MODIFIER|LOC119864438-LOC119864382|LOC119864438-LOC119864382|intergenic_region|LOC119864438-LOC119864382|||n.17680676_17680677insA||||||;BaseQRankSum=-0.462;DP=2359;ExcessHet=0;FS=0.73;InbreedingCoeff=0.5303;MLEAC=54,35;MLEAF=0.303,0.197;MQ=59.79;MQRankSum=0;QD=13.71;ReadPosRankSum=0.444;SOR=0.794	0/0	0/1	0/0	0.25516, 0.12003, 0.00327, 0.00025, 0.00075, 0.0005
chr19	17680678	AG	A	AC=3;AF=0.313333;AN=6;ANN=A|intergenic_region|MODIFIER|LOC119864438-LOC119864382|LOC119864438-LOC119864382|intergenic_region|LOC119864438-LOC119864382|||n.17680679delG||||||;BaseQRankSum=0;DP=2633;ExcessHet=0;FS=0.682;InbreedingCoeff=0.561;MLEAC=54;MLEAF=0.325;MQ=58.67;MQRankSum=-0.45;QD=30.4;ReadPosRankSum=0.388;SOR=0.63	1|1	0/1	0/0	0.0843, 0.00856
chr19	17680925	AAG	A	AC=2;AF=0.378049;AN=6;ANN=A|intergenic_region|MODIFIER|LOC119864438-LOC119864382|LOC119864438-LOC119864382|intergenic_region|LOC119864438-LOC119864382|||n.17680926_17680927delAG||||||;BaseQRankSum=0;DP=3068;ExcessHet=0.072;FS=2.737;InbreedingCoeff=0.2244;MLEAC=69;MLEAF=0.383;MQ=60;MQRankSum=0;QD=26.6;ReadPosRankSum=0.056;SOR=0.549	0/0	0/1	0/1	0.37469
chr19	17681382	A	T	AC=2;AF=0.378049;AN=6;ANN=T|intergenic_region|MODIFIER|LOC119864438-LOC119864382|LOC119864438-LOC119864382|intergenic_region|LOC119864438-LOC119864382|||n.17681382A>T||||||;BaseQRankSum=0.053;DP=3092;ExcessHet=0.072;FS=1.939;InbreedingCoeff=0.2244;MLEAC=69;MLEAF=0.383;MQ=60;MQRankSum=0;QD=21.87;ReadPosRankSum=0.089;SOR=0.855;VQSLOD=23;culprit=MQ	0/0	0/1	0/1	0.33971
chr19	17681489	TA	T	AC=2;AF=0.378049;AN=6;ANN=T|intergenic_region|MODIFIER|LOC119864438-LOC119864382|LOC119864438-LOC119864382|intergenic_region|LOC119864438-LOC119864382|||n.17681490delA||||||;BaseQRankSum=0;DP=3246;ExcessHet=0.072;FS=1.925;InbreedingCoeff=0.2244;MLEAC=69;MLEAF=0.383;MQ=60;MQRankSum=0;QD=19.01;ReadPosRankSum=0.203;SOR=0.528	0/0	0/1	0/1	0.33795
chr19	17681837	A	C	AC=2;AF=0.826087;AN=2;ANN=C|intergenic_region|MODIFIER|LOC119864438-LOC119864382|LOC119864438-LOC119864382|intergenic_region|LOC119864438-LOC119864382|||n.17681837A>C||||||;BaseQRankSum=0;DP=2012;ExcessHet=0.0001;FS=5.793;InbreedingCoeff=0.36;MLEAC=108;MLEAF=1;MQ=54.68;MQRankSum=-2.924;QD=27.42;ReadPosRankSum=0.135;SOR=0.124;VQSLOD=-2.102;culprit=MQ	1/1	./.	./.	0.28359, 0.00302
chr19	17682080	T	C	AC=6;AF=0.957317;AN=6;ANN=C|intergenic_region|MODIFIER|LOC119864438-LOC119864382|LOC119864438-LOC119864382|intergenic_region|LOC119864438-LOC119864382|||n.17682080T>C||||||;BaseQRankSum=0.608;DP=3393;ExcessHet=0.0003;FS=0;InbreedingCoeff=0.5853;MLEAC=167;MLEAF=0.928;MQ=60;MQRankSum=0;QD=33.67;ReadPosRankSum=0.174;SOR=0.466;VQSLOD=22.89;culprit=MQ	1/1	1/1	1/1	0.91168
chr19	17682163	ATT	A,AT	AC=0,3;AF=0.0304878,0.384146;AN=6;ANN=A|intergenic_region|MODIFIER|LOC119864438-LOC119864382|LOC119864438-LOC119864382|intergenic_region|LOC119864438-LOC119864382|||n.17682164_17682165delTT||||||,AT|intergenic_region|MODIFIER|LOC119864438-LOC119864382|LOC119864438-LOC119864382|intergenic_region|LOC119864438-LOC119864382|||n.17682165delT||||||;BaseQRankSum=0;DP=3077;ExcessHet=1.3199;FS=0;Inbreedin…	0/2	0/2	0/2	0.4147, 0.02089, 0.02416
chr19	17682304	C	G	AC=2;AF=0.378049;AN=6;ANN=G|intergenic_region|MODIFIER|LOC119864438-LOC119864382|LOC119864438-LOC119864382|intergenic_region|LOC119864438-LOC119864382|||n.17682304C>G||||||;BaseQRankSum=0;DP=3170;ExcessHet=0.072;FS=1.971;InbreedingCoeff=0.2246;MLEAC=69;MLEAF=0.383;MQ=60;MQRankSum=0;QD=22.58;ReadPosRankSum=-0.096;SOR=0.863;VQSLOD=22.93;culprit=MQ	0/0	0/1	0/1	0.33946
chr19	17682724	A	C	AC=2;AF=0.378049;AN=6;ANN=C|intergenic_region|MODIFIER|LOC119864438-LOC119864382|LOC119864438-LOC119864382|intergenic_region|LOC119864438-LOC119864382|||n.17682724A>C||||||;BaseQRankSum=-0.488;DP=3238;ExcessHet=0.072;FS=0.574;InbreedingCoeff=0.2244;MLEAC=69;MLEAF=0.383;MQ=60;MQRankSum=0;QD=29.44;ReadPosRankSum=-0.145;SOR=0.775;VQSLOD=23.29;culprit=MQ	0/0	0|1	0|1	0.33593
chr19	17682726	TGAG	T	AC=2;AF=0.378049;AN=6;ANN=T|intergenic_region|MODIFIER|LOC119864438-LOC119864382|LOC119864438-LOC119864382|intergenic_region|LOC119864438-LOC119864382|||n.17682727_17682729delGAG||||||;BaseQRankSum=0;DP=3254;ExcessHet=0.072;FS=0.572;InbreedingCoeff=0.2244;MLEAC=69;MLEAF=0.383;MQ=60;MQRankSum=0;QD=29.3;ReadPosRankSum=-0.145;SOR=0.765	0/0	0|1	0|1	0.3377
chr19	17682779	A	C	AC=4;AF=0.567073;AN=6;ANN=C|intergenic_region|MODIFIER|LOC119864438-LOC119864382|LOC119864438-LOC119864382|intergenic_region|LOC119864438-LOC119864382|||n.17682779A>C||||||;BaseQRankSum=0;DP=3368;ExcessHet=0.0007;FS=0.643;InbreedingCoeff=0.375;MLEAC=96;MLEAF=0.533;MQ=60;MQRankSum=0;QD=25.81;ReadPosRankSum=-0.115;SOR=0.674;VQSLOD=23.78;culprit=MQ	1/1	0/1	0/1	0.5083
chr19	17682893	G	A	AC=4;AF=0.579268;AN=6;ANN=A|intergenic_region|MODIFIER|LOC119864438-LOC119864382|LOC119864438-LOC119864382|intergenic_region|LOC119864438-LOC119864382|||n.17682893G>A||||||;BaseQRankSum=0.231;DP=3223;ExcessHet=0.0038;FS=2.293;InbreedingCoeff=0.328;MLEAC=98;MLEAF=0.544;MQ=60;MQRankSum=0;QD=25.75;ReadPosRankSum=0.054;SOR=0.918;VQSLOD=22.11;culprit=MQ	1/1	0/1	0/1	0.52189
chr19	17683068	G	A	AC=4;AF=0.585366;AN=6;ANN=A|intergenic_region|MODIFIER|LOC119864438-LOC119864382|LOC119864438-LOC119864382|intergenic_region|LOC119864438-LOC119864382|||n.17683068G>A||||||;BaseQRankSum=0.151;DP=2384;ExcessHet=0.0019;FS=1.43;InbreedingCoeff=0.2825;MLEAC=103;MLEAF=0.572;MQ=59.96;MQRankSum=0;QD=27.22;ReadPosRankSum=0.277;SOR=0.548;VQSLOD=7.07;culprit=MQ	1/1	0/1	0/1	0.5224
chr19	17683083	CTTTTTTTTTT	C,CT,CTT,CTTTTT,CTTTTTT,CTTTTTTT	AC=1,5,0,0,0,0;AF=0.207317,0.359756,0.0609756,0.0792683,0.182927,0.0670732;AN=6;ANN=C|intergenic_region|MODIFIER|LOC119864438-LOC119864382|LOC119864438-LOC119864382|intergenic_region|LOC119864438-LOC119864382|||n.17683084_17683093delTTTTTTTTTT||||||,CT|intergenic_region|MODIFIER|LOC119864438-LOC119864382|LOC119864438-LOC119864382|intergenic_region|LOC119864438-LOC119864382|||n.17683085_17683093de…	1/2	2/2	2/2	0.11626, 0.34675, 0.0848, 0.05259, 0.11273, 0.08228
chr19	17683427	G	A	AC=2;AF=0.378049;AN=6;ANN=A|intergenic_region|MODIFIER|LOC119864438-LOC119864382|LOC119864438-LOC119864382|intergenic_region|LOC119864438-LOC119864382|||n.17683427G>A||||||;BaseQRankSum=0;DP=3081;ExcessHet=0.072;FS=0;InbreedingCoeff=0.2244;MLEAC=69;MLEAF=0.383;MQ=60;MQRankSum=0;QD=21.54;ReadPosRankSum=0.282;SOR=0.704;VQSLOD=23.64;culprit=MQ	0/0	0/1	0/1	0.33317
chr19	17684249	C	CT	AC=4;AF=0.567073;AN=6;ANN=CT|intergenic_region|MODIFIER|LOC119864438-LOC119864382|LOC119864438-LOC119864382|intergenic_region|LOC119864438-LOC119864382|||n.17684249_17684250insT||||||;BaseQRankSum=0;DP=3279;ExcessHet=0.0007;FS=1.427;InbreedingCoeff=0.375;MLEAC=96;MLEAF=0.533;MQ=60;MQRankSum=0;QD=26.21;ReadPosRankSum=0.259;SOR=0.843	1/1	0/1	0/1	0.48742
chr19	17684336	G	T	AC=6;AF=0.957317;AN=6;ANN=T|intergenic_region|MODIFIER|LOC119864438-LOC119864382|LOC119864438-LOC119864382|intergenic_region|LOC119864438-LOC119864382|||n.17684336G>T||||||;BaseQRankSum=0;DP=3436;ExcessHet=0.0003;FS=0;InbreedingCoeff=0.5854;MLEAC=167;MLEAF=0.928;MQ=60;MQRankSum=0;QD=33.24;ReadPosRankSum=0.073;SOR=0.701;VQSLOD=23.34;culprit=MQ	1/1	1/1	1/1	0.90463
chr19	17684673	G	A	AC=4;AF=0.579268;AN=6;ANN=A|intergenic_region|MODIFIER|LOC119864438-LOC119864382|LOC119864438-LOC119864382|intergenic_region|LOC119864438-LOC119864382|||n.17684673G>A||||||;BaseQRankSum=0;DP=3262;ExcessHet=0.0038;FS=0.639;InbreedingCoeff=0.328;MLEAC=98;MLEAF=0.544;MQ=60;MQRankSum=0;POSITIVE_TRAIN_SITE;QD=25.44;ReadPosRankSum=0.021;SOR=0.767;VQSLOD=25.11;culprit=MQ	1/1	0/1	0/1	0.52365
chr19	17684752	C	T	AC=2;AF=0.378049;AN=6;ANN=T|intergenic_region|MODIFIER|LOC119864438-LOC119864382|LOC119864438-LOC119864382|intergenic_region|LOC119864438-LOC119864382|||n.17684752C>T||||||;BaseQRankSum=0;DP=3183;ExcessHet=0.072;FS=0;InbreedingCoeff=0.2244;MLEAC=69;MLEAF=0.383;MQ=60;MQRankSum=0;QD=21.89;ReadPosRankSum=-0.018;SOR=0.68;VQSLOD=23.88;culprit=MQ	0/0	0/1	0/1	0.33619
chr19	17685067	G	GTATTT	AC=4;AF=0.579268;AN=6;ANN=GTATTT|intergenic_region|MODIFIER|LOC119864438-LOC119864382|LOC119864438-LOC119864382|intergenic_region|LOC119864438-LOC119864382|||n.17685067_17685068insTATTT||||||;BaseQRankSum=0;DP=3344;ExcessHet=0.0038;FS=0.656;InbreedingCoeff=0.328;MLEAC=98;MLEAF=0.544;MQ=60;MQRankSum=0;QD=34.26;ReadPosRankSum=-0.267;SOR=0.592	1/1	0/1	0/1	0.55964
chr19	17685435	T	G	AC=6;AF=0.969512;AN=6;ANN=G|intergenic_region|MODIFIER|LOC119864438-LOC119864382|LOC119864438-LOC119864382|intergenic_region|LOC119864438-LOC119864382|||n.17685435T>G||||||;BaseQRankSum=1.11;DP=3222;ExcessHet=0.0072;FS=0;InbreedingCoeff=0.5541;MLEAC=173;MLEAF=0.961;MQ=59.99;MQRankSum=0;QD=33.99;ReadPosRankSum=1.07;SOR=0.735;VQSLOD=6.98;culprit=MQ	1/1	1/1	1/1	0.94942
chr19	17685704	AAAAAAAAGAG	AAG,*	AC=2,1;AF=0.296296,0.0740741;AN=4;ANN=AAG|intergenic_region|MODIFIER|LOC119864438-LOC119864382|LOC119864438-LOC119864382|intergenic_region|LOC119864438-LOC119864382|||n.17685706_17685713delAAAAAAGA||||||;BaseQRankSum=0;DP=1648;ExcessHet=0.4155;FS=0;InbreedingCoeff=0.1354;MLEAC=47,10;MLEAF=0.264,0.056;MQ=59.94;MQRankSum=0;QD=6.41;ReadPosRankSum=1.04;SOR=0.673	1/2	0/1	./.	0.19074, 0.05662, 0.00554, 0.0005
chr19	17685705	AAAAAAAGAG	*,AAG	AC=2,0;AF=0.358025,0.0987654;AN=4;ANN=AAG|intergenic_region|MODIFIER|LOC119864438-LOC119864382|LOC119864438-LOC119864382|intergenic_region|LOC119864438-LOC119864382|||n.17685707_17685713delAAAAAGA||||||;BaseQRankSum=0;DP=1662;ExcessHet=0.1104;FS=3.522;InbreedingCoeff=0.2311;MLEAC=57,17;MLEAF=0.32,0.096;MQ=59.92;MQRankSum=0;QD=1.71;ReadPosRankSum=1.44;SOR=0.486	0/1	0/1	./.	0.24736, 0.00226, 0.07776, 0.00025
chr19	17685710	AAGAG	*,AAG,AAGAGAG,GAGAG	AC=3,0,0,0;AF=0.530864,0.0246914,0,0.00617284;AN=4;ANN=GAGAG|intergenic_region|MODIFIER|LOC119864438-LOC119864382|LOC119864438-LOC119864382|intergenic_region|LOC119864438-LOC119864382|||n.17685710A>G||||||,AAG|intergenic_region|MODIFIER|LOC119864438-LOC119864382|LOC119864438-LOC119864382|intergenic_region|LOC119864438-LOC119864382|||n.17685713_17685714delAG||||||,AAGAGAG|intergenic_region|MODIFIE…	1/1	0/1	./.	0.41042, 0.09512, 0.00252, 0.04026, 0.01409, 0.00981
chr19	17685712	G	*,A	AC=3,0;AF=0.54321,0.0185185;AN=4;ANN=A|intergenic_region|MODIFIER|LOC119864438-LOC119864382|LOC119864438-LOC119864382|intergenic_region|LOC119864438-LOC119864382|||n.17685712G>A||||||;BaseQRankSum=0;DP=1711;ExcessHet=0.0576;FS=0.561;InbreedingCoeff=0.1512;MLEAC=98,3;MLEAF=0.551,0.017;MQ=59.24;MQRankSum=0;NEGATIVE_TRAIN_SITE;QD=0.25;ReadPosRankSum=0.598;SOR=0.629;VQSLOD=-2.198;culprit=QD	1/1	0/1	./.	0.50478, 0.00327
chr19	17686106	GTT	G,GT	AC=1,2;AF=0.317073,0.359756;AN=6;ANN=G|intergenic_region|MODIFIER|LOC119864438-LOC119864382|LOC119864438-LOC119864382|intergenic_region|LOC119864438-LOC119864382|||n.17686107_17686108delTT||||||,GT|intergenic_region|MODIFIER|LOC119864438-LOC119864382|LOC119864438-LOC119864382|intergenic_region|LOC119864438-LOC119864382|||n.17686108delT||||||;BaseQRankSum=-0.366;DP=1571;ExcessHet=4.8926;FS=32.993;…	0/2	1/2	0/0	0.27504, 0.01661, 0.37645, 0.00856, 0.00151, 0.00126
chr19	17686126	CTTT	CTT,CTTTT,CT,TTTT,C	AC=1,0,0,1,0;AF=0.378049,0.0426829,0.0243902,0.0304878,0.0121951;AN=6;ANN=TTTT|intergenic_region|MODIFIER|LOC119864438-LOC119864382|LOC119864438-LOC119864382|intergenic_region|LOC119864438-LOC119864382|||n.17686126C>T||||||,C|intergenic_region|MODIFIER|LOC119864438-LOC119864382|LOC119864438-LOC119864382|intergenic_region|LOC119864438-LOC119864382|||n.17686127_17686129delTTT||||||,CT|intergenic_re…	0/4	0/1	0/0	0.27957, 0.03171, 0.01409, 0.02441, 0.02718, 0.00226
chr19	17686127	T	*,C	AC=1,0;AF=0.426829,0.0121951;AN=6;ANN=C|intergenic_region|MODIFIER|LOC119864438-LOC119864382|LOC119864438-LOC119864382|intergenic_region|LOC119864438-LOC119864382|||n.17686127T>C||||||;BaseQRankSum=0.21;DP=1393;ExcessHet=1.2081;FS=0.641;InbreedingCoeff=0.009;MLEAC=82,3;MLEAF=0.466,0.017;MQ=59.44;MQRankSum=0;NEGATIVE_TRAIN_SITE;QD=0.13;ReadPosRankSum=-0.157;SOR=0.834;VQSLOD=0.264;culprit=QD	0/0	0/1	0/0	0.30876, 0.04253
chr19	17686128	T	C,*	AC=1,0;AF=0.286585,0.0609756;AN=6;ANN=C|intergenic_region|MODIFIER|LOC119864438-LOC119864382|LOC119864438-LOC119864382|intergenic_region|LOC119864438-LOC119864382|||n.17686128T>C||||||;BaseQRankSum=0;DP=1502;ExcessHet=0.8205;FS=17.117;InbreedingCoeff=0.0887;MLEAC=56,8;MLEAF=0.318,0.045;MQ=59.5;MQRankSum=0;QD=16.45;ReadPosRankSum=0.674;SOR=1.745;VQSLOD=2.04;culprit=MQ	0/0	0|1	0/0	0.22949, 0.02969
chr19	17687321	A	C	AC=2;AF=0.378049;AN=6;ANN=C|intergenic_region|MODIFIER|LOC119864438-LOC119864382|LOC119864438-LOC119864382|intergenic_region|LOC119864438-LOC119864382|||n.17687321A>C||||||;BaseQRankSum=0.079;DP=3132;ExcessHet=0.072;FS=0;InbreedingCoeff=0.2244;MLEAC=69;MLEAF=0.383;MQ=60;MQRankSum=0;QD=22.03;ReadPosRankSum=0.09;SOR=0.667;VQSLOD=23.84;culprit=MQ	0/0	0/1	0/1	0.35481
chr19	17687938	G	A	AC=4;AF=0.701219;AN=6;ANN=A|intergenic_region|MODIFIER|LOC119864438-LOC119864382|LOC119864438-LOC119864382|intergenic_region|LOC119864438-LOC119864382|||n.17687938G>A||||||;BaseQRankSum=0;DP=3432;ExcessHet=0.5964;FS=1.422;InbreedingCoeff=0.1175;MLEAC=127;MLEAF=0.706;MQ=60;MQRankSum=0;QD=26.01;ReadPosRankSum=-0.013;SOR=0.837;VQSLOD=22.85;culprit=MQ	1/1	0/1	0/1	0.74761
chr19	17688906	G	A	AC=2;AF=0.378049;AN=6;ANN=A|intergenic_region|MODIFIER|LOC119864438-LOC119864382|LOC119864438-LOC119864382|intergenic_region|LOC119864438-LOC119864382|||n.17688906G>A||||||;BaseQRankSum=0;DP=3255;ExcessHet=0.072;FS=0;InbreedingCoeff=0.2244;MLEAC=69;MLEAF=0.383;MQ=60;MQRankSum=0;QD=22.5;ReadPosRankSum=-0.031;SOR=0.658;VQSLOD=23.89;culprit=MQ	0/0	0/1	0/1	0.34726
chr19	17689079	A	G	AC=2;AF=0.402439;AN=6;ANN=G|intergenic_region|MODIFIER|LOC119864438-LOC119864382|LOC119864438-LOC119864382|intergenic_region|LOC119864438-LOC119864382|||n.17689079A>G||||||;BaseQRankSum=0.563;DP=2970;ExcessHet=0.0025;FS=1.281;InbreedingCoeff=0.3418;MLEAC=77;MLEAF=0.428;MQ=59.97;MQRankSum=0;QD=23.67;ReadPosRankSum=0.095;SOR=0.806;VQSLOD=8.03;culprit=MQ	0/0	0/1	0/1	0.43055
chr19	17689320	T	C	AC=2;AF=0.402439;AN=6;ANN=C|intergenic_region|MODIFIER|LOC119864438-LOC119864382|LOC119864438-LOC119864382|intergenic_region|LOC119864438-LOC119864382|||n.17689320T>C||||||;BaseQRankSum=-0.08;DP=3218;ExcessHet=0.0025;FS=2.852;InbreedingCoeff=0.3418;MLEAC=77;MLEAF=0.428;MQ=60;MQRankSum=0;QD=23.01;ReadPosRankSum=0.321;SOR=0.503;VQSLOD=22.81;culprit=MQ	0/0	0/1	0/1	0.42703
chr19	17689690	GA	G	AC=2;AF=0.378049;AN=6;ANN=G|intergenic_region|MODIFIER|LOC119864438-LOC119864382|LOC119864438-LOC119864382|intergenic_region|LOC119864438-LOC119864382|||n.17689691delA||||||;BaseQRankSum=-0.291;DP=3192;ExcessHet=0.072;FS=0.564;InbreedingCoeff=0.2244;MLEAC=69;MLEAF=0.383;MQ=60;MQRankSum=0;QD=25.57;ReadPosRankSum=0.111;SOR=0.77	0/0	0/1	0/1	0.34776
chr19	17690138	C	T	AC=2;AF=0.378049;AN=6;ANN=T|intergenic_region|MODIFIER|LOC119864438-LOC119864382|LOC119864438-LOC119864382|intergenic_region|LOC119864438-LOC119864382|||n.17690138C>T||||||;BaseQRankSum=0.123;DP=3194;ExcessHet=0.072;FS=2.741;InbreedingCoeff=0.2244;MLEAC=69;MLEAF=0.383;MQ=60;MQRankSum=0;QD=29.78;ReadPosRankSum=0.514;SOR=0.589;VQSLOD=22.43;culprit=MQ	0/0	0|1	0|1	0.34776
chr19	17690139	T	A	AC=2;AF=0.378049;AN=6;ANN=A|intergenic_region|MODIFIER|LOC119864438-LOC119864382|LOC119864438-LOC119864382|intergenic_region|LOC119864438-LOC119864382|||n.17690139T>A||||||;BaseQRankSum=0;DP=3178;ExcessHet=0.072;FS=2.741;InbreedingCoeff=0.2244;MLEAC=69;MLEAF=0.383;MQ=60;MQRankSum=0;QD=29.78;ReadPosRankSum=0.502;SOR=0.589;VQSLOD=22.42;culprit=MQ	0/0	0|1	0|1	0.34776
chr19	17690447	G	C	AC=2;AF=0.378049;AN=6;ANN=C|intergenic_region|MODIFIER|LOC119864438-LOC119864382|LOC119864438-LOC119864382|intergenic_region|LOC119864438-LOC119864382|||n.17690447G>C||||||;BaseQRankSum=0;DP=3216;ExcessHet=0.072;FS=0;InbreedingCoeff=0.2244;MLEAC=69;MLEAF=0.383;MQ=60;MQRankSum=0;QD=29.44;ReadPosRankSum=-0.141;SOR=0.677;VQSLOD=23.6;culprit=MQ	0/0	0|1	0|1	0.34952
chr19	17690454	A	C	AC=2;AF=0.378049;AN=6;ANN=C|intergenic_region|MODIFIER|LOC119864438-LOC119864382|LOC119864438-LOC119864382|intergenic_region|LOC119864438-LOC119864382|||n.17690454A>C||||||;BaseQRankSum=0;DP=3205;ExcessHet=0.072;FS=0;InbreedingCoeff=0.2244;MLEAC=69;MLEAF=0.383;MQ=60;MQRankSum=0;POSITIVE_TRAIN_SITE;QD=29.37;ReadPosRankSum=0.431;SOR=0.683;VQSLOD=24.78;culprit=MQ	0/0	0|1	0|1	0.34701
chr19	17690906	A	G	AC=2;AF=0.378049;AN=6;ANN=G|intergenic_region|MODIFIER|LOC119864438-LOC119864382|LOC119864438-LOC119864382|intergenic_region|LOC119864438-LOC119864382|||n.17690906A>G||||||;BaseQRankSum=0.093;DP=3189;ExcessHet=0.072;FS=0.57;InbreedingCoeff=0.2244;MLEAC=69;MLEAF=0.383;MQ=60;MQRankSum=0;QD=21.77;ReadPosRankSum=0.095;SOR=0.735;VQSLOD=23.84;culprit=MQ	0/0	0/1	0/1	0.34927
chr19	17690980	A	G	AC=2;AF=0.378049;AN=6;ANN=G|intergenic_region|MODIFIER|LOC119864438-LOC119864382|LOC119864438-LOC119864382|intergenic_region|LOC119864438-LOC119864382|||n.17690980A>G||||||;BaseQRankSum=0;DP=3327;ExcessHet=0.072;FS=2.749;InbreedingCoeff=0.2244;MLEAC=69;MLEAF=0.383;MQ=60;MQRankSum=0;QD=21.99;ReadPosRankSum=0.057;SOR=0.485;VQSLOD=22.66;culprit=MQ	0/0	0/1	0/1	0.34902
chr19	17691240	CCT	C	AC=2;AF=0.432927;AN=6;ANN=C|intergenic_region|MODIFIER|LOC119864438-LOC119864382|LOC119864438-LOC119864382|intergenic_region|LOC119864438-LOC119864382|||n.17691241_17691242delCT||||||;BaseQRankSum=0;DP=3061;ExcessHet=0.0496;FS=0;InbreedingCoeff=0.2378;MLEAC=82;MLEAF=0.456;MQ=54.73;MQRankSum=-0.483;QD=23.85;ReadPosRankSum=0.031;SOR=0.722	0/0	0/1	0/1	0.42451, 0.00755
chr19	17691337	A	G	AC=4;AF=0.701219;AN=6;ANN=G|intergenic_region|MODIFIER|LOC119864438-LOC119864382|LOC119864438-LOC119864382|intergenic_region|LOC119864438-LOC119864382|||n.17691337A>G||||||;BaseQRankSum=0;DP=3446;ExcessHet=0.5964;FS=0;InbreedingCoeff=0.1175;MLEAC=127;MLEAF=0.706;MQ=59.99;MQRankSum=0;QD=25.82;ReadPosRankSum=0.122;SOR=0.722;VQSLOD=10.18;culprit=MQ	1/1	0/1	0/1	0.75289
chr19	17694793	CAAAA	CAA,CAAA,C,CA,CAAAAA	AC=0,4,1,0,0;AF=0.140244,0.347561,0.0304878,0.0182927,0.0121951;AN=6;ANN=C|intergenic_region|MODIFIER|LOC119864438-LOC119864382|LOC119864438-LOC119864382|intergenic_region|LOC119864438-LOC119864382|||n.17694794_17694797delAAAA||||||,CA|intergenic_region|MODIFIER|LOC119864438-LOC119864382|LOC119864438-LOC119864382|intergenic_region|LOC119864438-LOC119864382|||n.17694795_17694797delAAA||||||,CAA|in…	2/2	2/3	0/2	0.31958, 0.04001, 0.06694, 0.01434, 0.00881, 0.00201
chr19	17694846	G	A	AC=4;AF=0.463415;AN=6;ANN=A|intergenic_region|MODIFIER|LOC119864438-LOC119864382|LOC119864438-LOC119864382|intergenic_region|LOC119864438-LOC119864382|||n.17694846G>A||||||;BaseQRankSum=0.792;DP=2679;ExcessHet=0.2922;FS=0;InbreedingCoeff=0.1457;MLEAC=81;MLEAF=0.45;MQ=59.98;MQRankSum=0;QD=21.41;ReadPosRankSum=0.307;SOR=0.719;VQSLOD=8;culprit=MQ	1/1	0/1	0/1	0.40614
chr19	17695643	CTTTTTTTTTTTTTTTTTTT	CTTTTTTTTTTTTT,CTTTTTTTTTTTTTT,CTTTTTTTTTTTTTTTTT,CTTTTTTTTTTTTTTT,C,CT	AC=1,1,0,0,0,0;AF=0.0875,0.18125,0.1,0.1125,0.00625,0.00625;AN=6;ANN=C|intergenic_region|MODIFIER|LOC119864438-LOC119864382|LOC119864438-LOC119864382|intergenic_region|LOC119864438-LOC119864382|||n.17695644_17695662delTTTTTTTTTTTTTTTTTTT||||||,CT|intergenic_region|MODIFIER|LOC119864438-LOC119864382|LOC119864438-LOC119864382|intergenic_region|LOC119864438-LOC119864382|||n.17695645_17695662delTTTTT…	0/1	0/0	0/2	0.11953, 0.06442, 0.0531, 0.05385, 0.03976, 0.01661
chr19	17696682	GTC	G	AC=4;AF=0.487805;AN=6;ANN=G|intergenic_region|MODIFIER|LOC119864438-LOC119864382|LOC119864438-LOC119864382|intergenic_region|LOC119864438-LOC119864382|||n.17696683_17696684delTC||||||;BaseQRankSum=0;DP=3041;ExcessHet=0.9275;FS=3.451;InbreedingCoeff=0.0771;MLEAC=88;MLEAF=0.489;MQ=60;MQRankSum=0;QD=26.56;ReadPosRankSum=0;SOR=0.943	1/1	0/1	0/1	0.4693, 0.00025
chr19	17696724	C	CA	AC=1;AF=0.134146;AN=6;ANN=CA|intergenic_region|MODIFIER|LOC119864438-LOC119864382|LOC119864438-LOC119864382|intergenic_region|LOC119864438-LOC119864382|||n.17696724_17696725insA||||||;BaseQRankSum=0.375;DP=2817;ExcessHet=2.3589;FS=0.565;InbreedingCoeff=0.0107;MLEAC=25;MLEAF=0.139;MQ=59.94;MQRankSum=0;QD=12.36;ReadPosRankSum=0.335;SOR=0.804	0/1	0/0	0/0	0.1623, 0.00025
chr19	17696725	AAAC	A	AC=3;AF=0.365854;AN=6;ANN=A|intergenic_region|MODIFIER|LOC119864438-LOC119864382|LOC119864438-LOC119864382|intergenic_region|LOC119864438-LOC119864382|||n.17696726_17696728delAAC||||||;BaseQRankSum=0;DP=2882;ExcessHet=0.8188;FS=0.552;InbreedingCoeff=0.1086;MLEAC=63;MLEAF=0.35;MQ=59.98;MQRankSum=0;QD=22.38;ReadPosRankSum=0;SOR=0.625	0/1	0/1	0|1	0.34449
chr19	17696727	AC	*,A	AC=3,0;AF=0.365854,0.097561;AN=6;ANN=A|intergenic_region|MODIFIER|LOC119864438-LOC119864382|LOC119864438-LOC119864382|intergenic_region|LOC119864438-LOC119864382|||n.17696728delC||||||;BaseQRankSum=0.319;DP=2858;ExcessHet=5.8674;FS=0.53;InbreedingCoeff=-0.065;MLEAC=63,19;MLEAF=0.35,0.106;MQ=59.9;MQRankSum=0;QD=1.63;ReadPosRankSum=-0.021;SOR=0.756	0/1	0/1	0|1	0.34499, 0.11626
chr19	17696728	C	*,A	AC=3,0;AF=0.463415,0.0121951;AN=6;ANN=A|intergenic_region|MODIFIER|LOC119864438-LOC119864382|LOC119864438-LOC119864382|intergenic_region|LOC119864438-LOC119864382|||n.17696728C>A||||||;BaseQRankSum=0.57;DP=2856;ExcessHet=3.7467;FS=0.533;InbreedingCoeff=-0.0169;MLEAC=82,2;MLEAF=0.456,0.011;MQ=60;MQRankSum=0;QD=0.03;ReadPosRankSum=0.89;SOR=0.77;VQSLOD=18.73;culprit=QD	0/1	0/1	0|1	0.45546, 0.02944
chr19	17696730	AAC	A	AC=1;AF=0.128049;AN=6;ANN=A|intergenic_region|MODIFIER|LOC119864438-LOC119864382|LOC119864438-LOC119864382|intergenic_region|LOC119864438-LOC119864382|||n.17696731_17696732delAC||||||;BaseQRankSum=0.449;DP=2785;ExcessHet=10.6984;FS=1.216;InbreedingCoeff=-0.0952;MLEAC=22;MLEAF=0.122;MQ=59.93;MQRankSum=0;QD=7.32;ReadPosRankSum=0.517;SOR=0.828	0/1	0/0	0/0	0.13815
chr19	17696731	AC	*,A	AC=1,0;AF=0.134146,0.00609756;AN=6;ANN=A|intergenic_region|MODIFIER|LOC119864438-LOC119864382|LOC119864438-LOC119864382|intergenic_region|LOC119864438-LOC119864382|||n.17696732delC||||||;BaseQRankSum=0.567;DP=2783;ExcessHet=2.718;FS=1.915;InbreedingCoeff=0.0082;MLEAC=23,2;MLEAF=0.128,0.011;MQ=59.98;MQRankSum=0;QD=0.07;ReadPosRankSum=1.16;SOR=0.881	0/1	0/0	0/0	0.13588, 0.03447
chr19	17696732	CA	CAA,*,AA	AC=3,1,0;AF=0.27439,0.128049,0.103659;AN=6;ANN=AA|intergenic_region|MODIFIER|LOC119864438-LOC119864382|LOC119864438-LOC119864382|intergenic_region|LOC119864438-LOC119864382|||n.17696732C>A||||||,CAA|intergenic_region|MODIFIER|LOC119864438-LOC119864382|LOC119864438-LOC119864382|intergenic_region|LOC119864438-LOC119864382|||n.17696733_17696734insA||||||;BaseQRankSum=0;DP=2827;ExcessHet=0.9275;FS=3.…	1/2	0/1	0|1	0.15299, 0.2924, 0.1384, 0.00453, 0.00151
chr19	17696894	A	G	AC=4;AF=0.487805;AN=6;ANN=G|intergenic_region|MODIFIER|LOC119864438-LOC119864382|LOC119864438-LOC119864382|intergenic_region|LOC119864438-LOC119864382|||n.17696894A>G||||||;BaseQRankSum=0;DP=3308;ExcessHet=0.9275;FS=0.544;InbreedingCoeff=0.0879;MLEAC=87;MLEAF=0.483;MQ=60;MQRankSum=0;QD=20.08;ReadPosRankSum=0.437;SOR=0.632;VQSLOD=23.33;culprit=MQ	1/1	0/1	0/1	0.48616
chr19	17696995	T	A	AC=4;AF=0.597561;AN=6;ANN=A|intergenic_region|MODIFIER|LOC119864438-LOC119864382|LOC119864438-LOC119864382|intergenic_region|LOC119864438-LOC119864382|||n.17696995T>A||||||;BaseQRankSum=0;DP=3211;ExcessHet=2.0582;FS=1.914;InbreedingCoeff=0.0278;MLEAC=108;MLEAF=0.6;MQ=60;MQRankSum=0;QD=21.96;ReadPosRankSum=-0.056;SOR=0.552;VQSLOD=23.48;culprit=MQ	1/1	0/1	0/1	0.65375
chr19	17697043	C	G	AC=4;AF=0.487805;AN=6;ANN=G|intergenic_region|MODIFIER|LOC119864438-LOC119864382|LOC119864438-LOC119864382|intergenic_region|LOC119864438-LOC119864382|||n.17697043C>G||||||;BaseQRankSum=0;DP=3203;ExcessHet=0.9275;FS=0;InbreedingCoeff=0.0879;MLEAC=87;MLEAF=0.483;MQ=60;MQRankSum=0;QD=21.08;ReadPosRankSum=-0.127;SOR=0.699;VQSLOD=23.8;culprit=MQ	1/1	0/1	0/1	0.49019, 0.00151
chr19	17697061	A	G	AC=4;AF=0.597561;AN=6;ANN=G|intergenic_region|MODIFIER|LOC119864438-LOC119864382|LOC119864438-LOC119864382|intergenic_region|LOC119864438-LOC119864382|||n.17697061A>G||||||;BaseQRankSum=0;DP=3280;ExcessHet=3.7998;FS=0;InbreedingCoeff=-0.0286;MLEAC=110;MLEAF=0.611;MQ=60;MQRankSum=0;QD=22.11;ReadPosRankSum=0;SOR=0.714;VQSLOD=23.84;culprit=MQ	1/1	0/1	0/1	0.65903
chr19	17697207	AT	A	AC=4;AF=0.47561;AN=6;ANN=A|intergenic_region|MODIFIER|LOC119864438-LOC119864382|LOC119864438-LOC119864382|intergenic_region|LOC119864438-LOC119864382|||n.17697208delT||||||;BaseQRankSum=0;DP=3066;ExcessHet=0.469;FS=0.559;InbreedingCoeff=0.1306;MLEAC=85;MLEAF=0.472;MQ=59.99;MQRankSum=0;QD=23.2;ReadPosRankSum=0.107;SOR=0.653	1/1	0/1	0/1	0.48691
chr19	17697618	C	T	AC=4;AF=0.47561;AN=6;ANN=T|intergenic_region|MODIFIER|LOC119864438-LOC119864382|LOC119864438-LOC119864382|intergenic_region|LOC119864438-LOC119864382|||n.17697618C>T||||||;BaseQRankSum=0;DP=3074;ExcessHet=0.469;FS=0.565;InbreedingCoeff=0.1306;MLEAC=85;MLEAF=0.472;MQ=60;MQRankSum=0;QD=21.62;ReadPosRankSum=-0.19;SOR=0.756;VQSLOD=23.6;culprit=MQ	1/1	0/1	0/1	0.47609, 0.00025
chr19	17697860	TAAA	TAA,TA,T,TAAAA	AC=4,1,0,0;AF=0.481707,0.152439,0.0182927,0.097561;AN=6;ANN=T|intergenic_region|MODIFIER|LOC119864438-LOC119864382|LOC119864438-LOC119864382|intergenic_region|LOC119864438-LOC119864382|||n.17697861_17697863delAAA||||||,TA|intergenic_region|MODIFIER|LOC119864438-LOC119864382|LOC119864438-LOC119864382|intergenic_region|LOC119864438-LOC119864382|||n.17697862_17697863delAA||||||,TAA|intergenic_region…	0/1	1/1	1/2	0.16633, 0.36915, 0.10745, 0.02793, 0.01862, 0.00352
chr19	17698737	A	G	AC=4;AF=0.47561;AN=6;ANN=G|intergenic_region|MODIFIER|LOC119864438-LOC119864382|LOC119864438-LOC119864382|intergenic_region|LOC119864438-LOC119864382|||n.17698737A>G||||||;BaseQRankSum=0;DP=3280;ExcessHet=0.469;FS=0.56;InbreedingCoeff=0.1306;MLEAC=85;MLEAF=0.472;MQ=60;MQRankSum=0;POSITIVE_TRAIN_SITE;QD=20.99;ReadPosRankSum=0.307;SOR=0.797;VQSLOD=24.82;culprit=MQ	1/1	0/1	0/1	0.47937, 0.0005
chr19	17699327	T	TA	AC=4;AF=0.487805;AN=6;ANN=TA|intergenic_region|MODIFIER|LOC119864438-LOC119864382|LOC119864438-LOC119864382|intergenic_region|LOC119864438-LOC119864382|||n.17699327_17699328insA||||||;BaseQRankSum=0;DP=3322;ExcessHet=0.9152;FS=0;InbreedingCoeff=0.0888;MLEAC=89;MLEAF=0.494;MQ=60;MQRankSum=0;QD=24.1;ReadPosRankSum=0.256;SOR=0.742	1/1	0/1	0/1	0.43785
chr19	17699459	C	T	AC=6;AF=0.859756;AN=6;ANN=T|intergenic_region|MODIFIER|LOC119864438-LOC119864382|LOC119864438-LOC119864382|intergenic_region|LOC119864438-LOC119864382|||n.17699459C>T||||||;BaseQRankSum=0;DP=3424;ExcessHet=0.8113;FS=0;InbreedingCoeff=0.1009;MLEAC=154;MLEAF=0.856;MQ=60;MQRankSum=0;QD=29.95;ReadPosRankSum=0.444;SOR=0.661;VQSLOD=23.42;culprit=MQ	1/1	1/1	1/1	0.80876
chr19	17699628	T	A	AC=6;AF=0.859756;AN=6;ANN=A|intergenic_region|MODIFIER|LOC119864438-LOC119864382|LOC119864438-LOC119864382|intergenic_region|LOC119864438-LOC119864382|||n.17699628T>A||||||;BaseQRankSum=0;DP=2528;ExcessHet=0.8113;FS=0;InbreedingCoeff=0.0633;MLEAC=155;MLEAF=0.861;MQ=60;MQRankSum=0;QD=30.7;ReadPosRankSum=-0.664;SOR=0.679;VQSLOD=17.01;culprit=MQ	1/1	1/1	1/1	0.80851
chr19	17699687	TGGGGGG	TGGGG,TGGGGG,GGGGGGG,T,TGGGGGGG	AC=0,6,0,0,0;AF=0.0853659,0.560976,0,0.0731707,0.00609756;AN=6;ANN=GGGGGGG|intergenic_region|MODIFIER|LOC119864438-LOC119864382|LOC119864438-LOC119864382|intergenic_region|LOC119864438-LOC119864382|||n.17699687T>G||||||,T|intergenic_region|MODIFIER|LOC119864438-LOC119864382|LOC119864438-LOC119864382|intergenic_region|LOC119864438-LOC119864382|||n.17699688_17699693delGGGGGG||||||,TGGGG|intergenic_…	2/2	2/2	2/2	0.13261, 0.4771, 0.06392, 0.00503, 0.02542, 0.00604
chr19	17699842	CTCTGCAAGTGTACGTGCACA	C	AC=4;AF=0.506098;AN=6;ANN=C|intergenic_region|MODIFIER|LOC119864438-LOC119864382|LOC119864438-LOC119864382|intergenic_region|LOC119864438-LOC119864382|||n.17699843_17699862delTCTGCAAGTGTACGTGCACA||||||;BaseQRankSum=0;DP=3452;ExcessHet=0.0001;FS=0;InbreedingCoeff=0.4211;MLEAC=86;MLEAF=0.478;MQ=60;MQRankSum=0;QD=33.29;ReadPosRankSum=0.198;SOR=0.734	1/1	0/1	0/1	0.42854
chr19	17699855	CGTGCACATCTGCA	*,TGTGCACATCTGCA	AC=4,0;AF=0.506098,0.0121951;AN=6;ANN=TGTGCACATCTGCA|intergenic_region|MODIFIER|LOC119864438-LOC119864382|LOC119864438-LOC119864382|intergenic_region|LOC119864438-LOC119864382|||n.17699855C>T||||||;BaseQRankSum=-1.252;DP=3469;ExcessHet=0.0007;FS=0;InbreedingCoeff=0.3775;MLEAC=86,2;MLEAF=0.478,0.011;MQ=60;MQRankSum=0;QD=0.48;ReadPosRankSum=0.338;SOR=0.746	1/1	0/1	0/1	0.42854, 0.05737
chr19	17699894	A	G	AC=6;AF=0.859756;AN=6;ANN=G|intergenic_region|MODIFIER|LOC119864438-LOC119864382|LOC119864438-LOC119864382|intergenic_region|LOC119864438-LOC119864382|||n.17699894A>G||||||;BaseQRankSum=1.07;DP=3663;ExcessHet=0.8113;FS=0.873;InbreedingCoeff=0.1009;MLEAC=154;MLEAF=0.856;MQ=60;MQRankSum=0;QD=29.8;ReadPosRankSum=-0.039;SOR=0.713;VQSLOD=22.6;culprit=MQ	1/1	1/1	1/1	0.81052
chr19	17699968	G	A	AC=4;AF=0.481707;AN=6;ANN=A|intergenic_region|MODIFIER|LOC119864438-LOC119864382|LOC119864438-LOC119864382|intergenic_region|LOC119864438-LOC119864382|||n.17699968G>A||||||;BaseQRankSum=0;DP=3448;ExcessHet=0.0001;FS=0;InbreedingCoeff=0.4176;MLEAC=82;MLEAF=0.456;MQ=60;MQRankSum=0;QD=24.42;ReadPosRankSum=0.136;SOR=0.718;VQSLOD=23.56;culprit=MQ	1/1	0/1	0/1	0.40866
chr19	17700242	A	G	AC=6;AF=0.841463;AN=6;ANN=G|intergenic_region|MODIFIER|LOC119864438-LOC119864382|LOC119864438-LOC119864382|intergenic_region|LOC119864438-LOC119864382|||n.17700242A>G||||||;BaseQRankSum=0.349;DP=2271;ExcessHet=0.0227;FS=0;InbreedingCoeff=0.2998;MLEAC=151;MLEAF=0.839;MQ=55.23;MQRankSum=-3.493;QD=30.29;ReadPosRankSum=0.29;SOR=0.703;VQSLOD=-4.003;culprit=MQ	1/1	1/1	1/1	0.78108, 0.00151
chr19	17700287	C	CTG,CTGTG	AC=6,0;AF=0.743902,0.0731707;AN=6;ANN=CTG|intergenic_region|MODIFIER|LOC119864438-LOC119864382|LOC119864438-LOC119864382|intergenic_region|LOC119864438-LOC119864382|||n.17700287_17700288insTG||||||,CTGTG|intergenic_region|MODIFIER|LOC119864438-LOC119864382|LOC119864438-LOC119864382|intergenic_region|LOC119864438-LOC119864382|||n.17700287_17700288insTGTG||||||;BaseQRankSum=0;DP=1534;ExcessHet=0.00…	1/1	1/1	1/1	0.1379, 0.53372, 0.00226
chr19	17700319	TAAAAA	TAAAAAAAAAAAA,TAAAAAAAAAAAAA,TAAAAAA,TAAAAAAAAAAA,T,TAAAAAAAAAA	AC=4,0,0,0,0,0;AF=0.350746,0.0597015,0.0447761,0.0746269,0.0298507,0.0447761;AN=4;ANN=T|intergenic_region|MODIFIER|LOC119864438-LOC119864382|LOC119864438-LOC119864382|intergenic_region|LOC119864438-LOC119864382|||n.17700320_17700324delAAAAA||||||,TAAAAAA|intergenic_region|MODIFIER|LOC119864438-LOC119864382|LOC119864438-LOC119864382|intergenic_region|LOC119864438-LOC119864382|||n.17700324_17700325…	1/1	./.	1/1	0.14796, 0.04605, 0.04202, 0.05964, 0.01409, 0.01761
chr19	17700417	C	T	AC=2;AF=0.243902;AN=6;ANN=T|intergenic_region|MODIFIER|LOC119864438-LOC119864382|LOC119864438-LOC119864382|intergenic_region|LOC119864438-LOC119864382|||n.17700417C>T||||||;BaseQRankSum=-0.371;DP=2348;ExcessHet=0.0831;FS=1.757;InbreedingCoeff=0.2266;MLEAC=40;MLEAF=0.222;MQ=59.91;MQRankSum=0;QD=21.05;ReadPosRankSum=0.286;SOR=0.593;VQSLOD=5.89;culprit=MQRankSum	0/0	0/1	0|1	0.13739, 0.00101
chr19	17700419	C	T	AC=6;AF=0.878049;AN=6;ANN=T|intergenic_region|MODIFIER|LOC119864438-LOC119864382|LOC119864438-LOC119864382|intergenic_region|LOC119864438-LOC119864382|||n.17700419C>T||||||;BaseQRankSum=0.167;DP=1959;ExcessHet=0.0001;FS=0;InbreedingCoeff=0.5185;MLEAC=156;MLEAF=0.876;MQ=59.73;MQRankSum=0;QD=33.08;ReadPosRankSum=-0.368;SOR=0.782;VQSLOD=5.39;culprit=MQ	1/1	1/1	1|1	0.68923, 0.00101
chr19	17700497	G	C	AC=4;AF=0.74359;AN=4;ANN=C|intergenic_region|MODIFIER|LOC119864438-LOC119864382|LOC119864438-LOC119864382|intergenic_region|LOC119864438-LOC119864382|||n.17700497G>C||||||;BaseQRankSum=0;DP=1364;ExcessHet=0.0022;FS=0;InbreedingCoeff=0.351;MLEAC=132;MLEAF=0.795;MQ=59.56;MQRankSum=0;QD=30.41;ReadPosRankSum=0.163;SOR=0.634;VQSLOD=4.59;culprit=MQ	1|1	1|1	./.	0.4313, 0.01409, 0.0005, 0.00075, 0.00252
chr19	17700500	G	A	AC=4;AF=0.75974;AN=4;ANN=A|intergenic_region|MODIFIER|LOC119864438-LOC119864382|LOC119864438-LOC119864382|intergenic_region|LOC119864438-LOC119864382|||n.17700500G>A||||||;BaseQRankSum=0.418;DP=1319;ExcessHet=0.0056;FS=0.871;InbreedingCoeff=0.3507;MLEAC=134;MLEAF=0.817;MQ=59.47;MQRankSum=0;QD=30.73;ReadPosRankSum=0;SOR=0.588;VQSLOD=3.83;culprit=MQ	1|1	1|1	./.	0.45043, 0.0302, 0.00075
chr19	17700517	TAAAA	TAAAAA,TAAAAAA,TAAAAAAA,TAA,T	AC=0,3,1,0,0;AF=0.0487805,0.402439,0.243902,0.0426829,0.0121951;AN=6;ANN=T|intergenic_region|MODIFIER|LOC119864438-LOC119864382|LOC119864438-LOC119864382|intergenic_region|LOC119864438-LOC119864382|||n.17700518_17700521delAAAA||||||,TAA|intergenic_region|MODIFIER|LOC119864438-LOC119864382|LOC119864438-LOC119864382|intergenic_region|LOC119864438-LOC119864382|||n.17700520_17700521delAA||||||,TAAAAA…	2|2	2/3	0/0	0.03246, 0.16407, 0.116, 0.04127, 0.04253, 0.03221
chr19	17700744	TCTC	T	AC=6;AF=0.829268;AN=6;ANN=T|intergenic_region|MODIFIER|LOC119864438-LOC119864382|LOC119864438-LOC119864382|intergenic_region|LOC119864438-LOC119864382|||n.17700745_17700747delCTC||||||;BaseQRankSum=0;DP=3315;ExcessHet=0.0086;FS=0;InbreedingCoeff=0.3375;MLEAC=149;MLEAF=0.828;MQ=59.98;MQRankSum=0;QD=30.9;ReadPosRankSum=-0.16;SOR=0.767	1/1	1/1	1/1	0.73729
chr19	17701033	C	T	AC=4;AF=0.640244;AN=6;ANN=T|intergenic_region|MODIFIER|LOC119864438-LOC119864382|LOC119864438-LOC119864382|intergenic_region|LOC119864438-LOC119864382|||n.17701033C>T||||||;BaseQRankSum=0;DP=3412;ExcessHet=0.0476;FS=0.656;InbreedingCoeff=0.243;MLEAC=117;MLEAF=0.65;MQ=60;MQRankSum=0;QD=25.89;ReadPosRankSum=0.3;SOR=0.631;VQSLOD=23.58;culprit=MQ	1/1	0/1	0/1	0.71213
chr19	17701304	T	A	AC=6;AF=0.798781;AN=6;ANN=A|intergenic_region|MODIFIER|LOC119864438-LOC119864382|LOC119864438-LOC119864382|intergenic_region|LOC119864438-LOC119864382|||n.17701304T>A||||||;BaseQRankSum=0;DP=2048;ExcessHet=0.0368;FS=5.526;InbreedingCoeff=0.2783;MLEAC=145;MLEAF=0.806;MQ=60;MQRankSum=0;QD=30.1;ReadPosRankSum=-0.376;SOR=1.355;VQSLOD=8.19;culprit=MQ	1/1	1/1	1|1	0.66985
chr19	17701530	C	G	AC=2;AF=0.259259;AN=6;ANN=G|intergenic_region|MODIFIER|LOC119864438-LOC119864382|LOC119864438-LOC119864382|intergenic_region|LOC119864438-LOC119864382|||n.17701530C>G||||||;BaseQRankSum=0;DP=1641;ExcessHet=0.0705;FS=7.45;InbreedingCoeff=0.2359;MLEAC=46;MLEAF=0.258;MQ=59.27;MQRankSum=0;QD=19.05;ReadPosRankSum=0.271;SOR=0.459;VQSLOD=2.53;culprit=MQ	0/0	0/1	0/1	0.16356
chr19	17701583	ATCAACTCCAGCGCACGTCGGGCCCAGCACACATCAACTCCAGCACACGTCGGGCCCAGCGCACT	A	AC=5;AF=0.146341;AN=6;ANN=A|intergenic_region|MODIFIER|LOC119864438-LOC119864382|LOC119864438-LOC119864382|intergenic_region|LOC119864438-LOC119864382|||n.17701584_17701647delTCAACTCCAGCGCACGTCGGGCCCAGCACACATCAACTCCAGCACACGTCGGGCCCAGCGCACT||||||;BaseQRankSum=0.202;DP=1757;ExcessHet=0;FS=7.689;InbreedingCoeff=0.6134;MLEAC=26;MLEAF=0.144;MQ=57.64;MQRankSum=0.757;QD=29.48;ReadPosRankSum=0;SOR=0.356	0|1	1/1	1|1	0.18294, 0.00478
chr19	17701593	GCGCACGTCGGGCCCAGCACACATCAACTCCAGCACACGTCGGGCCCAGCGCACTTCAACTCCAGCGCACGTCGGGCCCAGCGCGCATCAACTCCAGCGCACGTGCAGCCCAGCGCACATCAACTCCAA	*,ACGCACGTCGGGCCCAGCACACATCAACTCCAGCACACGTCGGGCCCAGCGCACTTCAACTCCAGCGCACGTCGGGCCCAGCGCGCATCAACTCCAGCGCACGTGCAGCCCAGCGCACATCAACTCCAA,G	AC=5,0,0;AF=0.146341,0.0121951,0.0121951;AN=6;ANN=ACGCACGTCGGGCCCAGCACACATCAACTCCAGCACACGTCGGGCCCAGCGCACTTCAACTCCAGCGCACGTCGGGCCCAGCGCGCATCAACTCCAGCGCACGTGCAGCCCAGCGCACATCAACTCCAA|intergenic_region|MODIFIER|LOC119864438-LOC119864382|LOC119864438-LOC119864382|intergenic_region|LOC119864438-LOC119864382|||n.17701593G>A||||||,G|intergenic_region|MODIFIER|LOC119864438-LOC119864382|LOC119864438-LOC119…	0|1	1/1	1|1	0.18772, 0.01359, 0.01334, 0.00025
chr19	17701601	CG	*,GG	AC=5,0;AF=0.158537,0.00609756;AN=6;ANN=GG|intergenic_region|MODIFIER|LOC119864438-LOC119864382|LOC119864438-LOC119864382|intergenic_region|LOC119864438-LOC119864382|||n.17701601C>G||||||;DP=1552;ExcessHet=0;FS=2.066;InbreedingCoeff=0.6025;MLEAC=28,1;MLEAF=0.156,0.005556;MQ=59.52;QD=0.27;SOR=0.947	0|1	1/1	1|1	0.19829, 0.00025
chr19	17701603	G	*,A	AC=5,0;AF=0.152439,0.00609756;AN=6;ANN=A|intergenic_region|MODIFIER|LOC119864438-LOC119864382|LOC119864438-LOC119864382|intergenic_region|LOC119864438-LOC119864382|||n.17701603G>A||||||;DP=1513;ExcessHet=0;FS=2.066;InbreedingCoeff=0.62;MLEAC=27,1;MLEAF=0.15,0.005556;MQ=60;NEGATIVE_TRAIN_SITE;QD=0.27;SOR=0.932;VQSLOD=-6.38;culprit=QD	0|1	1/1	1|1	0.19829, 0.00025
chr19	17701605	CCCAGCACACATCAACTCCAGCACACGTCGGGCCCAGCGCACTTCAACTCCAGCGCACGTCGGG	*,ACCAGCACACATCAACTCCAGCACACGTCGGGCCCAGCGCACTTCAACTCCAGCGCACGTCGGG	AC=5,0;AF=0.154321,0.0123457;AN=6;ANN=ACCAGCACACATCAACTCCAGCACACGTCGGGCCCAGCGCACTTCAACTCCAGCGCACGTCGGG|intergenic_region|MODIFIER|LOC119864438-LOC119864382|LOC119864438-LOC119864382|intergenic_region|LOC119864438-LOC119864382|||n.17701605C>A||||||;BaseQRankSum=-0.917;DP=1501;ExcessHet=0;FS=1.193;InbreedingCoeff=0.5258;MLEAC=28,2;MLEAF=0.157,0.011;MQ=57.29;MQRankSum=0.417;QD=1.97;ReadPosRankSum=0.…	0|1	1/1	1|1	No variant	VC
chr19	17701610	CACACATCAACTCCAGCACACGTCGGGCCCA	*,CGCACACGTCGGGCCCA,C	AC=5,1,0;AF=0.160494,0.00617284,0;AN=6;ANN=CGCACACGTCGGGCCCA|intergenic_region|MODIFIER|LOC119864438-LOC119864382|LOC119864438-LOC119864382|intergenic_region|LOC119864438-LOC119864382|||n.17701611_17701624delACACATCAACTCCA||||||,C|intergenic_region|MODIFIER|LOC119864438-LOC119864382|LOC119864438-LOC119864382|intergenic_region|LOC119864438-LOC119864382|||n.17701611_17701640delACACATCAACTCCAGCACACG…	1|2	1/1	1|1	0.19854, 0.00428, 0.00025, 0.0005
chr19	17701611	A	*,G	AC=6,0;AF=0.285714,0.397959;AN=6;ANN=G|intergenic_region|MODIFIER|LOC119864438-LOC119864382|LOC119864438-LOC119864382|intergenic_region|LOC119864438-LOC119864382|||n.17701611A>G||||||;BaseQRankSum=0.524;DP=1298;ExcessHet=0.0015;FS=4.757;InbreedingCoeff=0.3612;MLEAC=52,71;MLEAF=0.491,0.67;MQ=56.56;MQRankSum=-0.253;NEGATIVE_TRAIN_SITE;QD=21.16;ReadPosRankSum=0;SOR=1.048;VQSLOD=-2.929;culprit=MQ	1|1	1/1	1|1	0.3309, 0.20408, 0.00075
chr19	17701613	A	*,G	AC=6,0;AF=0.264706,0.362745;AN=6;ANN=G|intergenic_region|MODIFIER|LOC119864438-LOC119864382|LOC119864438-LOC119864382|intergenic_region|LOC119864438-LOC119864382|||n.17701613A>G||||||;BaseQRankSum=0;DP=1246;ExcessHet=0.0004;FS=5.819;InbreedingCoeff=0.3972;MLEAC=49,65;MLEAF=0.438,0.58;MQ=56.51;MQRankSum=-0.253;NEGATIVE_TRAIN_SITE;QD=21.75;ReadPosRankSum=0.18;SOR=1.083;VQSLOD=-3.085;culprit=MQ	1|1	1/1	1|1	0.32813, 0.20181, 0.00025
chr19	17701618	A	*,G	AC=6,0;AF=0.1625,0.00625;AN=6;ANN=G|intergenic_region|MODIFIER|LOC119864438-LOC119864382|LOC119864438-LOC119864382|intergenic_region|LOC119864438-LOC119864382|||n.17701618A>G||||||;BaseQRankSum=0;DP=1241;ExcessHet=0;FS=5.087;InbreedingCoeff=0.5124;MLEAC=31,1;MLEAF=0.176,0.005682;MQ=44.82;MQRankSum=0.598;NEGATIVE_TRAIN_SITE;QD=0.38;ReadPosRankSum=-0.189;SOR=1.134;VQSLOD=-2.9;culprit=QD	1|1	1/1	1|1	0.19602, 0.00101
chr19	17701622	C	*,A	AC=6,0;AF=0.166667,0.108974;AN=6;ANN=A|intergenic_region|MODIFIER|LOC119864438-LOC119864382|LOC119864438-LOC119864382|intergenic_region|LOC119864438-LOC119864382|||n.17701622C>A||||||;BaseQRankSum=1.58;DP=1202;ExcessHet=0;FS=6.528;InbreedingCoeff=0.6447;MLEAC=30,22;MLEAF=0.174,0.128;MQ=54.08;MQRankSum=-0.212;NEGATIVE_TRAIN_SITE;QD=11.13;ReadPosRankSum=0.819;SOR=1.187;VQSLOD=-4.096;culprit=MQ	1|1	1/1	1|1	0.19678, 0.10946
chr19	17701626	C	*,T	AC=4,0;AF=0.142857,0.0142857;AN=4;ANN=T|intergenic_region|MODIFIER|LOC119864438-LOC119864382|LOC119864438-LOC119864382|intergenic_region|LOC119864438-LOC119864382|||n.17701626C>T||||||;BaseQRankSum=-0.566;DP=1171;ExcessHet=0;FS=7.932;InbreedingCoeff=0.6344;MLEAC=25,3;MLEAF=0.16,0.019;MQ=56.19;MQRankSum=-0.297;NEGATIVE_TRAIN_SITE;QD=6.43;ReadPosRankSum=-0.484;SOR=0.76;VQSLOD=-4.514;culprit=MQ	./.	1/1	1|1	0.18772, 0.01032
chr19	17701627	ACACGTCGGGCCCAGCGCACTTCAACTCCAGCGCACGTCGGGCCCAGCGCGCATCAACTCCAGCGCACGTGCAGCCCAGCGCACATCAACTCCAACG	*,GCACGTCGGGCCCAGCGCACTTCAACTCCAGCGCACGTCGGGCCCAGCGCGCATCAACTCCAGCGCACGTGCAGCCCAGCGCACATCAACTCCAACG,ACATCAACTCCAGCGCACGTGCAGCCCAGCGCACATCAACTCCAACG,A	AC=5,0,1,0;AF=0.282609,0.391304,0.0108696,0.0108696;AN=6;ANN=GCACGTCGGGCCCAGCGCACTTCAACTCCAGCGCACGTCGGGCCCAGCGCGCATCAACTCCAGCGCACGTGCAGCCCAGCGCACATCAACTCCAACG|intergenic_region|MODIFIER|LOC119864438-LOC119864382|LOC119864438-LOC119864382|intergenic_region|LOC119864438-LOC119864382|||n.17701627A>G||||||,A|intergenic_region|MODIFIER|LOC119864438-LOC119864382|LOC119864438-LOC119864382|intergenic_reg…	1|3	1/1	1|1	0.29819, 0.19326
chr19	17701632	TCG	*,T,TG	AC=6,0,0;AF=0.178571,0.05,0.0142857;AN=6;ANN=TG|intergenic_region|MODIFIER|LOC119864438-LOC119864382|LOC119864438-LOC119864382|intergenic_region|LOC119864438-LOC119864382|||n.17701633delC||||||,T|intergenic_region|MODIFIER|LOC119864438-LOC119864382|LOC119864438-LOC119864382|intergenic_region|LOC119864438-LOC119864382|||n.17701633_17701634delCG||||||;BaseQRankSum=0.955;DP=1093;ExcessHet=0;FS=1.875…	1|1	1/1	1|1	0.18923, 0.04454, 0.00151
chr19	17701633	C	G,*	AC=0,6;AF=0.25,0.326923;AN=6;ANN=G|intergenic_region|MODIFIER|LOC119864438-LOC119864382|LOC119864438-LOC119864382|intergenic_region|LOC119864438-LOC119864382|||n.17701633C>G||||||;BaseQRankSum=0.253;DP=1058;ExcessHet=0;FS=5.648;InbreedingCoeff=0.45;MLEAC=45,64;MLEAF=0.388,0.552;MQ=55.44;MQRankSum=0.524;NEGATIVE_TRAIN_SITE;QD=14.99;ReadPosRankSum=0.524;SOR=0.905;VQSLOD=-3.644;culprit=MQ	2|2	2/2	2|2	0.23855, 0.1993
chr19	17701635	G	A,*,GCA	AC=0,6,0;AF=0.205882,0.245098,0.0686275;AN=6;ANN=A|intergenic_region|MODIFIER|LOC119864438-LOC119864382|LOC119864438-LOC119864382|intergenic_region|LOC119864438-LOC119864382|||n.17701635G>A||||||,GCA|intergenic_region|MODIFIER|LOC119864438-LOC119864382|LOC119864438-LOC119864382|intergenic_region|LOC119864438-LOC119864382|||n.17701635_17701636insCA||||||;BaseQRankSum=0.253;DP=1051;ExcessHet=0;FS=5…	2|2	2/2	2|2	0.19502, 0.18596, 0.04454
chr19	17701643	G	*,A	AC=6,0;AF=0.162338,0.012987;AN=6;ANN=A|intergenic_region|MODIFIER|LOC119864438-LOC119864382|LOC119864438-LOC119864382|intergenic_region|LOC119864438-LOC119864382|||n.17701643G>A||||||;DP=951;ExcessHet=0;FS=2.816;InbreedingCoeff=0.5281;MLEAC=32,1;MLEAF=0.19,0.005952;MQ=60;NEGATIVE_TRAIN_SITE;QD=0.62;SOR=1.222;VQSLOD=-7.831;culprit=QD	1|1	1/1	1|1	0.1852, 0.0005
chr19	17701645	ACTTCAACTCCAGCGCACGTCGGGCCCAGCGCG	*,ATCAACTCCAGCGCACGTCGGGCCCAGCGCG	AC=6,0;AF=0.166667,0;AN=6;ANN=ATCAACTCCAGCGCACGTCGGGCCCAGCGCG|intergenic_region|MODIFIER|LOC119864438-LOC119864382|LOC119864438-LOC119864382|intergenic_region|LOC119864438-LOC119864382|||n.17701646_17701647delCT||||||;BaseQRankSum=1.15;DP=962;ExcessHet=0;FS=4.683;InbreedingCoeff=0.4784;MLEAC=34,1;MLEAF=0.205,0.006024;MQ=54.67;MQRankSum=0.524;QD=0.37;ReadPosRankSum=0;SOR=1.249	1|1	1/1	1|1	0.18822, 0.01258, 0.00428
chr19	17701647	T	A,*	AC=0,6;AF=0.315789,0.328947;AN=6;ANN=A|intergenic_region|MODIFIER|LOC119864438-LOC119864382|LOC119864438-LOC119864382|intergenic_region|LOC119864438-LOC119864382|||n.17701647T>A||||||;BaseQRankSum=0;DP=975;ExcessHet=0.0704;FS=5.334;InbreedingCoeff=0.3749;MLEAC=57,59;MLEAF=0.679,0.702;MQ=53.3;MQRankSum=0;NEGATIVE_TRAIN_SITE;QD=18.19;ReadPosRankSum=0.21;SOR=0.701;VQSLOD=-3.293;culprit=MQ	2|2	2/2	2|2	0.19401, 0.21112, 0.0005
chr19	17701657	G	A,*	AC=0,2;AF=0.056338,0.0422535;AN=6;ANN=A|intergenic_region|MODIFIER|LOC119864438-LOC119864382|LOC119864438-LOC119864382|intergenic_region|LOC119864438-LOC119864382|||n.17701657G>A||||||;BaseQRankSum=-0.674;DP=861;ExcessHet=0.0002;FS=0;InbreedingCoeff=0.1942;MLEAC=14,8;MLEAF=0.09,0.051;MQ=55.65;MQRankSum=0.674;NEGATIVE_TRAIN_SITE;QD=14.41;ReadPosRankSum=-1.006;SOR=0.701;VQSLOD=-6.489;culprit=MQ	2|2	0/0	0/0	0.11802, 0.01912
chr19	17701667	GGCCCAGCGCGCATCAACTCCAGCGCACGTGCA	G,*	AC=0,2;AF=0.027027,0.0405405;AN=6;ANN=G|intergenic_region|MODIFIER|LOC119864438-LOC119864382|LOC119864438-LOC119864382|intergenic_region|LOC119864438-LOC119864382|||n.17701668_17701699delGCCCAGCGCGCATCAACTCCAGCGCACGTGCA||||||;BaseQRankSum=-1.383;DP=738;ExcessHet=0.0001;FS=1.434;InbreedingCoeff=0.3135;MLEAC=6,6;MLEAF=0.037,0.037;MQ=56.61;MQRankSum=-0.126;QD=9.88;ReadPosRankSum=0;SOR=0.874	2|2	0/0	0/0	0.01258, 0.01736
chr19	17701677	G	*,A	AC=2,0;AF=0.104167,0.0520833;AN=6;ANN=A|intergenic_region|MODIFIER|LOC119864438-LOC119864382|LOC119864438-LOC119864382|intergenic_region|LOC119864438-LOC119864382|||n.17701677G>A||||||;BaseQRankSum=0;DP=604;ExcessHet=0.0031;FS=3.041;InbreedingCoeff=0.233;MLEAC=28,11;MLEAF=0.259,0.102;MQ=48.17;MQRankSum=0;NEGATIVE_TRAIN_SITE;QD=4.81;ReadPosRankSum=-0.967;SOR=0.695;VQSLOD=-5.942;culprit=MQ	1|1	0/0	0/0	0.02994, 0.05259
chr19	17701698	C	*,G	AC=0,1;AF=0.107143,0.0178571;AN=2;ANN=G|intergenic_region|MODIFIER|LOC119864438-LOC119864382|LOC119864438-LOC119864382|intergenic_region|LOC119864438-LOC119864382|||n.17701698C>G||||||;BaseQRankSum=0;DP=459;ExcessHet=0.2106;FS=1.279;InbreedingCoeff=0.2923;MLEAC=25,4;MLEAF=0.379,0.061;MQ=57.88;MQRankSum=-0.366;NEGATIVE_TRAIN_SITE;QD=2.64;ReadPosRankSum=0.876;SOR=0.693;VQSLOD=-9.955;culprit=MQ	./.	./.	0|2	0.0151, 0.03473
chr19	17702029	A	G	AC=2;AF=0.0666667;AN=6;ANN=G|intergenic_region|MODIFIER|LOC119864438-LOC119864382|LOC119864438-LOC119864382|intergenic_region|LOC119864438-LOC119864382|||n.17702029A>G||||||;DP=311;ExcessHet=0.0001;FS=0;InbreedingCoeff=0.3107;MLEAC=11;MLEAF=0.115;MQ=31.77;QD=23.4;SOR=1.863;VQSLOD=-3.36;culprit=DP	0/0	0/0	1/1	0.00302
chr19	17702221	A	*,G	AC=0,2;AF=0.00862069,0.0689655;AN=6;ANN=G|intergenic_region|MODIFIER|LOC119864438-LOC119864382|LOC119864438-LOC119864382|intergenic_region|LOC119864438-LOC119864382|||n.17702221A>G||||||;BaseQRankSum=0.712;DP=416;ExcessHet=0.0033;FS=6.186;InbreedingCoeff=0.2882;MLEAC=2,12;MLEAF=0.016,0.095;MQ=44.07;MQRankSum=0.792;QD=14.56;ReadPosRankSum=0.18;SOR=1.65;VQSLOD=-3.985;culprit=MQRankSum	0/0	0/0	2/2	0.02642
chr19	17702459	G	GCACGTCGGGCCCAGCGCGCATCAACTCCAGCA,*,A	AC=1,0,0;AF=0.11194,0.0298507,0;AN=4;ANN=A|intergenic_region|MODIFIER|LOC119864438-LOC119864382|LOC119864438-LOC119864382|intergenic_region|LOC119864438-LOC119864382|||n.17702459G>A||||||,GCACGTCGGGCCCAGCGCGCATCAACTCCAGCA|intergenic_region|MODIFIER|LOC119864438-LOC119864382|LOC119864438-LOC119864382|intergenic_region|LOC119864438-LOC119864382|||n.17702459_17702460insCACGTCGGGCCCAGCGCGCATCAACTCCAG…	./.	0/0	0/1	0.05335, 0.00956, 0.01309
chr19	17702556	T	G	AC=4;AF=0.525;AN=6;ANN=G|intergenic_region|MODIFIER|LOC119864438-LOC119864382|LOC119864438-LOC119864382|intergenic_region|LOC119864438-LOC119864382|||n.17702556T>G||||||;BaseQRankSum=0.074;DP=2701;ExcessHet=0.0006;FS=0.651;InbreedingCoeff=0.3203;MLEAC=95;MLEAF=0.54;MQ=59.81;MQRankSum=0;QD=24.53;ReadPosRankSum=0.189;SOR=0.621;VQSLOD=6.17;culprit=MQ	1/1	0/1	0/1	0.46678
chr19	17702568	C	T	AC=2;AF=0.268293;AN=6;ANN=T|intergenic_region|MODIFIER|LOC119864438-LOC119864382|LOC119864438-LOC119864382|intergenic_region|LOC119864438-LOC119864382|||n.17702568C>T||||||;BaseQRankSum=0.24;DP=2529;ExcessHet=0.1257;FS=0;InbreedingCoeff=0.1672;MLEAC=50;MLEAF=0.278;MQ=59.85;MQRankSum=0;QD=19.26;ReadPosRankSum=-0.167;SOR=0.666;VQSLOD=6.03;culprit=MQRankSum	0/0	0/1	0/1	0.22446
chr19	17702627	CAAAAAA	CA,CAA,CAAAA,C,CAAA,CAAAAA	AC=2,0,0,0,0,0;AF=0.189024,0.0243902,0.0365854,0.0304878,0.0121951,0.0182927;AN=6;ANN=C|intergenic_region|MODIFIER|LOC119864438-LOC119864382|LOC119864438-LOC119864382|intergenic_region|LOC119864438-LOC119864382|||n.17702628_17702633delAAAAAA||||||,CA|intergenic_region|MODIFIER|LOC119864438-LOC119864382|LOC119864438-LOC119864382|intergenic_region|LOC119864438-LOC119864382|||n.17702629_17702633delA…	0/0	0/1	0/1	0.02089, 0.10896, 0.01938, 0.02693, 0.01686, 0.03095
chr19	17702652	AAAG	A,*	AC=3,0;AF=0.256098,0.0853659;AN=6;ANN=A|intergenic_region|MODIFIER|LOC119864438-LOC119864382|LOC119864438-LOC119864382|intergenic_region|LOC119864438-LOC119864382|||n.17702653_17702655delAAG||||||;BaseQRankSum=0;DP=2135;ExcessHet=0.073;FS=8.185;InbreedingCoeff=0.2356;MLEAC=45,13;MLEAF=0.256,0.074;MQ=59.91;MQRankSum=0;QD=12.68;ReadPosRankSum=0.363;SOR=1.253	0/1	0/1	0/1	0.15803, 0.038
chr19	17702653	AAG	*,A	AC=3,1;AF=0.34375,0.15625;AN=6;ANN=A|intergenic_region|MODIFIER|LOC119864438-LOC119864382|LOC119864438-LOC119864382|intergenic_region|LOC119864438-LOC119864382|||n.17702654_17702655delAG||||||;BaseQRankSum=0;DP=2156;ExcessHet=0;FS=17.129;InbreedingCoeff=0.5349;MLEAC=60,24;MLEAF=0.349,0.14;MQ=59.8;MQRankSum=0;QD=1.97;ReadPosRankSum=1.1;SOR=1.868	1/2	0/1	0/1	0.19074, 0.09587, 0.00025
chr19	17702654	AG	*,A	AC=4,0;AF=0.475,0.0375;AN=6;ANN=A|intergenic_region|MODIFIER|LOC119864438-LOC119864382|LOC119864438-LOC119864382|intergenic_region|LOC119864438-LOC119864382|||n.17702655delG||||||;BaseQRankSum=0.615;DP=2154;ExcessHet=0.0001;FS=18.495;InbreedingCoeff=0.4533;MLEAC=83,3;MLEAF=0.483,0.017;MQ=59.76;MQRankSum=0;QD=0.5;ReadPosRankSum=1.31;SOR=1.841	1/1	0/1	0/1	0.28384, 0.02542, 0.00025
chr19	17702655	G	*,A	AC=4,0;AF=0.51875,0.025;AN=6;ANN=A|intergenic_region|MODIFIER|LOC119864438-LOC119864382|LOC119864438-LOC119864382|intergenic_region|LOC119864438-LOC119864382|||n.17702655G>A||||||;BaseQRankSum=0.319;DP=2128;ExcessHet=0.0001;FS=14.944;InbreedingCoeff=0.3952;MLEAC=93,4;MLEAF=0.541,0.023;MQ=59.81;MQRankSum=0;QD=0.34;ReadPosRankSum=1.1;SOR=1.71;VQSLOD=2.48;culprit=QD	1/1	0/1	0/1	0.30876, 0.09411
chr19	17702779	ATTT	ATT,AT,A	AC=6,0,0;AF=0.804878,0.0365854,0;AN=6;ANN=A|intergenic_region|MODIFIER|LOC119864438-LOC119864382|LOC119864438-LOC119864382|intergenic_region|LOC119864438-LOC119864382|||n.17702780_17702782delTTT||||||,AT|intergenic_region|MODIFIER|LOC119864438-LOC119864382|LOC119864438-LOC119864382|intergenic_region|LOC119864438-LOC119864382|||n.17702781_17702782delTT||||||,ATT|intergenic_region|MODIFIER|LOC11986…	1|1	1|1	1/1	0.7456, 0.02164, 0.00226
chr19	17702781	T	A,*	AC=4,0;AF=0.457317,0.0365854;AN=6;ANN=A|intergenic_region|MODIFIER|LOC119864438-LOC119864382|LOC119864438-LOC119864382|intergenic_region|LOC119864438-LOC119864382|||n.17702781T>A||||||;BaseQRankSum=-0.238;DP=3189;ExcessHet=0;FS=5.259;InbreedingCoeff=0.4547;MLEAC=78,9;MLEAF=0.433,0.05;MQ=60;MQRankSum=0;QD=26.5;ReadPosRankSum=-0.362;SOR=0.38;VQSLOD=21.83;culprit=MQ	1|1	0|1	0/1	0.45999, 0.02869
chr19	17703039	T	C	AC=2;AF=0.256098;AN=6;ANN=C|intergenic_region|MODIFIER|LOC119864438-LOC119864382|LOC119864438-LOC119864382|intergenic_region|LOC119864438-LOC119864382|||n.17703039T>C||||||;BaseQRankSum=0;DP=3189;ExcessHet=0.5452;FS=1.779;InbreedingCoeff=0.1239;MLEAC=46;MLEAF=0.256;MQ=60;MQRankSum=0;QD=18.14;ReadPosRankSum=-0.292;SOR=0.813;VQSLOD=23.11;culprit=MQ	0/0	0/1	0/1	0.19577
chr19	17703064	T	TA	AC=4;AF=0.0426829;AN=6;ANN=TA|intergenic_region|MODIFIER|LOC119864438-LOC119864382|LOC119864438-LOC119864382|intergenic_region|LOC119864438-LOC119864382|||n.17703064_17703065insA||||||;BaseQRankSum=0;DP=2826;ExcessHet=0.2625;FS=0.651;InbreedingCoeff=0.2041;MLEAC=7;MLEAF=0.039;MQ=60;MQRankSum=0;QD=8.17;ReadPosRankSum=-0.694;SOR=0.785	1/1	0/1	0/1	0.04504, 0.01107, 0.00075
[truncated: 7,401 more rows]
